# Supplementary material for: Lapatinib-induced enhancement of mitochondrial respiration in HER2-positive SK-BR-3 cells: mechanism revealed by analysis of proteomic but not transcriptomic data
Source: Front Mol Biosci. 2024 Sep 30;11:1470496. doi: 10.3389/fmolb.2024.1470496 (PMC11472020; doi:10.3389/fmolb.2024.1470496)
Supplement: Supplementary file 1 [file DataSheet1.ZIP › SKBR_suppementary_2024/Table S1.xlsx]

## Sheet: SKBR3_DEPs
SYMBOL	Protein names	NCBI Gene Summary	GeneCards Summary	UniProtKB/Swiss-Prot Summary		mitoch in 4		MAPK	mitochondria	GOBP_ELECTRON_TRANSPORT_CHAIN	ribosomal protein L and S cytoplasm	Lapa core II	LAPA logFC	p_adj	L_Egf_logFC	p_adj	L_ds_logFC	p_adj	EGF logFC	p_adj	DS logFC	p_adj
							specific cellular functions
A1BG-AS1
A2ML1	Alpha-2-Macroglobulin Like 1		This gene encodes a member of the alpha-macroglobulin superfamily. The encoded protein is thought to be an N-glycosylated monomeric protein that acts as an inhibitor of several proteases.Is able to inhibit all four classes of proteinases by a unique 'trapping' mechanism. This protein has a peptide stretch, called the 'bait region' which contains specific cleavage sites for different proteinases. …
AAAS
AACS
AACSP1
AADAT	Kynurenine/alpha-aminoadipate aminotransferase, mitochondrial	GO_mitochondrial matrix	GO_ribose phosphate metabolic process			GO_mitochondrial matrix
AAED1
AAGAB
AAK1
AAMDC
AAMP
AAR2	Protein AAR2 homolog	This gene encodes the homolog of the yeast A1-alpha2 repressin protein that is involved in mRNA splicing. Alternately spliced transcript variants have been found for this gene. [provided by RefSeq, Dec 2012]	AAR2 (AAR2 Splicing Factor) is a Protein Coding gene. Diseases associated with AAR2 include Cerebellar Malformation and Ventricular Septal Defect. Among its related pathways are Ciliary landscape.	Component of the U5 snRNP complex that is required for spliceosome assembly and for pre-mRNA splicing. ( AAR2_HUMAN,Q9Y312 )		RNA process						Lapa core DW	-2.02531393741568	0.00246975246975247
AARS	Alanine--tRNA ligase, cytoplasmic	The human alanyl-tRNA synthetase (AARS) belongs to a family of tRNA synthases, of the class II enzymes. Class II tRNA synthases evolved early in evolution and are highly conserved. This is reflected by the fact that 498 of the 968-residue polypeptide human AARS shares 41% identity witht the E.coli protein. tRNA synthases are the enzymes that interpret the RNA code and attach specific aminoacids t…	AARS1 (Alanyl-TRNA Synthetase 1) is a Protein Coding gene. Diseases associated with AARS1 include Charcot-Marie-Tooth Disease, Axonal, Type 2N and Developmental And Epileptic Encephalopathy 29. Among its related pathways are tRNA Aminoacylation and Metabolism of proteins. An important paralog of this gene is AARS2.	Catalyzes the attachment of alanine to tRNA(Ala) in a two-step reaction: alanine is first activated by ATP to form Ala-AMP and then transferred to the acceptor end of tRNA(Ala) (PubMed:27622773, 27911835, 28493438, 33909043). Also edits incorrectly charged tRNA(Ala) via its editing domain (PubMed:27622773, 27911835, 28493438). ( SYAC_HUMAN,P49588 )		translation						Lapa core DW	-2.10359050830205	0.00246975246975247					-2.09293652574221	0.0250665483584738
AARS2
AARSD1
AASDH
AASDHPPT																	-2.06073073414154	0.00252674870138324
AATF
ABAT	4-aminobutyrate aminotransferase, mitochondrial	GO_mitochondrial matrix				GO_mitochondrial matrix
ABCA12
ABCA2
ABCA3	ATP Binding Cassette Subfamily A Member 3	membrane	The membrane-associated protein encoded by this gene is a member of the superfamily of ATP-binding cassette (ABC) transporters. ABC proteins transport various molecules across extra- and intracellular membranes. ABC genes are divided into seven distinct subfamilies (ABC1, MDR/TAP, MRP, ALD, OABP, GCN20, White). This protein is a member of the ABC1 subfamily. Members of the ABC1 subfamily comprise…
ABCA4
ABCA5
ABCA7
ABCB10
ABCB4
ABCB6
ABCB7
ABCB8
ABCB9
ABCC1
ABCC10
ABCC11
ABCC12	ATP Binding Cassette Subfamily C Member 12	This gene is a member of the superfamily of ATP-binding cassette (ABC) transporters and the encoded protein contains two ATP-binding domains and 12 transmembrane regions. ABC proteins transport various molecules across extra- and intracellular membranes. ABC genes are divided into seven distinct subfamilies: ABC1, MDR/TAP, MRP, ALD, OABP, GCN20, and White. This gene is a member of the MRP subfami…					<-2 transporter
ABCC2
ABCC3
ABCC4	ATP Binding Cassette Subfamily C Member 4
ABCC5
ABCC6	ATP Binding Cassette Subfamily C Member 6		GO_ribose phosphate metabolic process
ABCD1	ATP-binding cassette sub-family D member 1	GO_ribose phosphate metabolic process	GO_ribose phosphate metabolic process
ABCD3
ABCD4
ABCE1	ATP-binding cassette sub-family E member 1	GO_mitochondrial matrix				GO_mitochondrial matrix
ABCF1
ABCF2	ATP-binding cassette sub-family F member 2	This gene encodes a member of the ATP-binding cassette (ABC) transporter superfamily. ATP-binding cassette proteins transport various molecules across extra- and intracellular membranes. Alterations in this gene may be involved in cancer progression. Related pseudogenes have been identified on chromosomes 3 and 7. [provided by RefSeq, Mar 2019]	ABCF2 (ATP Binding Cassette Subfamily F Member 2) is a Protein Coding gene. Diseases associated with ABCF2 include Cystic Fibrosis and Osteogenesis Imperfecta, Type I. Among its related pathways are Nuclear events mediated by NFE2L2 and Cellular responses to stimuli. Gene Ontology (GO) annotations related to this gene include transporter activity and ATP hydrolysis activity. An important paralog …	-		nd						Lapa core DW	-2.5029454578956	0.00246975246975247
ABCF3
ABCG1
ABCG2
ABHD10	Palmitoyl-protein thioesterase ABHD10, mitochondrial	GO_mitochondrial matrix				GO_mitochondrial matrix
ABHD11	sn-1-specific diacylglycerol lipase ABHD11	GO_mitochondrial matrix				GO_mitochondrial matrix
ABHD11-AS1
ABHD12
ABHD13
ABHD14B	Alpha/beta hydrolase domain-containing protein 14B		GO_ribose phosphate metabolic process																-2.17670788615942	0.0250665483584738
ABHD15
ABHD16A
ABHD17A
ABHD17B
ABHD17C
ABHD18
ABHD2
ABHD3
ABHD4
ABHD5
ABHD6
ABHD8
ABI1
ABI2
ABL1
ABL2
ABLIM1
ABLIM3
ABR
ABRACL
ABRAXAS1
ABRAXAS2
ABT1
ABTB1
ABTB2
ACAA1
ACAA2	3-ketoacyl-CoA thiolase, mitochondrial	GO_mitochondrial matrix				GO_mitochondrial matrix
ACACA	Acetyl-CoA carboxylase 1	GO_ribose phosphate metabolic process	GO_ribose phosphate metabolic process												-2.35581120972832	0.0251765778081568
ACACB	Acetyl-CoA carboxylase 2	GO_mitochondrial matrix	GO_ribose phosphate metabolic process			GO_mitochondrial matrix
ACAD10	Acyl-CoA dehydrogenase family member 10	GO_mitochondrial matrix				GO_mitochondrial matrix
ACAD8	Isobutyryl-CoA dehydrogenase, mitochondrial	GO_mitochondrial matrix				GO_mitochondrial matrix
ACAD9
ACADM	Medium-chain specific acyl-CoA dehydrogenase, mitochondrial	This gene encodes the medium-chain specific (C4 to C12 straight chain) acyl-Coenzyme A dehydrogenase. The homotetramer enzyme catalyzes the initial step of the mitochondrial fatty acid beta-oxidation pathway. Defects in this gene cause medium-chain acyl-CoA dehydrogenase deficiency, a disease characterized by hepatic dysfunction, fasting hypoglycemia, and encephalopathy, which can result in infan…	ACADM (Acyl-CoA Dehydrogenase Medium Chain) is a Protein Coding gene. Diseases associated with ACADM include Acyl-Coa Dehydrogenase, Medium-Chain, Deficiency Of and Medium-Chain Acyl-Coenzyme A Dehydrogenase Deficiency. Among its related pathways are Mitochondrial Fatty Acid Beta-Oxidation and Fatty acid metabolism. Gene Ontology (GO) annotations related to this gene include identical protein bin…	Medium-chain specific acyl-CoA dehydrogenase is one of the acyl-CoA dehydrogenases that catalyze the first step of mitochondrial fatty acid beta-oxidation, an aerobic process breaking down fatty acids into acetyl-CoA and allowing the production of energy from fats (PubMed:1970566, 8823175, 21237683, 2251268). The first step of fatty acid beta-oxidation consists in the removal of one hydrogen from…		mitoch in 4			mitochondria			Lapa core UP	2.15208422640959	0.00246975246975247
ACADSB	Short/branched chain specific acyl-CoA dehydrogenase, mitochondrial	GO_mitochondrial matrix				GO_mitochondrial matrix
ACADVL	Very long-chain specific acyl-CoA dehydrogenase, mitochondrial	The protein encoded by this gene is targeted to the inner mitochondrial membrane where it catalyzes the first step of the mitochondrial fatty acid beta-oxidation pathway. This acyl-Coenzyme A dehydrogenase is specific to long-chain and very-long-chain fatty acids. A deficiency in this gene product reduces myocardial fatty acid beta-oxidation and is associated with cardiomyopathy. Alternative spli…	ACADVL (Acyl-CoA Dehydrogenase Very Long Chain) is a Protein Coding gene. Diseases associated with ACADVL include Acyl-Coa Dehydrogenase, Very Long-Chain, Deficiency Of and Intellectual Developmental Disorder, Autosomal Dominant 62. Among its related pathways are Unfolded Protein Response (UPR) and Fatty acid metabolism. Gene Ontology (GO) annotations related to this gene include flavin adenine d…	Very long-chain specific acyl-CoA dehydrogenase is one of the acyl-CoA dehydrogenases that catalyze the first step of mitochondrial fatty acid beta-oxidation, an aerobic process breaking down fatty acids into acetyl-CoA and allowing the production of energy from fats (PubMed:7668252, 9461620, 18227065, 9839948, 9599005). The first step of fatty acid beta-oxidation consists in the removal of one h…		mitoch in 4			mitochondria			Lapa core UP	2.06116771077116	0.00246975246975247
ACAP2
ACAP3
ACAT1	Acetyl-CoA acetyltransferase, mitochondrial	This gene encodes a mitochondrially localized enzyme that catalyzes the reversible formation of acetoacetyl-CoA from two molecules of acetyl-CoA. Defects in this gene are associated with 3-ketothiolase deficiency, an inborn error of isoleucine catabolism characterized by urinary excretion of 2-methyl-3-hydroxybutyric acid, 2-methylacetoacetic acid, tiglylglycine, and butanone. [provided by RefSeq…	ACAT1 (Acetyl-CoA Acetyltransferase 1) is a Protein Coding gene. Diseases associated with ACAT1 include Alpha-Methylacetoacetic Aciduria and Covid-19. Among its related pathways are Ketone body metabolism and superpathway of cholesterol biosynthesis. Gene Ontology (GO) annotations related to this gene include protein homodimerization activity and acyltransferase activity, transferring groups othe…	This is one of the enzymes that catalyzes the last step of the mitochondrial beta-oxidation pathway, an aerobic process breaking down fatty acids into acetyl-CoA (PubMed:1715688, 7728148, 9744475). Using free coenzyme A/CoA, catalyzes the thiolytic cleavage of medium- to long-chain 3-oxoacyl-CoAs into acetyl-CoA and a fatty acyl-CoA shortened by two carbon atoms (PubMed:1715688, 7728148, 9744475)…		mitoch in 4			mitochondria			Lapa core UP	2.18323160832127	0.00246975246975247
ACAT2
ACBD3
ACBD4
ACBD5	Acyl-CoA-binding domain-containing protein 5																		logFC < -2	p_adj < 0.05
ACBD6
ACCS
ACD
ACER2
ACER3
ACIN1
ACKR2
ACLY	ATP-citrate synthase	ATP citrate lyase is the primary enzyme responsible for the synthesis of cytosolic acetyl-CoA in many tissues. The enzyme is a tetramer (relative molecular weight approximately 440,000) of apparently identical subunits. It catalyzes the formation of acetyl-CoA and oxaloacetate from citrate and CoA with a concomitant hydrolysis of ATP to ADP and phosphate. The product, acetyl-CoA, serves several i…	ACLY (ATP Citrate Lyase) is a Protein Coding gene. Diseases associated with ACLY include Colorectal Cancer and Diabetes Mellitus. Among its related pathways are Innate Immune System and Integration of energy metabolism. Gene Ontology (GO) annotations related to this gene include obsolete cofactor binding and ATP citrate synthase activity.	Catalyzes the cleavage of citrate into oxaloacetate and acetyl-CoA, the latter serving as common substrate for de novo cholesterol and fatty acid synthesis. ( ACLY_HUMAN,P53396 )		TCA						Lapa core DW	-2.23983143270016	0.00246975246975247
ACO1					Human Gene Set: GOBP_TRICARBOXYLIC_ACID_CYCLE
ACO2	Aconitate hydratase, mitochondrial	GO_mitochondrial matrix			Human Gene Set: GOBP_TRICARBOXYLIC_ACID_CYCLE	GO_mitochondrial matrix
ACOT1	Acyl-coenzyme A thioesterase 1	GO_ribose phosphate metabolic process	GO_ribose phosphate metabolic process
ACOT13	Acyl-coenzyme A thioesterase 13;Acyl-coenzyme A thioesterase 13, N-terminally processed	This gene encodes a member of the thioesterase superfamily. In humans, the protein co-localizes with microtubules and is essential for sustained cell proliferation. The orthologous mouse protein forms a homotetramer and is associated with mitochondria. The mouse protein functions as a medium- and long-chain acyl-CoA thioesterase. Multiple transcript variants encoding different isoforms have been …	ACOT13 (Acyl-CoA Thioesterase 13) is a Protein Coding gene. Diseases associated with ACOT13 include Dyslexia and Reading Disorder. Among its related pathways are Metabolism and Oxysterols derived from cholesterol. Gene Ontology (GO) annotations related to this gene include fatty acyl-CoA hydrolase activity.	Catalyzes the hydrolysis of acyl-CoAs into free fatty acids and coenzyme A (CoASH), regulating their respective intracellular levels (PubMed:16934754, 19170545). Has acyl-CoA thioesterase activity towards medium (C12) and long-chain (C18) fatty acyl-CoA substrates (By similarity) (PubMed:16934754, 19170545). Can also hydrolyze 3-hydroxyphenylacetyl-CoA and 3,4-dihydroxyphenylacetyl-CoA (in vitro)…		mitoch in 4			mitochondria			Lapa core UP	2.06317861378193	0.00246975246975247
ACOT2	Acyl-coenzyme A thioesterase 2, mitochondrial	GO_mitochondrial matrix	GO_ribose phosphate metabolic process			GO_mitochondrial matrix
ACOT4	Peroxisomal succinyl-coenzyme A thioesterase	GO_ribose phosphate metabolic process	GO_ribose phosphate metabolic process
ACOT6	Acyl-CoA Thioesterase 6		Predicted to enable acyl-CoA hydrolase activity. Predicted to be involved in acyl-CoA metabolic process and fatty acid metabolic process. Located in cytosol.
ACOT7	Cytosolic acyl coenzyme A thioester hydrolase	GO_ribose phosphate metabolic process	GO_ribose phosphate metabolic process
ACOT8	Acyl-coenzyme A thioesterase 8	GO_ribose phosphate metabolic process	GO_ribose phosphate metabolic process
ACOT9	Acyl-coenzyme A thioesterase 9, mitochondrial	GO_mitochondrial matrix	GO_ribose phosphate metabolic process			GO_mitochondrial matrix
ACOX1
ACOX3
ACP1
ACP2	Lysosomal acid phosphatase	The protein encoded by this gene belongs to the histidine acid phosphatase family, which hydrolyze orthophosphoric monoesters to alcohol and phosphate. This protein is localized to the lysosomal membrane, and is chemically and genetically distinct from the red cell acid phosphatase. Mice lacking this gene showed multiple defects, including bone structure alterations, lysosomal storage defects, an…	ACP2 (Acid Phosphatase 2, Lysosomal) is a Protein Coding gene. Diseases associated with ACP2 include Acid Phosphatase Deficiency and Phosphatase, Acid, Of Tissues. Among its related pathways are ATP/ITP metabolism. Gene Ontology (GO) annotations related to this gene include acid phosphatase activity. An important paralog of this gene is ACP4.	0		metabolism						Lapa core UP	2.19987587134044	0.00246975246975247
ACP6	Lysophosphatidic acid phosphatase type 6	GO_mitochondrial matrix				GO_mitochondrial matrix
ACPP
ACRBP
ACSBG1	Long-chain-fatty-acid--CoA ligase ACSBG1	GO_ribose phosphate metabolic process	GO_ribose phosphate metabolic process
ACSF2	Medium-chain acyl-CoA ligase ACSF2, mitochondrial	GO_mitochondrial matrix	GO_ribose phosphate metabolic process			GO_mitochondrial matrix
ACSL1	Long-chain-fatty-acid--CoA ligase 1	GO_ribose phosphate metabolic process	GO_ribose phosphate metabolic process
ACSL3	Fatty acid CoA ligase Acsl3	GO_ribose phosphate metabolic process	GO_ribose phosphate metabolic process												2.61639883741737	0.0251765778081568
ACSL5	Acyl-CoA Synthetase Long Chain Family Member 5		an isozyme of the long-chain fatty-acid-coenzyme A ligase family. Although differing in substrate specificity, subcellular localization, and tissue distribution, all isozymes of this family convert free long-chain fatty acids into fatty acyl-CoA esters, and thereby play a key role in lipid biosynthesis and fatty acid degradation. This isozyme is highly expressed in uterus and spleen, and in trace…
ACSM3	Acyl-coenzyme A synthetase ACSM3, mitochondrial	GO_mitochondrial matrix	GO_ribose phosphate metabolic process			GO_mitochondrial matrix
ACSS2	Acetyl-coenzyme A synthetase, cytoplasmic	GO_mitochondrial matrix	GO_ribose phosphate metabolic process			GO_mitochondrial matrix
ACSS3	Acyl-CoA synthetase short-chain family member 3, mitochondrial	GO_mitochondrial matrix				GO_mitochondrial matrix
ACTA2	Actin Alpha 2, Smooth Muscle		this gene encodes one of six different actin proteins. Actins are highly conserved proteins that are involved in cell motility, structure, integrity, and intercellular signaling. The encoded protein is a smooth muscle actin that is involved in vascular contractility and blood pressure homeostasis. Actins are highly conserved proteins that are involved in various types of cell motility and are ubi…	actin
ACTB
ACTG1	Actin, cytoplasmic 2;Actin, cytoplasmic 2, N-terminally processed																		2.05133930935214	0.0250665483584738
ACTG1P3
ACTG2
ACTL10
ACTL6A
ACTN1	Alpha-actinin-1																		3.22487795849641	0.0250665483584738
ACTN4
ACTR10
ACTR1A
ACTR1B
ACTR2															2.07996518909931	0.0251765778081568
ACTR3	Actin-related protein 3																		2.77024086005986	0.0250665483584738
ACTR3B
ACTR5
ACTR6
ACTR8
ACVR1
ACVR1B
ACVR2A
ACVR2B
ACYP1
ACYP2
ADAL
ADAM10															2.27448964118958	0.0251765778081568
ADAM15
ADAM17
ADAM19
ADAM9
ADAMTS13
ADAMTS17
ADAMTS3
ADAMTS7P3	ADAM Metallopeptidase With Thrombospondin Type 1 Motif, 7 Pseudogene		ADAMTS7P3 (ADAMTS7 Pseudogene 3) is a Pseudogene.
ADAMTSL3
ADAMTSL4
ADAMTSL4-AS1
ADAP1
ADAR
ADARB1
ADARB2-AS1
ADAT1
ADAT2
ADAT3
ADCK1
ADCK2
ADCK5
ADCY10P1
ADCY3	Adenylate cyclase type 3	GO_ribose phosphate metabolic process	GO_ribose phosphate metabolic process
ADCY6	Adenylate cyclase type 6	GO_ribose phosphate metabolic process	GO_ribose phosphate metabolic process
ADCY7	Adenylate cyclase type 7	GO_ribose phosphate metabolic process	GO_ribose phosphate metabolic process
ADCY9	Adenylate cyclase type 9	GO_ribose phosphate metabolic process	GO_ribose phosphate metabolic process
ADD1
ADD3	Adducin 3	membrane	Adducins are heteromeric proteins composed of different subunits referred to as adducin alpha, beta and gamma. The three subunits are encoded by distinct genes and belong to a family of membrane skeletal proteins involved in the assembly of spectrin-actin network in erythrocytes and at sites of cell-cell contact in epithelial tissues. While adducins alpha and gamma are ubiquitously expressed, the…	cell-cell contact
ADGRB2
ADGRD1-AS1
ADGRE2
ADGRE5
ADGRF1
ADGRF5
ADGRG1
ADGRG6
ADGRL1
ADGRL2	Adhesion G Protein-Coupled Receptor L2	membrane	This gene encodes a member of the latrophilin subfamily of G-protein coupled receptors. The encoded protein participates in the regulation of exocytosis. The proprotein is thought to be further cleaved within a cysteine-rich G-protein-coupled receptor proteolysis site into two chains that are non-covalently bound at the cell membrane. Alternative splicing results in multiple transcript variants. …
ADGRV1
ADH5										GOBP_ELECTRON_TRANSPORT_CHAIN
ADI1	1,2-dihydroxy-3-keto-5-methylthiopentene dioxygenase	This gene encodes an enzyme that belongs to the aci-reductone dioxygenase family of metal-binding enzymes, which are involved in methionine salvage. This enzyme may regulate mRNA processing in the nucleus, and may carry out different functions depending on its localization. Related pseudogenes have been defined on chromosomes 8 and 20. Alternative splicing results in multiple transcript variants …	ADI1 (Acireductone Dioxygenase 1) is a Protein Coding gene. Diseases associated with ADI1 include Leber Optic Atrophy And Dystonia and Cutis Laxa, Autosomal Dominant 1. Among its related pathways are Methionine de novo and salvage pathway and Sulfur amino acid metabolism. Gene Ontology (GO) annotations related to this gene include oxidoreductase activity and acireductone dioxygenase [iron(II)-req…	Catalyzes 2 different reactions between oxygen and the acireductone 1,2-dihydroxy-3-keto-5-methylthiopentene (DHK-MTPene) depending upon the metal bound in the active site (By similarity). Fe-containing acireductone dioxygenase (Fe-ARD) produces formate and 2-keto-4-methylthiobutyrate (KMTB), the alpha-ketoacid precursor of methionine in the methionine recycle pathway (PubMed:15938715). Ni-contai…		RNA processing						Lapa core DW	-2.27006145908187	0.00246975246975247
ADIPOR1
ADIPOR2
ADIRF
ADIRF-AS1
ADK	Adenosine kinase		GO_ribose phosphate metabolic process												-2.25540920098623	0.0251765778081568			-2.44429163138072	0.0250665483584738
ADM
ADM2
ADM5
ADNP
ADNP2
ADO
ADORA1	Adenosine A1 Receptor		The protein encoded by this gene is an adenosine receptor that belongs to the G-protein coupled receptor 1 family. There are 3 types of adenosine receptors, each with a specific pattern of ligand binding and tissue distribution, and together they regulate a diverse set of physiologic functions. The type A1 receptors inhibit adenylyl cyclase, and play a role in the fertilization process. Receptor …
ADORA2A
ADORA2B
ADPGK	ADP-dependent glucokinase	GO_ribose phosphate metabolic process	GO_ribose phosphate metabolic process
ADPRHL1
ADPRHL2
ADPRM
ADRB1
ADRB2	Adrenoceptor Beta 2		This gene encodes beta-2-adrenergic receptor which is a member of the G protein-coupled receptor superfamily. This receptor is directly associated with one of its ultimate effectors, the class C L-type calcium channel Ca(V)1.2. This receptor-channel complex also contains a G protein, an adenylyl cyclase, cAMP-dependent kinase, and the counterbalancing phosphatase, PP2A. The assembly of the signal…	Beta-adrenergic receptors. G protein. Not intersting
ADRM1
ADSL	Adenylosuccinate lyase	The protein encoded by this gene belongs to the lyase 1 family. It is an essential enzyme involved in purine metabolism, and catalyzes two non-sequential reactions in the de novo purine biosynthetic pathway: the conversion of succinylaminoimidazole carboxamide ribotide (SAICAR) to aminoimidazole carboxamide ribotide (AICAR) and the conversion of adenylosuccinate (S-AMP) to adenosine monophosphate…	ADSL (Adenylosuccinate Lyase) is a Protein Coding gene. Diseases associated with ADSL include Adenylosuccinase Deficiency and Histidinemia. Among its related pathways are Metabolism of nucleotides and purine nucleotides de novo biosynthesis. Gene Ontology (GO) annotations related to this gene include N6-(1,2-dicarboxyethyl)AMP AMP-lyase (fumarate-forming) activity and (S)-2-(5-amino-1-(5-phospho-…	Catalyzes two non-sequential steps in de novo AMP synthesis: converts (S)-2-(5-amino-1-(5-phospho-D-ribosyl)imidazole-4-carboxamido)succinate (SAICAR) to fumarate plus 5-amino-1-(5-phospho-D-ribosyl)imidazole-4-carboxamide, and thereby also contributes to de novo IMP synthesis, and converts succinyladenosine monophosphate (SAMP) to AMP and fumarate. ( PUR8_HUMAN,P30566 )		nucleotide metab						Lapa core DW	-2.11640750368436	0.00906544435956201
ADSS	Adenylosuccinate synthetase isozyme 2																		-2.27427091946204	0.0250665483584738
ADSSL1
AEBP2
AEN
AES
AFAP1
AFDN
AFF1
AFF4
AFG1L										GOBP_ELECTRON_TRANSPORT_CHAIN
AFG3L1P
AFG3L2
AFMID
AFTPH
AGA
AGAP1
AGAP1-IT1
AGAP2
AGAP2-AS1
AGAP3
AGAP4
AGAP6
AGAP9
AGBL5
AGFG1	Arf-GAP domain and FG repeat-containing protein 1																		2.20420700311661	0.0250665483584738
AGFG2
AGGF1
AGK
AGL
AGO1
AGO2	Protein argonaute-2																logFC < -2	p_adj < 0.05	logFC < -2	p_adj < 0.05
AGO3
AGO4
AGPAT1
AGPAT2
AGPAT3
AGPAT4
AGPAT5
AGPS
AGR2
AGRN
AGTPBP1
AGTRAP
AGXT
AHCTF1
AHCY
AHCYL1
AHCYL2
AHDC1
AHI1
AHNAK	Neuroblast differentiation-associated protein AHNAK	The protein encoded by this gene is a large (700 kDa) structural scaffold protein consisting of a central domain with 128 aa repeats. The encoded protein may play a role in such diverse processes as blood-brain barrier formation, cell structure and migration, cardiac calcium channel regulation, and tumor metastasis. A much shorter variant encoding a 17 kDa isoform exists for this gene, and the sh…	AHNAK (AHNAK Nucleoprotein) is a Protein Coding gene. Diseases associated with AHNAK include Megacolon and Neuroblastoma. Among its related pathways are Phospholipase-C Pathway. Gene Ontology (GO) annotations related to this gene include RNA binding and structural molecule activity conferring elasticity. An important paralog of this gene is AHNAK2.	May be required for neuronal cell differentiation. ( AHNK_HUMAN,Q09666 )		membrane2						Lapa core UP	2.31597112615903	0.00246975246975247
AHNAK2
AHR
AHRR
AHSA1
AHSA2
AIDA
AIF1L
AIFM1	Apoptosis-inducing factor 1, mitochondrial	This gene encodes a flavoprotein essential for nuclear disassembly in apoptotic cells, and it is found in the mitochondrial intermembrane space in healthy cells. Induction of apoptosis results in the translocation of this protein to the nucleus where it affects chromosome condensation and fragmentation. In addition, this gene product induces mitochondria to release the apoptogenic proteins cytoch…	AIFM1 (Apoptosis Inducing Factor Mitochondria Associated 1) is a Protein Coding gene. Diseases associated with AIFM1 include Combined Oxidative Phosphorylation Deficiency 6 and Deafness, X-Linked 5, With Peripheral Neuropathy. Among its related pathways are Apoptosis and Autophagy and Apoptotic Pathways in Synovial Fibroblasts. Gene Ontology (GO) annotations related to this gene include oxidoredu…	Functions both as NADH oxidoreductase and as regulator of apoptosis (PubMed:20362274, 23217327, 17094969, 33168626). In response to apoptotic stimuli, it is released from the mitochondrion intermembrane space into the cytosol and to the nucleus, where it functions as a proapoptotic factor in a caspase-independent pathway (PubMed:20362274). Release into the cytoplasm is mediated upon binding to po…		mitoch in 4			mitochondria			Lapa core UP	2.16771641373634	0.00246975246975247
AIFM2	Apoptosis Inducing Factor Mitochondria Associated 2		This gene encodes a flavoprotein oxidoreductase that binds single stranded DNA and is thought to contribute to apoptosis in the presence of bacterial and viral DNA. The expression of this gene is also found to be induced by tumor suppressor protein p53 in colon cancer cells. May play a role in mitochondrial stress signaling (PubMed:26689472). Upon oxidative stress, associates with the lipid perox…	apop stress		mitoch in 4			mitochondria	GOBP_ELECTRON_TRANSPORT_CHAIN
AIG1
AIMP1
AIMP2
AIP
AJUBA
AK1	Adenylate kinase isoenzyme 1	GO_ribose phosphate metabolic process	GO_ribose phosphate metabolic process
AK2	Adenylate kinase 2, mitochondrial	GO_ribose phosphate metabolic process	GO_ribose phosphate metabolic process
AK3	GTP:AMP phosphotransferase AK3, mitochondrial	GO_mitochondrial matrix	GO_ribose phosphate metabolic process			GO_mitochondrial matrix
AK6
AK9
AKAP1
AKAP10
AKAP11
AKAP13
AKAP17A
AKAP5
AKAP6
AKAP8	A-kinase anchor protein 8																		2.05139795690775	0.0484770484770485
AKAP8L																	logFC < -2	p_adj < 0.05
AKAP9
AKIP1
AKIRIN1
AKIRIN2
AKNA
AKR1A1
AKR7A2	Aflatoxin B1 aldehyde reductase member 2									GOBP_ELECTRON_TRANSPORT_CHAIN									-2.39790448887894	0.0250665483584738
AKR7A3										GOBP_ELECTRON_TRANSPORT_CHAIN
AKR7L
AKT1								AKT													logFC < -2	p_adj < 0.05
AKT1S1
AKT2								AKT
AKTIP
ALAD
ALAS1	5-aminolevulinate synthase, non-specific, mitochondrial	GO_mitochondrial matrix				GO_mitochondrial matrix
ALCAM	Activated Leukocyte Cell Adhesion Molecule	adhesion	This gene encodes activated leukocyte cell adhesion molecule (ALCAM), also known as CD166 (cluster of differentiation 166), which is a member of a subfamily of immunoglobulin receptors with five immunoglobulin-like domains (VVC2C2C2) in the extracellular domain. This protein binds to T-cell differentiation antigene CD6, and is implicated in the processes of cell adhesion and migration.Cell adhesi…	cell-cell contacts. T-cells. NOT			<-2 adhesion
ALDH16A1	Aldehyde dehydrogenase family 16 member A1														-2.08072194457054	0.0251765778081568			-2.35424500703812	0.0250665483584738
ALDH18A1
ALDH1A3															2.12486651738485	0.0484968180820715
ALDH1B1	Aldehyde dehydrogenase X, mitochondrial	GO_mitochondrial matrix				GO_mitochondrial matrix
ALDH1L1
ALDH1L2	Mitochondrial 10-formyltetrahydrofolate dehydrogenase	GO_mitochondrial matrix				GO_mitochondrial matrix
ALDH2	Aldehyde Dehydrogenase 2 Family Member		This protein belongs to the aldehyde dehydrogenase family of proteins. Aldehyde dehydrogenase is the second enzyme of the major oxidative pathway of alcohol metabolism. Two major liver isoforms of aldehyde dehydrogenase, cytosolic and mitochondrial, can be distinguished by their electrophoretic mobilities, kinetic properties, and subcellular localizations. Most Caucasians have two major isozymes,…	NOT		mitoch in 4			mitochondria	GOBP_ELECTRON_TRANSPORT_CHAIN
ALDH3A2
ALDH3B1
ALDH3B2
ALDH4A1	Delta-1-pyrroline-5-carboxylate dehydrogenase, mitochondrial	This protein belongs to the aldehyde dehydrogenase family of proteins. This enzyme is a mitochondrial matrix NAD-dependent dehydrogenase which catalyzes the second step of the proline degradation pathway, converting pyrroline-5-carboxylate to glutamate. Deficiency of this enzyme is associated with type II hyperprolinemia, an autosomal recessive disorder characterized by accumulation of delta-1-py…	ALDH4A1 (Aldehyde Dehydrogenase 4 Family Member A1) is a Protein Coding gene. Diseases associated with ALDH4A1 include Hyperprolinemia, Type Ii and Hyperprolinemia. Among its related pathways are 4-hydroxyproline degradation and Metabolism. Gene Ontology (GO) annotations related to this gene include identical protein binding and electron transfer activity. An important paralog of this gene is ALD…	Irreversible conversion of delta-1-pyrroline-5-carboxylate (P5C), derived either from proline or ornithine, to glutamate. This is a necessary step in the pathway interconnecting the urea and tricarboxylic acid cycles. The preferred substrate is glutamic gamma-semialdehyde, other substrates include succinic, glutaric and adipic semialdehydes. ( AL4A1_HUMAN,P30038 )		mitoch in 4			mitochondria	GOBP_ELECTRON_TRANSPORT_CHAIN		Lapa core UP	2.05028723428647	0.00246975246975247
ALDH5A1	Succinate-semialdehyde dehydrogenase, mitochondrial	GO_mitochondrial matrix				GO_mitochondrial matrix
ALDH6A1	Methylmalonate-semialdehyde dehydrogenase [acylating], mitochondrial	This gene encodes a member of the aldehyde dehydrogenase protein family. The encoded protein is a mitochondrial methylmalonate semialdehyde dehydrogenase that plays a role in the valine and pyrimidine catabolic pathways. This protein catalyzes the irreversible oxidative decarboxylation of malonate and methylmalonate semialdehydes to acetyl- and propionyl-CoA. Methylmalonate semialdehyde dehydroge…	ALDH6A1 (Aldehyde Dehydrogenase 6 Family Member A1) is a Protein Coding gene. Diseases associated with ALDH6A1 include Methylmalonate Semialdehyde Dehydrogenase Deficiency and Gamma-Amino Butyric Acid Metabolism Disorder. Among its related pathways are Leucine, isoleucine and valine metabolism and Pyrimidine metabolism and related diseases. Gene Ontology (GO) annotations related to this gene incl…	Malonate and methylmalonate semialdehyde dehydrogenase involved in the catabolism of valine, thymine, and compounds catabolized by way of beta-alanine, including uracil and cytidine. ( MMSA_HUMAN,Q02252 )		mitoch in 4			mitochondria			Lapa core UP	2.05114680031935	0.00246975246975247
ALDH7A1	Alpha-aminoadipic semialdehyde dehydrogenase	GO_mitochondrial matrix				GO_mitochondrial matrix
ALDH9A1
ALDOA	Fructose-bisphosphate aldolase A;Fructose-bisphosphate aldolase		GO_ribose phosphate metabolic process																2.29913634061813	0.0250665483584738
ALDOC	Fructose-bisphosphate aldolase C	GO_gluconeogenesis	GO_ribose phosphate metabolic process
ALG1
ALG10
ALG10B
ALG11
ALG12
ALG13
ALG14
ALG2
ALG3
ALG5
ALG6
ALG8
ALG9
ALKBH1
ALKBH2
ALKBH3
ALKBH4
ALKBH5
ALKBH6
ALKBH7	Alpha-ketoglutarate-dependent dioxygenase alkB homolog 7, mitochondrial	GO_mitochondrial matrix				GO_mitochondrial matrix
ALKBH8
ALMS1
ALMS1-IT1
ALOX15
ALPK1
ALPK3
ALPP
ALS2
ALS2CL
ALYREF
AMACR
AMBP
AMBRA1
AMD1
AMDHD2
AMER1
AMFR
AMIGO1
AMIGO2
AMMECR1
AMMECR1L
AMOTL1
AMOTL2
AMPD2	AMP deaminase 2	GO_ribose phosphate metabolic process	GO_ribose phosphate metabolic process
AMY2B
AMZ1
AMZ2
AMZ2P1
ANAPC1
ANAPC10
ANAPC11
ANAPC13
ANAPC15
ANAPC16
ANAPC2
ANAPC4
ANAPC5
ANAPC7
ANGEL1
ANGEL2
ANGPT1
ANK2
ANK3
ANKDD1A
ANKEF1
ANKFY1
ANKH
ANKHD1
ANKHD1-EIF4EBP3
ANKIB1
ANKLE2
ANKMY1
ANKMY2
ANKRA2
ANKRD10
ANKRD10-IT1
ANKRD11
ANKRD12
ANKRD13A
ANKRD13B
ANKRD13C
ANKRD13D
ANKRD16
ANKRD17
ANKRD2
ANKRD20A8P
ANKRD23
ANKRD26
ANKRD27
ANKRD28
ANKRD36
ANKRD36B
ANKRD36C
ANKRD37
ANKRD39
ANKRD40
ANKRD42
ANKRD44
ANKRD46
ANKRD49
ANKRD50
ANKRD52
ANKRD54
ANKRD6
ANKRD9
ANKS1A
ANKS3
ANKS6
ANKZF1
ANLN	Actin-binding protein anillin	This gene encodes an actin-binding protein that plays a role in cell growth and migration, and in cytokinesis. The encoded protein is thought to regulate actin cytoskeletal dynamics in podocytes, components of the glomerulus. Mutations in this gene are associated with focal segmental glomerulosclerosis 8. Alternative splicing results in multiple transcript variants encoding different isoforms. [p…	ANLN (Anillin, Actin Binding Protein) is a Protein Coding gene. Diseases associated with ANLN include Focal Segmental Glomerulosclerosis 8 and Genetic Steroid-Resistant Nephrotic Syndrome. Among its related pathways are Signaling by Rho GTPases and RHOC GTPase cycle. Gene Ontology (GO) annotations related to this gene include actin binding. An important paralog of this gene is RTKN.	Required for cytokinesis (PubMed:16040610). Essential for the structural integrity of the cleavage furrow and for completion of cleavage furrow ingression. Plays a role in bleb assembly during metaphase and anaphase of mitosis (PubMed:23870127). May play a significant role in podocyte cell migration (PubMed:24676636). ( ANLN_HUMAN,Q9NQW6 )		focal							-2.33149701108535	0.00246975246975247	-2.4172700420022	0.0251765778081568
ANO1
ANO10
ANO2	Anoctamin 2		ANO2 belongs to a family of calcium-activated chloride channels (CaCCs) Calcium-activated chloride channel (CaCC) which may play a role in olfactory signal transduction. Odorant molecules bind to odor-sensing receptors (OSRs), leading to an increase in calcium entry that activates CaCC current which amplifies the depolarization of the OSR cells, ANO2 seems to be the underlying chloride channel in…	NOT
ANO6
ANO7
ANO8
ANO9
ANP32A
ANP32B
ANP32E
ANTXR1
ANXA1	Annexin A1;Annexin														2.20916129586598	0.0251765778081568			2.80795972980559	0.0250665483584738
ANXA11	Annexin A11														3.02307076503833	0.0251765778081568			2.15710814048847	0.0250665483584738
ANXA2	Annexin A2;Annexin;Putative annexin A2-like protein	This gene encodes a member of the annexin family. Members of this calcium-dependent phospholipid-binding protein family play a role in the regulation of cellular growth and in signal transduction pathways. This protein functions as an autocrine factor which heightens osteoclast formation and bone resorption. This gene has three pseudogenes located on chromosomes 4, 9 and 10, respectively. Multipl…	ANXA2 (Annexin A2) is a Protein Coding gene. Diseases associated with ANXA2 include Antiphospholipid Syndrome and Acute Promyelocytic Leukemia. Among its related pathways are Interleukin-12 family signaling and Innate Immune System. Gene Ontology (GO) annotations related to this gene include RNA binding and small GTPase binding. An important paralog of this gene is ANXA1.	Calcium-regulated membrane-binding protein whose affinity for calcium is greatly enhanced by anionic phospholipids. It binds two calcium ions with high affinity. May be involved in heat-stress response. Inhibits PCSK9-enhanced LDLR degradation, probably reduces PCSK9 protein levels via a translational mechanism but also competes with LDLR for binding with PCSK9 (PubMed:18799458, 24808179, 2284864…		Annexin						Lapa core UP	2.11194250981013	0.00246975246975247					2.87979546189308	0.0250665483584738
ANXA3	Annexin A3;Annexin	This gene encodes a member of the annexin family. Members of this calcium-dependent phospholipid-binding protein family play a role in the regulation of cellular growth and in signal transduction pathways. This protein functions in the inhibition of phopholipase A2 and cleavage of inositol 1,2-cyclic phosphate to form inositol 1-phosphate. This protein may also play a role in anti-coagulation. [p…	ANXA3 (Annexin A3) is a Protein Coding gene. Diseases associated with ANXA3 include Ovarian Cancer and Prostate Cancer. Among its related pathways are Prostaglandin synthesis and regulation. Gene Ontology (GO) annotations related to this gene include calcium ion binding and calcium-dependent phospholipid binding. An important paralog of this gene is ANXA11.	Inhibitor of phospholipase A2, also possesses anti-coagulant properties. Also cleaves the cyclic bond of inositol 1,2-cyclic phosphate to form inositol 1-phosphate. ( ANXA3_HUMAN,P12429 )		Annexin						Lapa core UP	2.33742789427439	0.00246975246975247					2.93714533249537	0.0250665483584738
ANXA4
ANXA5																					-2.06644730518262	0.0804836076714916
ANXA6	Annexin A6;Annexin																		-2.37865330961843	0.0250665483584738
ANXA7
ANXA9
AOC2										GOBP_ELECTRON_TRANSPORT_CHAIN
AP1AR
AP1B1
AP1G1
AP1G2
AP1M1
AP1M2
AP1S1
AP1S2
AP1S3
AP2A1
AP2A2
AP2B1
AP2M1
AP2S1
AP3B1															-2.48540502538284	0.0251765778081568
AP3D1
AP3M1
AP3M2
AP3S1
AP3S2																	logFC > 2	p_adj < 0.05
AP4B1
AP4E1
AP4M1
AP4S1
AP5M1
AP5S1
AP5Z1
APAF1
APBA3
APBB1
APBB2
APBB3
APC
APEH	Acylamino-acid-releasing enzyme																		-2.53617223445326	0.0250665483584738
APEX1	DNA-(apurinic or apyrimidinic site) lyase;DNA-(apurinic or apyrimidinic site) lyase, mitochondrial	The APEX gene encodes the major AP endonuclease in human cells. It encodes the APEX endonuclease, a DNA repair enzyme with apurinic/apyrimidinic (AP) activity. Such AP activity sites occur frequently in DNA molecules by spontaneous hydrolysis, by DNA damaging agents or by DNA glycosylases that remove specific abnormal bases. The AP sites are the most frequent pre-mutagenic lesions that can preven…	APEX1 (Apurinic/Apyrimidinic Endodeoxyribonuclease 1) is a Protein Coding gene. Diseases associated with APEX1 include Xeroderma Pigmentosum, Variant Type and Cheilitis. Among its related pathways are Base excision repair and Packaging Of Telomere Ends. Gene Ontology (GO) annotations related to this gene include RNA binding and transcription coactivator activity. An important paralog of this gene…	Multifunctional protein that plays a central role in the cellular response to oxidative stress. The two major activities of APEX1 are DNA repair and redox regulation of transcriptional factors. Functions as an apurinic/apyrimidinic (AP) endodeoxyribonuclease in the DNA base excision repair (BER) pathway of DNA lesions induced by oxidative and alkylating agents. Initiates repair of AP sites in DNA…		mitoch in 4			mitochondria			Lapa core UP	2.40740379442771	0.00246975246975247
APEX2
APH1A
APH1B
API5
APIP
APLP1
APLP2
APMAP	Adipocyte plasma membrane-associated protein	Enables arylesterase activity. Predicted to be involved in biosynthetic process. Located in cell surface and membrane. [provided by Alliance of Genome Resources, Apr 2022]	APMAP (Adipocyte Plasma Membrane Associated Protein) is a Protein Coding gene. Diseases associated with APMAP include Rectum Squamous Cell Carcinoma. Among its related pathways are Ciliary landscape. Gene Ontology (GO) annotations related to this gene include arylesterase activity and strictosidine synthase activity.	Exhibits strong arylesterase activity with beta-naphthyl acetate and phenyl acetate. May play a role in adipocyte differentiation. ( APMAP_HUMAN,Q9HDC9 )		nd						Lapa core UP	2.58951567113399	0.00246975246975247
APOBR
APOD	Apolipoprotein D	This gene encodes a component of high density lipoprotein that has no marked similarity to other apolipoprotein sequences. It has a high degree of homology to plasma retinol-binding protein and other members of the alpha 2 microglobulin protein superfamily of carrier proteins, also known as lipocalins. This glycoprotein is closely associated with the enzyme lecithin:cholesterol acyltransferase - …	APOD (Apolipoprotein D) is a Protein Coding gene. Diseases associated with APOD include Breast Cyst and Male Breast Cancer. Among its related pathways are NR1H2 and NR1H3-mediated signaling and Transport of inorganic cations/anions and amino acids/oligopeptides. Gene Ontology (GO) annotations related to this gene include transporter activity and cholesterol binding.	APOD occurs in the macromolecular complex with lecithin-cholesterol acyltransferase. It is probably involved in the transport and binding of bilin. Appears to be able to transport a variety of ligands in a number of different contexts. ( APOD_HUMAN,P05090 )		nd						Lapa core UP	2.36141850550969	0.00531144004886375
APOL2
APOL6
APOO
APOOL
APOPT1
APP
APPBP2
APPL1
APPL2
APRT	Adenine phosphoribosyltransferase		GO_ribose phosphate metabolic process																-2.3982313858966	0.0250665483584738	-2.38231762250265	0.0015340299528147
APTR
APTX
AQP1
AQP3
AQR
AR	ADP-ribosylation factor-like protein 2
ARAF								MAPK
ARAP1
ARAP2
ARCN1	Coatomer subunit delta														2.89507192373276	0.0251765778081568	2.06072920064131	0.0018055947147319	2.19296663502852	0.0250665483584738	2.19315946102143	0.0015340299528147
AREG
AREL1
ARF1
ARF3
ARF4
ARF5
ARF6															2.26120153317849	0.0251765778081568
ARFGAP1
ARFGAP2
ARFGAP3
ARFGEF1
ARFGEF2
ARFGEF3
ARFIP1
ARFIP2
ARFRP1
ARG2	Arginase-2, mitochondrial	GO_mitochondrial matrix				GO_mitochondrial matrix
ARGLU1
ARHGAP1
ARHGAP10
ARHGAP11A
ARHGAP11B	Inactive Rho GTPase-activating protein 11B	GO_mitochondrial matrix				GO_mitochondrial matrix
ARHGAP12
ARHGAP17
ARHGAP18
ARHGAP19
ARHGAP21
ARHGAP26
ARHGAP27
ARHGAP29
ARHGAP30
ARHGAP32
ARHGAP33
ARHGAP35
ARHGAP39
ARHGAP4
ARHGAP40
ARHGAP44
ARHGAP45
ARHGAP5
ARHGAP5-AS1
ARHGAP8
ARHGDIA
ARHGDIB		Rho GDP Dissociation Inhibitor Beta	Members of the Rho (or ARH) protein family (see MIM 165390) and other Ras-related small GTP-binding proteins (see MIM 179520) are involved in diverse cellular events, including cell signaling, proliferation, cytoskeletal organization, and secretion. The GTP-binding proteins are active only in the GTP-bound state. At least 3 classes of proteins tightly regulate cycling between the GTP-bound and GD…												2.26439279317856	0.0251765778081568	2.39752441147963	0.00230859141982076			2.51476262013118	0.0015340299528147
ARHGEF1
ARHGEF11
ARHGEF12
ARHGEF16	Rho guanine nucleotide exchange factor 16	Although the specific function of this protein is not known yet, it is thought to be involved in protein-protein and protein-lipid interactions. [provided by RefSeq, Jul 2008]	ARHGEF16 (Rho Guanine Nucleotide Exchange Factor 16) is a Protein Coding gene. Diseases associated with ARHGEF16 include Osteogenesis Imperfecta, Type I and Chromosome 1P36 Deletion Syndrome. Among its related pathways are p75 NTR receptor-mediated signalling and GPCR Pathway. Gene Ontology (GO) annotations related to this gene include PDZ domain binding and receptor tyrosine kinase binding. An i…	Guanyl-nucleotide exchange factor of the RHOG GTPase stimulating the exchange of RHOG-associated GDP for GTP. May play a role in chemotactic cell migration by mediating the activation of RAC1 by EPHA2. May also activate CDC42 and mediate activation of CDC42 by the viral protein HPV16 E6. ( ARHGG_HUMAN,Q5VV41 )		signal						Lapa core DW	-2.39890215794245	0.00246975246975247
ARHGEF17
ARHGEF18
ARHGEF19
ARHGEF2
ARHGEF26
ARHGEF26-AS1
ARHGEF28
ARHGEF3
ARHGEF34P
ARHGEF35
ARHGEF37	Rho Guanine Nucleotide Exchange Factor 37		Predicted to enable guanyl-nucleotide exchange factor activity. Predicted to be involved in regulation of catalytic activity. Predicted to be located in cytoplasm. May act as a guanine nucleotide exchange factor (GEF).				<-2 look!
ARHGEF38
ARHGEF38-IT1
ARHGEF39
ARHGEF4
ARHGEF5
ARHGEF7
ARID1A
ARID1B
ARID2
ARID3A	AT-Rich Interaction Domain 3A		This gene encodes a member of the ARID (AT-rich interaction domain) family of DNA binding proteins. It was found by homology to the Drosophila dead ringer gene, which is important for normal embryogenesis. Other ARID family members have roles in embryonic patterning, cell lineage gene regulation, cell cycle control, transcriptional regulation, and possibly in chromatin structure modification.Tran…	TF
ARID3B
ARID3C
ARID4A
ARID4B
ARID5B
ARIH1
ARIH2
ARL1
ARL11
ARL13B
ARL14EP
ARL15
ARL16
ARL2	ADP Ribosylation Factor Like GTPase 2	This gene encodes a small GTP-binding protein of the RAS superfamily which functions as an ADP-ribosylation factor (ARF). The encoded protein is one of a functionally distinct group of ARF-like genes. [provided by RefSeq, Jul 2008]	ARL2 (ADP Ribosylation Factor Like GTPase 2) is a Protein Coding gene. Diseases associated with ARL2 include Microcornea, Rod-Cone Dystrophy, Cataract, And Posterior Staphyloma 1 and Retinitis Pigmentosa 2. Among its related pathways are MAPK family signaling cascades and Transport of inorganic cations/anions and amino acids/oligopeptides. Gene Ontology (GO) annotations related to this gene inclu…	Small GTP-binding protein which cycles between an inactive GDP-bound and an active GTP-bound form, and the rate of cycling is regulated by guanine nucleotide exchange factors (GEF) and GTPase-activating proteins (GAP). GTP-binding protein that does not act as an allosteric activator of the cholera toxin catalytic subunit. Regulates formation of new microtubules and centrosome integrity. Prevents …															-2.27507769564787	0.0250665483584738
ARL2BP	ADP-ribosylation factor-like protein 2-binding protein	GO_mitochondrial matrix				GO_mitochondrial matrix
ARL3
ARL4A
ARL4C
ARL5A
ARL5B
ARL6
ARL6IP1
ARL6IP5
ARL6IP6
ARL8A
ARL8B
ARMC1
ARMC10
ARMC2
ARMC5
ARMC6
ARMC7
ARMC8
ARMC9
ARMCX3
ARMCX5
ARMCX5-GPRASP2
ARMT1																					-2.39132449527582	0.0015340299528147
ARNT
ARNTL
ARPC1A																	logFC < -2	p_adj < 0.05
ARPC1B
ARPC2
ARPC3
ARPC4
ARPC5
ARPC5L
ARPIN																	logFC > 2	p_adj < 0.05
ARPP19
ARRB1
ARRB2
ARRDC1
ARRDC1-AS1
ARRDC2
ARRDC3
ARRDC3-AS1
ARRDC4
ARSA
ARSB
ARSD
ARSG
ARSJ
ARSK
ART5
ARV1
ARVCF
ASAH1
ASAH2B
ASAP1
ASAP2
ASAP3
ASB1
ASB13
ASB16-AS1
ASB3
ASB6
ASB7
ASB8
ASCC1
ASCC2
ASCC3
ASF1A
ASF1B
ASH1L
ASH1L-AS1
ASH2L
ASIC1
ASIC3
ASL
ASMTL
ASMTL-AS1
ASNA1
ASNS															-2.60944497585296	0.0251765778081568	-2.14059857527415	0.00230859141982076
ASNSD1
ASPH										GOBP_ELECTRON_TRANSPORT_CHAIN
ASPHD1
ASPM
ASPSCR1
ASRGL1
ASS1	Argininosuccinate synthase														-2.72067482272784	0.0251765778081568			-3.48218118151029	0.0250665483584738
ASTE1
ASTN1
ASTN2
ASXL1
ASXL2
ATAD1	ATPase family AAA domain-containing protein 1																logFC < -2	p_adj < 0.05	logFC < -2	p_adj < 0.05
ATAD2	ATPase family AAA domain-containing protein 2	A large family of ATPases has been described, whose key feature is that they share a conserved region of about 220 amino acids that contains an ATP-binding site. The proteins that belong to this family either contain one or two AAA (ATPases Associated with diverse cellular Activities) domains. AAA family proteins often perform chaperone-like functions that assist in the assembly, operation, or di…	ATAD2 (ATPase Family AAA Domain Containing 2) is a Protein Coding gene. Diseases associated with ATAD2 include Uterine Corpus Endometrial Carcinoma and Breast Cancer. Among its related pathways are Gene expression (Transcription) and Transcriptional regulation by the AP-2 (TFAP2) family of transcription factors. Gene Ontology (GO) annotations related to this gene include chromatin binding and his…	May be a transcriptional coactivator of the nuclear receptor ESR1 required to induce the expression of a subset of estradiol target genes, such as CCND1, MYC and E2F1. May play a role in the recruitment or occupancy of CREBBP at some ESR1 target gene promoters. May be required for histone hyperacetylation. Involved in the estrogen-induced cell proliferation and cell cycle progression of breast ca…									-2.00371307258805	0.00246975246975247	-2.32959553599358	0.0251765778081568
ATAD2B
ATAD3A	ATPase family AAA domain-containing protein 3A	GO_mitochondrial matrix				GO_mitochondrial matrix
ATAD3B
ATAD5
ATAT1
ATE1
ATF1
ATF2
ATF3	Cyclic AMP-dependent transcription factor ATF-3	GO_gluconeogenesis
ATF4	Cyclic AMP-dependent transcription factor ATF-4	GO_gluconeogenesis
ATF5
ATF6
ATF6B
ATF7
ATF7IP
ATF7IP2
ATG10
ATG101
ATG12
ATG13
ATG14
ATG16L1
ATG16L2
ATG2A
ATG2B
ATG3
ATG4A
ATG4B
ATG4C
ATG4D	Cysteine protease ATG4D	GO_mitochondrial matrix				GO_mitochondrial matrix
ATG5
ATG7
ATG9A
ATIC	Bifunctional purine biosynthesis protein ATIC	GO_ribose phosphate metabolic process	GO_ribose phosphate metabolic process												2.4575504809618	0.0251765778081568	2.36051412920157	0.00230859141982076
ATL1
ATL2
ATL3
ATM
ATMIN
ATN1
ATOH8
ATOX1
ATP13A1
ATP13A2
ATP13A3
ATP13A4	Probable Cation-Transporting ATPase 13A4	membrane	Predicted to enable ATPase-coupled cation transmembrane transporter activity. Predicted to be involved in cellular calcium ion homeostasis. Predicted to be located in endoplasmic reticulum membrane and endosome membrane. [provided by Alliance of Genome Resources, Apr 2022]
ATP13A5	Probable Cation-Transporting ATPase 13A5	membrane	This gene encodes a member of the P5 subfamily of P-type transport ATPases. P-type ATPases form a large superfamily of cation and lipid pumps that transport inorganic cations and other substrates across cell membranes. P5 ATPases are localized to membranes of the endoplasmic reticulum (ER) and serve many important functions including transport of cargo proteins to the Golgi, glycosylation and cel…	transport NOT			<-2 transport
ATP1A1	Sodium/potassium-transporting ATPase subunit alpha-1	The protein encoded by this gene belongs to the family of P-type cation transport ATPases, and to the subfamily of Na+/K+ -ATPases. Na+/K+ -ATPase is an integral membrane protein responsible for establishing and maintaining the electrochemical gradients of Na and K ions across the plasma membrane. These gradients are essential for osmoregulation, for sodium-coupled transport of a variety of organ…	ATP1A1 (ATPase Na+/K+ Transporting Subunit Alpha 1) is a Protein Coding gene. Diseases associated with ATP1A1 include Charcot-Marie-Tooth Disease, Axonal, Type 2Dd and Hypomagnesemia, Seizures, And Impaired Intellectual Development 2. Among its related pathways are Cardiac conduction and Infectious disease. Gene Ontology (GO) annotations related to this gene include nucleotide binding and protein…	This is the catalytic component of the active enzyme, which catalyzes the hydrolysis of ATP coupled with the exchange of sodium and potassium ions across the plasma membrane. This action creates the electrochemical gradient of sodium and potassium ions, providing the energy for active transport of various nutrients. ( AT1A1_HUMAN,P05023 )									2.18443638583024	0.00246975246975247	2.54624774058659	0.0251765778081568
ATP1A1-AS1
ATP1A3
ATP1B1	Sodium/potassium-transporting ATPase subunit beta-1	The protein encoded by this gene belongs to the family of Na+/K+ and H+/K+ ATPases beta chain proteins, and to the subfamily of Na+/K+ -ATPases. Na+/K+ -ATPase is an integral membrane protein responsible for establishing and maintaining the electrochemical gradients of Na and K ions across the plasma membrane. These gradients are essential for osmoregulation, for sodium-coupled transport of a var…	ATP1B1 (ATPase Na+/K+ Transporting Subunit Beta 1) is a Protein Coding gene. Diseases associated with ATP1B1 include Hypertension, Essential and Familial Hemiplegic Migraine. Among its related pathways are Cardiac conduction and Infectious disease. Gene Ontology (GO) annotations related to this gene include ATPase binding and ATPase activator activity. An important paralog of this gene is ATP1B2.	This is the non-catalytic component of the active enzyme, which catalyzes the hydrolysis of ATP coupled with the exchange of Na(+) and K(+) ions across the plasma membrane. The beta subunit regulates, through assembly of alpha/beta heterodimers, the number of sodium pumps transported to the plasma membrane (PubMed:19694409). Plays a role in innate immunity by enhancing virus-triggered induction o…									2.08799913277229	0.00474192474192474	2.06669696917137	0.0251765778081568			2.16788537055254	0.0250665483584738
ATP1B3
ATP23
ATP2A1-AS1
ATP2A2																	2.15588004887104	0.0137524482056282
ATP2A3
ATP2B1
ATP2B4	Plasma membrane calcium-transporting ATPase 4	The protein encoded by this gene belongs to the family of P-type primary ion transport ATPases characterized by the formation of an aspartyl phosphate intermediate during the reaction cycle. These enzymes remove bivalent calcium ions from eukaryotic cells against very large concentration gradients and play a critical role in intracellular calcium homeostasis. The mammalian plasma membrane calcium…	ATP2B4 (ATPase Plasma Membrane Ca2+ Transporting 4) is a Protein Coding gene. Diseases associated with ATP2B4 include X-Linked Cerebellar Ataxia and Cerebellar Angioblastoma. Among its related pathways are Cardiac conduction and Platelet homeostasis. Gene Ontology (GO) annotations related to this gene include nucleotide binding and scaffold protein binding. An important paralog of this gene is AT…	Calcium/calmodulin-regulated and magnesium-dependent enzyme that catalyzes the hydrolysis of ATP coupled with the transport of calcium out of the cell (PubMed:8530416). By regulating sperm cell calcium homeostasis, may play a role in sperm motility (By similarity). ( AT2B4_HUMAN,P23634 )		membrane calcium						Lapa core UP	2.09135844310125	0.0407149306035444
ATP2C1
ATP2C2
ATP2C2-AS1
ATP5A1
ATP5B	ATP synthase subunit beta, mitochondrial;ATP synthase subunit beta					mitoch in 4			mitochondria										-2.02787124365568	0.0250665483584738
ATP5C1
ATP5D
ATP5E
ATP5F1
ATP5G1
ATP5G2
ATP5G3
ATP5H
ATP5I
ATP5J
ATP5J2
ATP5L
ATP5O
ATP5S
ATP6AP1
ATP6AP1L
ATP6AP2	Renin receptor	This gene encodes a protein that is associated with adenosine triphosphatases (ATPases). Proton-translocating ATPases have fundamental roles in energy conservation, secondary active transport, acidification of intracellular compartments, and cellular pH homeostasis. There are three classes of ATPases- F, P, and V. The vacuolar (V-type) ATPases have a transmembrane proton-conducting sector and an …	ATP6AP2 (ATPase H+ Transporting Accessory Protein 2) is a Protein Coding gene. Diseases associated with ATP6AP2 include Parkinsonism With Spasticity, X-Linked and Congenital Disorder Of Glycosylation, Type Iir. Among its related pathways are Innate Immune System and Agents Acting on the Renin-Angiotensin System Pathway, Pharmacodynamics. Gene Ontology (GO) annotations related to this gene include…	Multifunctional protein which functions as a renin, prorenin cellular receptor and is involved in the assembly of the lysosomal proton-transporting V-type ATPase (V-ATPase) and the acidification of the endo-lysosomal system (PubMed:12045255, 29127204, 30374053, 32276428). May mediate renin-dependent cellular responses by activating ERK1 and ERK2 (PubMed:12045255). By increasing the catalytic effi…									logFC < -2	p_adj < 0.05			logFC < -2	p_adj < 0.05	logFC < -2	p_adj < 0.05	logFC < -2	p_adj < 0.05
ATP6V0A1
ATP6V0A2
ATP6V0A4	ATPase H+ Transporting V0 Subunit A4	membrane	This gene encodes a component of vacuolar ATPase (V-ATPase), a multisubunit enzyme that mediates acidification of intracellular compartments of eukaryotic cells. V-ATPase dependent acidification is necessary for such intracellular processes as protein sorting, zymogen activation, receptor-mediated endocytosis, and synaptic vesicle proton gradient generation. V-ATPase is composed of a cytosolic V1…
ATP6V0B
ATP6V0D1
ATP6V0E1
ATP6V0E2
ATP6V1A	V-type proton ATPase catalytic subunit A	GO_ribose phosphate metabolic process	GO_ribose phosphate metabolic process
ATP6V1B1	V-type proton ATPase subunit B, kidney isoform	GO_ribose phosphate metabolic process	GO_ribose phosphate metabolic process
ATP6V1B2	V-type proton ATPase subunit B, brain isoform	GO_ribose phosphate metabolic process	GO_ribose phosphate metabolic process
ATP6V1C1															2.38185148934524	0.0251765778081568
ATP6V1D																					logFC < -2	p_adj < 0.05
ATP6V1E1
ATP6V1E2
ATP6V1F
ATP6V1G1
ATP6V1H
ATP7A
ATP7B
ATP8A1
ATP8A2
ATP8B1
ATP8B2
ATP9A
ATP9B
ATPAF1
ATPAF2
ATPIF1
ATR
ATRAID
ATRN
ATRX
ATXN1
ATXN10
ATXN1L
ATXN2
ATXN2L
ATXN3	Ataxin-3	GO_mitochondrial matrix				GO_mitochondrial matrix
ATXN7
ATXN7L1
ATXN7L2
ATXN7L3
ATXN7L3B
AUH	Methylglutaconyl-CoA hydratase, mitochondrial	GO_mitochondrial matrix				GO_mitochondrial matrix
AUNIP
AUP1
AURKA
AURKAIP1	Small ribosomal subunit protein mS38	GO_mitochondrial matrix				GO_mitochondrial matrix
AURKB
AUTS2
AVEN
AVL9
AVPI1
AXIN1
AZGP1	Zinc-alpha-2-glycoprotein	Involved in cell adhesion and detection of chemical stimulus involved in sensory perception of bitter taste. Located in extracellular space. [provided by Alliance of Genome Resources, Apr 2022]	AZGP1 (Alpha-2-Glycoprotein 1, Zinc-Binding) is a Protein Coding gene. Diseases associated with AZGP1 include Breast Cyst and Breast Disease. Among its related pathways are Transport of inorganic cations/anions and amino acids/oligopeptides and Miscellaneous transport and binding events. Gene Ontology (GO) annotations related to this gene include antigen binding and peptide antigen binding. An im…	Stimulates lipid degradation in adipocytes and causes the extensive fat losses associated with some advanced cancers. May bind polyunsaturated fatty acids. ( ZA2G_HUMAN,P25311 )		membrane						Lapa core UP	2.54979679236809	0.00246975246975247
AZI2
AZIN1
B2M
B3GALNT1
B3GALNT2
B3GALT4
B3GALT6
B3GAT3
B3GLCT
B3GNT2
B3GNT3
B3GNT4
B3GNTL1
B4GALNT3
B4GALT1
B4GALT2
B4GALT3
B4GALT4
B4GALT5
B4GALT7
B4GAT1
B9D1
B9D2
BABAM1
BABAM2
BACE2
BACE2-IT1
BACH1
BACH1-IT1
BACH1-IT2
BACH1-IT3
BAD	Bcl2-associated agonist of cell death	GO_ribose phosphate metabolic process	GO_ribose phosphate metabolic process
BAG1
BAG3	BAG family molecular chaperone regulator 3																		2.06576019277176	0.0250665483584738
BAG4
BAG5
BAG6																					2.12034366528193	0.0015340299528147
BAGE2
BAHD1
BAIAP2	Brain-specific angiogenesis inhibitor 1-associated protein 2														2.21592236558596	0.0251765778081568			2.07402929663658	0.0250665483584738
BAIAP2L1
BAIAP2L2
BAIAP3
BAK1
BAMBI
BANF1
BANP
BAP1
BARD1
BARX2
BASP1
BATF
BAX																	logFC < -2	p_adj < 0.05
BAZ1A
BAZ1B
BAZ2A
BAZ2B
BBC3
BBIP1
BBOF1
BBOX1
BBS1
BBS10
BBS12
BBS2
BBS4
BBS5
BBS7
BBS9
BBX
BCAM	Basal cell adhesion molecule	This gene encodes Lutheran blood group glycoprotein, a member of the immunoglobulin superfamily and a receptor for the extracellular matrix protein, laminin. The protein contains five extracellular immunoglobulin domains, a single transmembrane domain, and a short C-terminal cytoplasmic tail. This protein may play a role in epithelial cell cancer and in vaso-occlusion of red blood cells in sickle…	BCAM (Basal Cell Adhesion Molecule (Lutheran Blood Group)) is a Protein Coding gene. Diseases associated with BCAM include Lutheran Null and Thrombocytopenia With Beta-Thalassemia, X-Linked. Gene Ontology (GO) annotations related to this gene include transmembrane signaling receptor activity and laminin binding. An important paralog of this gene is MCAM.	Laminin alpha-5 receptor. May mediate intracellular signaling. ( BCAM_HUMAN,P50895 )		membrane						Lapa core UP	2.00259989406913	0.00246975246975247
BCAP29
BCAP31
BCAR1
BCAR3
BCAS1	Brain Enriched Myelin Associated Protein 1		This gene resides in a region at 20q13 which is amplified in a variety of tumor types and associated with more aggressive tumor phenotypes. Among the genes identified from this region, it was found to be highly expressed in three amplified breast cancer cell lines and in one breast tumor without amplification at 20q13.2. However, this gene is not in the common region of maximal amplification and …	breast cancer cell lines
BCAS2
BCAS3
BCAS4
BCAT2	Branched-chain-amino-acid aminotransferase, mitochondrial;Branched-chain-amino-acid aminotransferase	This gene encodes a branched chain aminotransferase found in mitochondria. The encoded protein forms a dimer that catalyzes the first step in the production of the branched chain amino acids leucine, isoleucine, and valine. Multiple transcript variants encoding different isoforms have been found for this gene. [provided by RefSeq, Sep 2009]	BCAT2 (Branched Chain Amino Acid Transaminase 2) is a Protein Coding gene. Diseases associated with BCAT2 include Hypervalinemia And Hyperleucine-Isoleucinemia and Hyperleucine-Isoleucinemia. Among its related pathways are Leucine, isoleucine and valine metabolism and One-carbon metabolism and related pathways. Gene Ontology (GO) annotations related to this gene include branched-chain-amino-acid …	Catalyzes the first reaction in the catabolism of the essential branched chain amino acids leucine, isoleucine, and valine (PubMed:8702755, 25653144, 17050531). May also function as a transporter of branched chain alpha-keto acids (By similarity). ( BCAT2_HUMAN,O15382 )		mitoch in 4			mitochondria			Lapa core UP	2.13002955572059	0.00246975246975247
BCCIP
BCDIN3D
BCKDHB	Branched Chain Keto Acid Dehydrogenase E1 Subunit Beta	membrane	This gene encodes the E1 beta subunit of branched-chain keto acid dehydrogenase, which is a multienzyme complex associated with the inner membrane of mitochondria. This enzyme complex functions in the catabolism of branched-chain amino acids. Mutations in this gene have been associated with maple syrup urine disease (MSUD), type 1B, a disease characterized by a maple syrup odor to the urine in ad…	branched-chain keto acid dehydrogenase. NOT		mitoch in 4			mitochondria
BCKDK	Branched-chain alpha-ketoacid dehydrogenase kinase	GO_mitochondrial matrix				GO_mitochondrial matrix
BCL10
BCL11A
BCL2L1	Bcl-2-like protein 1	The protein encoded by this gene belongs to the BCL-2 protein family. BCL-2 family members form hetero- or homodimers and act as anti- or pro-apoptotic regulators that are involved in a wide variety of cellular activities. The proteins encoded by this gene are located at the outer mitochondrial membrane, and have been shown to regulate outer mitochondrial membrane channel (VDAC) opening. VDAC reg…	BCL2L1 (BCL2 Like 1) is a Protein Coding gene. Diseases associated with BCL2L1 include Absolute Glaucoma and B-Cell Lymphoma. Among its related pathways are MAPK family signaling cascades and Nuclear events mediated by NFE2L2. Gene Ontology (GO) annotations related to this gene include protein homodimerization activity and protein heterodimerization activity. An important paralog of this gene is …	Potent inhibitor of cell death. Inhibits activation of caspases. Appears to regulate cell death by blocking the voltage-dependent anion channel (VDAC) by binding to it and preventing the release of the caspase activator, CYC1, from the mitochondrial membrane. Also acts as a regulator of G2 checkpoint and progression to cytokinesis during mitosis. ( B2CL1_HUMAN,Q07817 )		mitoch in 4			mitochondria				logFC < -2	p_adj < 0.05			logFC < -2	p_adj < 0.05			logFC < -2	p_adj < 0.05
BCL2L11
BCL2L12
BCL2L13
BCL2L2
BCL3
BCL6
BCL6B
BCL7A
BCL7B
BCL7C
BCL9
BCL9L
BCLAF1
BCLAF3
BCO2	Carotenoid-cleaving dioxygenase, mitochondrial	GO_mitochondrial matrix				GO_mitochondrial matrix
BCOR
BCORL1
BCR
BCS1L
BDH1	D-beta-hydroxybutyrate dehydrogenase, mitochondrial	GO_mitochondrial matrix				GO_mitochondrial matrix
BDH2
BDKRB2
BDP1
BECN1
BEND3
BET1
BET1L
BFAR
BFSP1
BGN
BHLHB9
BHLHE40			Basic Helix-Loop-Helix Family Member E40. This gene encodes a basic helix-loop-helix protein expressed in various tissues. The encoded protein can interact with ARNTL or compete for E-box binding sites in the promoter of PER1 and repress CLOCK/ARNTL's transactivation of PER1. This gene is believed to be involved in the control of circadian rhythm and cell differentiation. [provided by RefSeq, Feb…				0
BICD2
BICDL1
BICDL2
BICRA
BICRAL
BID										GOBP_ELECTRON_TRANSPORT_CHAIN
BIK
BIN1
BIN3
BIRC2
BIRC3
BIRC5
BIRC6
BLACAT1
BLCAP
BLM
BLMH
BLNK
BLOC1S1	Biogenesis of lysosome-related organelles complex 1 subunit 1	GO_mitochondrial matrix				GO_mitochondrial matrix
BLOC1S2
BLOC1S3
BLOC1S4
BLOC1S5
BLOC1S6	Biogenesis of lysosome-related organelles complex 1 subunit 6	GO_ribose phosphate metabolic process	GO_ribose phosphate metabolic process
BLVRA
BLVRB
BLZF1
BMF
BMI1
BMP1
BMP2K
BMP3
BMP4	Bone Morphogenetic Protein 4		This gene encodes a secreted ligand of the TGF-beta (transforming growth factor-beta) superfamily of proteins. Ligands of this family bind various TGF-beta receptors leading to recruitment and activation of SMAD family transcription factors that regulate gene expression. The encoded preproprotein is proteolytically processed to generate each subunit of the disulfide-linked homodimer. This protein…	ok
BMP7
BMPR1A
BMPR1B
BMPR2
BMS1
BMS1P1
BMS1P4
BMT2
BNIP1
BNIP2
BNIP3
BNIP3L
BOC
BOD1
BOD1L1
BOK
BOLA1
BOLA3	BolA-like protein 3	GO_mitochondrial matrix				GO_mitochondrial matrix
BOP1
BORA
BORCS5
BORCS6
BORCS7
BORCS8
BPGM	Bisphosphoglycerate mutase	GO_ribose phosphate metabolic process	GO_ribose phosphate metabolic process
BPHL
BPIFB1	BPI Fold Containing Family B Member 1		The protein encoded by this gene may be involved in the innate immune response to bacterial exposure in the mouth, nasal cavities, and lungs. The encoded protein is secreted and is a member of the BPI/LBP/PLUNC protein superfamily. This gene is found with other members of the superfamily in a cluster on chromosome 20. May play a role in innate immunity in mouth, nose and lungs. Binds bacterial li…
BPNT1	3(2),5-bisphosphate nucleotidase 1	BPNT1, also called bisphosphate 3-prime-nucleotidase, or BPntase, is a member of a magnesium-dependent phosphomonoesterase family. Lithium, a major drug used to treat manic depression, acts as an uncompetitive inhibitor of BPntase. The predicted human protein is 92% identical to mouse BPntase. BPntase's physiologic role in nucleotide metabolism may be regulated by inositol signaling pathways. The…	BPNT1 (3'(2'), 5'-Bisphosphate Nucleotidase 1) is a Protein Coding gene. Diseases associated with BPNT1 include Ring Dermoid Of Cornea. Among its related pathways are Metapathway biotransformation Phase I and II and Cytosolic sulfonation of small molecules. Gene Ontology (GO) annotations related to this gene include magnesium ion binding and 3'(2'),5'-bisphosphate nucleotidase activity. An import…	Converts adenosine 3'-phosphate 5'-phosphosulfate (PAPS) to adenosine 5'-phosphosulfate (APS) and 3'(2')-phosphoadenosine 5'- phosphate (PAP) to AMP. Has 1000-fold lower activity towards inositol 1,4-bisphosphate (Ins(1,4)P2) and inositol 1,3,4-trisphosphate (Ins(1,3,4)P3), but does not hydrolyze Ins(1)P, Ins(3,4)P2, Ins(1,3,4,5)P4 or InsP6. ( BPNT1_HUMAN,O95861 )		nucleotide metabolism						Lapa core UP	2.02560350298881	0.00246975246975247
BPTF																	-2.32120314799249	0.496925576273618
BRAF								MAPK
BRAP
BRAT1	BRCA1-associated ATM activator 1	The protein encoded by this ubiquitously expressed gene interacts with the tumor suppressing BRCA1 (breast cancer 1) protein and and the ATM (ataxia telangiectasia mutated) protein. ATM is thought to be a master controller of cell cycle checkpoint signalling pathways that are required for cellular responses to DNA damage such as double-strand breaks that are induced by ionizing radiation and comp…	BRAT1 (BRCA1 Associated ATM Activator 1) is a Protein Coding gene. Diseases associated with BRAT1 include Neurodevelopmental Disorder With Cerebellar Atrophy And With Or Without Seizures and Rigidity And Multifocal Seizure Syndrome, Lethal Neonatal. Gene Ontology (GO) annotations related to this gene include binding.	Involved in DNA damage response; activates kinases ATM, SMC1A and PRKDC by modulating their phosphorylation status following ionizing radiation (IR) stress (PubMed:16452482, 22977523). Plays a role in regulating mitochondrial function and cell proliferation (PubMed:25070371). Required for protein stability of MTOR and MTOR-related proteins, and cell cycle progress by growth factors (PubMed:256579…					mitochondria				-2.28889169047276	0.00246975246975247			-2.11739504337311	0.0018055947147319
BRCA1
BRCA2
BRCC3
BRD1
BRD2
BRD3
BRD4
BRD7
BRD8
BRD9
BRF1
BRF2
BRI3
BRI3BP
BRICD5
BRINP3	BMP/Retinoic Acid Inducible Neural Specific 3		This gene is overexpressed in pituitary tumors but is underexpressed in tongue squamous cell carcinomas, ulcerative colitis, and peri-implantitis.Inhibits neuronal cell proliferation by negative regulation of the cell cycle transition. Promotes pituitary gonadotrope cell proliferation, migration and invasion, when overexpressed. May play a role in cell pituitary tumor development.	In tumor - over and under expressed
BRIP1
BRIX1
BRK1
BRMS1
BRMS1L
BROX
BRPF1
BRPF3
BRWD1
BRWD3
BSCL2
BSDC1
BSG	Basigin																		2.15723829964797	0.0250665483584738
BSPRY
BTAF1
BTBD1
BTBD10
BTBD19
BTBD2
BTBD3
BTBD6
BTBD7
BTBD9
BTC	Betacellulin	membrane	This gene encodes a member of the epidermal growth factor (EGF) family of proteins. Alternative splicing results in multiple transcript variants, at least one of which encodes a preproprotein that is proteolytically processed to generate the secreted growth factor. A secreted form and a membrane-anchored form of this protein bind to multiple different EGF receptors. This protein promotes pancreat…	Betacellulin
BTD	Biotinidase	GO_mitochondrial matrix				GO_mitochondrial matrix
BTF3	Transcription factor BTF3	This gene encodes the basic transcription factor 3. This protein forms a stable complex with RNA polymerase IIB and is required for transcriptional initiation. Alternative splicing results in multiple transcript variants encoding different isoforms. This gene has multiple pseudogenes. [provided by RefSeq, Jul 2008]	BTF3 (Basic Transcription Factor 3) is a Protein Coding gene. Diseases associated with BTF3 include Ciliary Dyskinesia, Primary, 14 and Gm1-Gangliosidosis, Type I. Gene Ontology (GO) annotations related to this gene include RNA binding. An important paralog of this gene is BTF3L4.	When associated with NACA, prevents inappropriate targeting of non-secretory polypeptides to the endoplasmic reticulum (ER). Binds to nascent polypeptide chains as they emerge from the ribosome and blocks their interaction with the signal recognition particle (SRP), which normally targets nascent secretory peptides to the ER. BTF3 is also a general transcription factor that can form a stable comp…		transcriptional factor						Lapa core DW	-2.74378090103467	0.00246975246975247
BTF3L4
BTG1
BTG2
BTG3
BTN2A1
BTN3A2
BTRC
BUB1
BUB1B
BUB3
BUD13
BUD23
BUD31
BYSL
BZW1	Basic leucine zipper and W2 domain-containing protein 1																		2.22915334006151	0.0250665483584738
BZW2
C10orf113
C10orf76
C10orf88
C11orf1
C11orf24
C11orf45
C11orf49
C11orf54
C11orf57
C11orf58	Small acidic protein																		2.32266467809677	0.0250665483584738	2.0201413333416	0.0015340299528147
C11orf63
C11orf65
C11orf68
C11orf71
C11orf74
C11orf80
C11orf84
C11orf86	Chromosome 11 Open Reading Frame 86		C11orf86 (Chromosome 11 Open Reading Frame 86) is a Protein Coding gene.
C11orf95
C12orf10
C12orf29
C12orf4
C12orf43
C12orf45
C12orf49
C12orf57
C12orf60
C12orf65
C12orf66
C12orf73
C12orf75
C12orf76
C14orf119
C14orf132
C14orf159
C14orf166	UPF0568 protein C14orf166	Enables RNA binding activity; RNA polymerase II complex binding activity; and identical protein binding activity. Involved in negative regulation of protein kinase activity; positive regulation of transcription by RNA polymerase II; and tRNA splicing, via endonucleolytic cleavage and ligation. Located in microtubule cytoskeleton; nucleoplasm; and perinuclear region of cytoplasm. Part of tRNA-spli…	RTRAF (RNA Transcription, Translation And Transport Factor) is a Protein Coding gene. Diseases associated with RTRAF include Influenza and Chiasmal Syndrome. Among its related pathways are tRNA processing and Processing of Capped Intron-Containing Pre-mRNA.	RNA-binding protein involved in modulation of mRNA transcription by Polymerase II (PubMed:16950395). Component of the tRNA-splicing ligase complex and is required for tRNA ligation (PubMed:24870230). May be required for RNA transport (PubMed:24608264). ( RTRAF_HUMAN,Q9Y224 )		RNA processing						Lapa core DW	-2.34495785521964	0.00246975246975247
C14orf2
C14orf28
C14orf93
C15orf39
C15orf40
C15orf41
C15orf52
C15orf59
C15orf61
C15orf62
C15orf65
C16orf52
C16orf58	RUS1 family protein C16orf58																		logFC < -2	p_adj < 0.05	logFC < -2	p_adj < 0.05
C16orf70
C16orf72
C16orf74
C16orf87
C16orf91
C17orf107
C17orf113
C17orf53
C17orf58
C17orf62
C17orf75
C17orf80
C17orf97
C18orf21
C18orf25
C18orf54
C18orf8
C19orf12
C19orf24
C19orf25															logFC < -2	p_adj < 0.05					logFC < -2	p_adj < 0.05
C19orf33
C19orf44
C19orf47
C19orf48
C19orf53
C19orf54
C19orf60
C19orf68
C19orf70
C1D
C1GALT1
C1GALT1C1
C1orf109
C1orf112
C1orf115
C1orf116	Chromosome 1 Open Reading Frame 116	membrane	Located in cytosol and plasma membrane.Putative androgen-specific receptor.
C1orf122
C1orf123
C1orf131
C1orf132
C1orf159
C1orf174
C1orf198
C1orf21
C1orf210
C1orf216
C1orf27
C1orf35
C1orf43
C1orf52
C1orf74
C1QBP	Complement component 1 Q subcomponent-binding protein, mitochondrial	GO_mitochondrial matrix				GO_mitochondrial matrix
C1QTNF3
C1QTNF6
C1RL
C20orf194
C20orf196
C20orf204
C20orf24
C20orf27
C20orf96
C21orf2
C21orf58
C21orf59
C21orf91
C22orf34
C22orf39
C22orf46
C2CD2
C2CD2L
C2CD3
C2CD4D
C2CD5
C2orf15
C2orf27A
C2orf42
C2orf48
C2orf49
C2orf54
C2orf68
C2orf69	Mitochondrial protein C2orf69	GO_mitochondrial matrix				GO_mitochondrial matrix
C2orf72	Chromosome 2 Open Reading Frame 72		C2orf72 (Chromosome 2 Open Reading Frame 72) is a Protein Coding gene.
C2orf76
C3orf14
C3orf33
C3orf35
C3orf38
C3orf52
C3orf62
C3orf67
C3orf70
C4orf19
C4orf3
C4orf33
C4orf36
C4orf46
C5orf15
C5orf22
C5orf24
C5orf30
C5orf34
C5orf38
C5orf51
C5orf56
C5orf63
C5orf66
C6orf106
C6orf120
C6orf132
C6orf136
C6orf163
C6orf203
C6orf47
C6orf48
C6orf62
C6orf89
C6orf99
C7orf26
C7orf31
C7orf43
C7orf49
C7orf50
C7orf73
C8orf33
C8orf37
C8orf58
C8orf59
C8orf76
C8orf82	UPF0598 protein C8orf82														logFC < -2	p_adj < 0.05			logFC < -2	p_adj < 0.05
C9orf106
C9orf116
C9orf152
C9orf153
C9orf16
C9orf172
C9orf3
C9orf40
C9orf47
C9orf64
C9orf72
C9orf78
C9orf84
C9orf85
CA11
CA12
CA5B	Carbonic anhydrase 5B, mitochondrial	GO_mitochondrial matrix				GO_mitochondrial matrix
CA5BP1
CA8	Carbonic anhydrase-related protein																		logFC < -2	p_adj < 0.05
CAAP1
CAB39	Calcium-binding protein 39																		2.56073378127378	0.0250665483584738
CAB39L
CABIN1
CABLES1
CABLES2
CABYR
CACFD1
CACNA1D
CACNA1I
CACNA2D4
CACNB1
CACNB3
CACNG4
CACTIN
CACUL1
CACYBP	Calcyclin-binding protein	The protein encoded by this gene is a calcyclin binding protein. It may be involved in calcium-dependent ubiquitination and subsequent proteosomal degradation of target proteins. It probably serves as a molecular bridge in ubiquitin E3 complexes and participates in the ubiquitin-mediated degradation of beta-catenin. Two alternatively spliced transcript variants encoding different isoforms have be…	CACYBP (Calcyclin Binding Protein) is a Protein Coding gene. Diseases associated with CACYBP include Neuroblastoma and Gastric Cancer. Among its related pathways are Wnt / Hedgehog / Notch and Gastric cancer network 2. Gene Ontology (GO) annotations related to this gene include protein homodimerization activity.	May be involved in calcium-dependent ubiquitination and subsequent proteasomal degradation of target proteins. Probably serves as a molecular bridge in ubiquitin E3 complexes. Participates in the ubiquitin-mediated degradation of beta-catenin (CTNNB1). ( CYBP_HUMAN,Q9HB71 )		nnd						Lapa core DW	-2.13605583955844	0.00246975246975247
CACYBPP2
CAD	Multifunctional protein CAD	GO_ribose phosphate metabolic process	GO_ribose phosphate metabolic process
CADM1
CADM4
CADPS2
CALCOCO1
CALCOCO2
CALD1
CALHM2	Calcium Homeostasis Modulator Family Member 2	membrane	Predicted to enable cation channel activity. Involved in positive regulation of apoptotic process. Predicted to be integral component of plasma membrane.Pore-forming subunit of a voltage-gated ion channel.
CALM1																					2.53889209280411	0.0015340299528147
CALM2																					2.53889209280411	0.0015340299528147
CALM3																					2.53889209280411	0.0015340299528147
CALML4
CALR
CALU
CAMK1D
CAMK2D
CAMK2G
CAMK2N1
CAMKK1
CAMKK2
CAMKMT
CAMLG
CAMSAP1
CAMSAP2
CAMSAP3
CAMTA1
CAMTA2
CAND1
CANT1	Soluble calcium-activated nucleotidase 1	This protein encoded by this gene belongs to the apyrase family. It functions as a calcium-dependent nucleotidase with a preference for UDP. Mutations in this gene are associated with Desbuquois dysplasia with hand anomalies. Alternatively spliced transcript variants have been noted for this gene.[provided by RefSeq, Mar 2010]	CANT1 (Calcium Activated Nucleotidase 1) is a Protein Coding gene. Diseases associated with CANT1 include Epiphyseal Dysplasia, Multiple, 7 and Desbuquois Dysplasia 1. Among its related pathways are Innate Immune System and Proteoglycan biosynthesis. Gene Ontology (GO) annotations related to this gene include calcium ion binding and pyrophosphatase activity.	Calcium-dependent nucleotidase with a preference for UDP. The order of activity with different substrates is UDP > GDP > UTP > GTP. Has very low activity towards ADP and even lower activity towards ATP. Does not hydrolyze AMP and GMP (PubMed:12234496, 15248776, 15006348, 16835225). Involved in proteoglycan synthesis (PubMed:22539336). ( CANT1_HUMAN,Q8WVQ1 )		calcium						Lapa core UP	2.11724045220762	0.00246975246975247
CANX
CAP1	Adenylyl cyclase-associated protein 1;Adenylyl cyclase-associated protein																		2.10561804970105	0.0250665483584738
CAP2	Adenylyl cyclase-associated protein 2;Adenylyl cyclase-associated protein														2.14451656614741	0.0251765778081568			2.34244869028528	0.0250665483584738
CAPG
CAPN1
CAPN10
CAPN10-AS1
CAPN13
CAPN15
CAPN2	Calpain-2 catalytic subunit	The calpains, calcium-activated neutral proteases, are nonlysosomal, intracellular cysteine proteases. The mammalian calpains include ubiquitous, stomach-specific, and muscle-specific proteins. The ubiquitous enzymes consist of heterodimers with distinct large, catalytic subunits associated with a common small, regulatory subunit. This gene encodes the large subunit of the ubiquitous enzyme, calp…	CAPN2 (Calpain 2) is a Protein Coding gene. Diseases associated with CAPN2 include Nuclear Senile Cataract and Alzheimer's Disease. Among its related pathways are Defective Intrinsic Pathway for Apoptosis and DREAM Repression and Dynorphin Expression. Gene Ontology (GO) annotations related to this gene include calcium ion binding and peptidase activity. An important paralog of this gene is CAPN1.	Calcium-regulated non-lysosomal thiol-protease which catalyzes limited proteolysis of substrates involved in cytoskeletal remodeling and signal transduction. Proteolytically cleaves MYOC at 'Arg-226' (PubMed:17650508). Proteolytically cleaves CPEB3 following neuronal stimulation which abolishes CPEB3 translational repressor activity, leading to translation of CPEB3 target mRNAs (By similarity). (…		membrane2						Lapa core UP	2.57714252670606	0.00246975246975247
CAPN7
CAPN8
CAPN9
CAPNS1
CAPRIN1	Caprin-1	Enables RNA binding activity. Predicted to be involved in negative regulation of translation and positive regulation of dendritic spine morphogenesis. Located in cell leading edge and cytosol. [provided by Alliance of Genome Resources, Apr 2022]	CAPRIN1 (Cell Cycle Associated Protein 1) is a Protein Coding gene. Diseases associated with CAPRIN1 include Neurodegeneration, Childhood-Onset, With Cerebellar Ataxia And Cognitive Decline and Epilepsy, Myoclonic Juvenile. Gene Ontology (GO) annotations related to this gene include RNA binding and RNA binding. An important paralog of this gene is CAPRIN2.	mRNA-binding protein that acts as a regulator of mRNAs transport, translation and/or stability, and which is involved in synaptic plasticity in neurons and cell proliferation and migration in multiple cell types (PubMed:17210633, 31439799). Acts as an mRNA regulator by mediating formation of some phase-separated membraneless compartment: undergoes liquid-liquid phase separation upon binding to ta…		translation						Lapa core DW	-2.21977973838026	0.00246975246975247
CAPRIN2
CAPS
CAPZA1
CAPZA2
CAPZB																			2.32479239006837	0.0250665483584738
CARD10
CARD14
CARD19
CARD8
CARD9
CARF
CARHSP1
CARM1
CARMIL1
CARNMT1
CARNS1
CARS
CARS2
CASC10
CASC2
CASC3
CASC4
CASC9
CASD1
CASK	Peripheral plasma membrane protein CASK	GO_ribose phosphate metabolic process	GO_ribose phosphate metabolic process
CASKIN1
CASKIN2
CASP2
CASP3																					logFC > 2	p_adj < 0.05
CASP4
CASP6
CASP7
CASP8
CASP8AP2
CASP9
CAST																	2.26387153565884	0.0018055947147319
CASTOR2
CASZ1
CAT	Catalase	This gene encodes catalase, a key antioxidant enzyme in the bodies defense against oxidative stress. Catalase is a heme enzyme that is present in the peroxisome of nearly all aerobic cells. Catalase converts the reactive oxygen species hydrogen peroxide to water and oxygen and thereby mitigates the toxic effects of hydrogen peroxide. Oxidative stress is hypothesized to play a role in the developm…	CAT (Catalase) is a Protein Coding gene. Diseases associated with CAT include Acatalasemia and Pityriasis Versicolor. Among its related pathways are Gene expression (Transcription) and Innate Immune System. Gene Ontology (GO) annotations related to this gene include protein homodimerization activity and enzyme binding.	Catalyzes the degradation of hydrogen peroxide (H(2)O(2)) generated by peroxisomal oxidases to water and oxygen, thereby protecting cells from the toxic effects of hydrogen peroxide (PubMed:7882369). Promotes growth of cells including T-cells, B-cells, myeloid leukemia cells, melanoma cells, mastocytoma cells and normal and transformed fibroblast cells (PubMed:7882369). ( CATA_HUMAN,P04040 )		mitoch						Lapa core UP	2.09337677496175	0.00246975246975247
CATSPER2
CATSPERB
CATSPERG
CAV1
CAVIN1
CBFA2T2
CBFB
CBL
CBLB
CBLC
CBLL1
CBR1
CBR3
CBR3-AS1
CBR4	3-oxoacyl-[acyl-carrier-protein] reductase	GO_mitochondrial matrix				GO_mitochondrial matrix
CBWD1
CBWD2
CBWD5
CBX1
CBX2
CBX3	Chromobox protein homolog 3	At the nuclear envelope, the nuclear lamina and heterochromatin are adjacent to the inner nuclear membrane. The protein encoded by this gene binds DNA and is a component of heterochromatin. This protein also can bind lamin B receptor, an integral membrane protein found in the inner nuclear membrane. The dual binding functions of the encoded protein may explain the association of heterochromatin w…	CBX3 (Chromobox 3) is a Protein Coding gene. Diseases associated with CBX3 include Hyperoxaluria, Primary, Type I and Hutchinson-Gilford Progeria Syndrome. Among its related pathways are RNA Polymerase I Promoter Opening and Gene expression (Transcription). Gene Ontology (GO) annotations related to this gene include identical protein binding and protein domain specific binding. An important paral…	Seems to be involved in transcriptional silencing in heterochromatin-like complexes. Recognizes and binds histone H3 tails methylated at 'Lys-9', leading to epigenetic repression. May contribute to the association of the heterochromatin with the inner nuclear membrane through its interaction with lamin B receptor (LBR). Involved in the formation of functional kinetochore through interaction with …		chromatin						Lapa core DW	-2.30328053794801	0.00246975246975247
CBX4
CBX5															-2.24929077985386	0.0251765778081568
CBX6
CBX7
CBX8
CBY1
CC2D1A	Coiled-coil and C2 domain-containing protein 1A	This gene encodes a transcriptional repressor that binds to a conserved 14-bp 5'-repressor element and regulates expression of the 5-hydroxytryptamine (serotonin) receptor 1A gene in neuronal cells. The DNA binding and transcriptional repressor activities of the protein are inhibited by calcium. A mutation in this gene results in a nonsyndromic form of cognitive disability (MRT3). [provided by Re…	CC2D1A (Coiled-Coil And C2 Domain Containing 1A) is a Protein Coding gene. Diseases associated with CC2D1A include Intellectual Developmental Disorder, Autosomal Recessive 3 and Autosomal Recessive Non-Syndromic Intellectual Disability. Among its related pathways are Sudden infant death syndrome (SIDS) susceptibility pathways. Gene Ontology (GO) annotations related to this gene include obsolete s…	Transcription factor that binds specifically to the DRE (dual repressor element) and represses HTR1A gene transcription in neuronal cells. The combination of calcium and ATP specifically inactivates the binding with FRE. May play a role in the altered regulation of HTR1A associated with anxiety and major depression. Mediates HDAC-independent repression of HTR1A promoter in neuronal cell. Performs…									-2.63739275187254	0.0216955825590486			logFC < -2	p_adj < 0.05
CC2D1B
CC2D2A
CCAR1
CCAR2	Cell cycle and apoptosis regulator protein 2	GO_mitochondrial matrix				GO_mitochondrial matrix									2.06294036035736	0.0251765778081568
CCDC102A
CCDC106
CCDC107
CCDC112
CCDC113
CCDC115
CCDC117
CCDC12
CCDC120
CCDC121
CCDC124	Coiled-coil domain-containing protein 124	Enables RNA binding activity. Predicted to be involved in cell division. Located in cytosol and plasma membrane. [provided by Alliance of Genome Resources, Apr 2022]	CCDC124 (Coiled-Coil Domain Containing 124) is a Protein Coding gene. Among its related pathways are VEGFA-VEGFR2 signaling. Gene Ontology (GO) annotations related to this gene include RNA binding.	Ribosome-binding protein involved in ribosome hibernation: associates with translationally inactive ribosomes and stabilizes the nonrotated conformation of the 80S ribosome, thereby promoting ribosome preservation and storage (PubMed:32687489). Also required for proper progression of late cytokinetic stages (PubMed:23894443). ( CC124_HUMAN,Q96CT7 )		nd						Lapa core DW	-2.20316340650121	0.00246975246975247
CCDC125
CCDC126
CCDC127
CCDC130
CCDC134
CCDC136
CCDC137
CCDC138
CCDC14
CCDC142
CCDC144CP
CCDC144NL
CCDC144NL-AS1
CCDC146
CCDC149
CCDC15
CCDC150
CCDC150P1
CCDC157
CCDC159
CCDC162P
CCDC163
CCDC167
CCDC17
CCDC171
CCDC174
CCDC177
CCDC18
CCDC18-AS1
CCDC183-AS1
CCDC186
CCDC189
CCDC22
CCDC24
CCDC25
CCDC28A
CCDC28B
CCDC3
CCDC30
CCDC32
CCDC34
CCDC40
CCDC43
CCDC47	Coiled-coil domain-containing protein 47	Enables protein folding chaperone and ribosome binding activity. Involved in ERAD pathway; endoplasmic reticulum calcium ion homeostasis; and protein insertion into ER membrane. Located in endoplasmic reticulum. Is integral component of endoplasmic reticulum membrane. [provided by Alliance of Genome Resources, Apr 2022]	CCDC47 (Coiled-Coil Domain Containing 47) is a Protein Coding gene. Diseases associated with CCDC47 include Trichohepatoneurodevelopmental Syndrome and Atypical Choroid Plexus Papilloma. Gene Ontology (GO) annotations related to this gene include RNA binding and calcium ion binding.	Component of the multi-pass translocon (MPT) complex that mediates insertion of multi-pass membrane proteins into the lipid bilayer of membranes (PubMed:32814900, 32820719, 36261522). The MPT complex takes over after the SEC61 complex: following membrane insertion of the first few transmembrane segments of proteins by the SEC61 complex, the MPT complex occludes the lateral gate of the SEC61 compl…		chaperon						Lapa core DW	-2.03269316566487	0.00246975246975247
CCDC50
CCDC51
CCDC57
CCDC58																	-2.04995246976614	0.0018055947147319
CCDC59
CCDC6
CCDC61
CCDC66
CCDC69	Coiled-Coil Domain Containing 69		Predicted to enable microtubule binding activity. Involved in spindle midzone assembly. Located in spindle midzone.May act as a scaffold to regulate the recruitment and assembly of spindle midzone components. Required for the localization of AURKB and PLK1 to the spindle midzone
CCDC71
CCDC71L
CCDC77
CCDC78
CCDC80
CCDC84
CCDC85B
CCDC85C
CCDC86
CCDC88C
CCDC9
CCDC90B
CCDC91
CCDC92
CCDC93
CCDC94
CCDC96
CCDC97
CCHCR1
CCL22
CCM2
CCNA1
CCNA2
CCNB1	G2/mitotic-specific cyclin-B1	GO_mitochondrial matrix				GO_mitochondrial matrix				GOBP_ELECTRON_TRANSPORT_CHAIN
CCNB1IP1
CCNB2
CCNC
CCND1
CCND3
CCNDBP1
CCNE1
CCNE2
CCNF
CCNG1
CCNG2
CCNH	Cyclin-H																logFC < -2	p_adj < 0.05	logFC < -2	p_adj < 0.05
CCNI
CCNK
CCNL1
CCNL2
CCNT1
CCNT2
CCNY
CCNYL1
CCP110
CCPG1
CCR2
CCS	Copper chaperone for superoxide dismutase																		logFC < -2	p_adj < 0.05
CCSAP
CCSER1
CCSER2
CCT2	T-complex protein 1 subunit beta	The protein encoded by this gene is a molecular chaperone that is a member of the chaperonin containing TCP1 complex (CCT), also known as the TCP1 ring complex (TRiC). This complex consists of two identical stacked rings, each containing eight different proteins. Unfolded polypeptides enter the central cavity of the complex and are folded in an ATP-dependent manner. The complex folds various prot…	CCT2 (Chaperonin Containing TCP1 Subunit 2) is a Protein Coding gene. Diseases associated with CCT2 include Hepatocellular Carcinoma and Bardet-Biedl Syndrome. Among its related pathways are Cooperation of Prefoldin and TriC/CCT in actin and tubulin folding and Chaperonin-mediated protein folding. Gene Ontology (GO) annotations related to this gene include ubiquitin protein ligase binding and unf…	Component of the chaperonin-containing T-complex (TRiC), a molecular chaperone complex that assists the folding of proteins upon ATP hydrolysis (PubMed:25467444). The TRiC complex mediates the folding of WRAP53/TCAB1, thereby regulating telomere maintenance (PubMed:25467444). As part of the TRiC complex may play a role in the assembly of BBSome, a complex involved in ciliogenesis regulating trans…		chaperon						Lapa core DW	-2.31220023334026	0.00246975246975247
CCT3	T-complex protein 1 subunit gamma	The protein encoded by this gene is a molecular chaperone that is a member of the chaperonin containing TCP1 complex (CCT), also known as the TCP1 ring complex (TRiC). This complex consists of two identical stacked rings, each containing eight different proteins. Unfolded polypeptides enter the central cavity of the complex and are folded in an ATP-dependent manner. The complex folds various prot…	CCT3 (Chaperonin Containing TCP1 Subunit 3) is a Protein Coding gene. Among its related pathways are Cooperation of Prefoldin and TriC/CCT in actin and tubulin folding and Chaperonin-mediated protein folding. Gene Ontology (GO) annotations related to this gene include RNA binding and unfolded protein binding. An important paralog of this gene is CCT4.	Component of the chaperonin-containing T-complex (TRiC), a molecular chaperone complex that assists the folding of proteins upon ATP hydrolysis (PubMed:25467444). The TRiC complex mediates the folding of WRAP53/TCAB1, thereby regulating telomere maintenance (PubMed:25467444). As part of the TRiC complex may play a role in the assembly of BBSome, a complex involved in ciliogenesis regulating trans…		chaperon						Lapa core DW	-2.29928753214578	0.00246975246975247
CCT4	T-complex protein 1 subunit delta	The chaperonin containing TCP1 (MIM 186980) complex (CCT), also called the TCP1 ring complex, consists of 2 back-to-back rings, each containing 8 unique but homologous subunits, such as CCT4. CCT assists the folding of newly translated polypeptide substrates through multiple rounds of ATP-driven release and rebinding of partially folded intermediate forms. Substrates of CCT include the cytoskelet…	CCT4 (Chaperonin Containing TCP1 Subunit 4) is a Protein Coding gene. Diseases associated with CCT4 include Sensory Peripheral Neuropathy and Posterior Cerebral Artery Infarction. Among its related pathways are Cooperation of Prefoldin and TriC/CCT in actin and tubulin folding and Chaperonin-mediated protein folding. Gene Ontology (GO) annotations related to this gene include RNA binding and unfo…	Component of the chaperonin-containing T-complex (TRiC), a molecular chaperone complex that assists the folding of proteins upon ATP hydrolysis (PubMed:25467444). The TRiC complex mediates the folding of WRAP53/TCAB1, thereby regulating telomere maintenance (PubMed:25467444). As part of the TRiC complex may play a role in the assembly of BBSome, a complex involved in ciliogenesis regulating trans…		chaperon						Lapa core DW	-2.07674636691809	0.00246975246975247
CCT5	T-complex protein 1 subunit epsilon	The protein encoded by this gene is a molecular chaperone that is a member of the chaperonin containing TCP1 complex (CCT), also known as the TCP1 ring complex (TRiC). This complex consists of two identical stacked rings, each containing eight different proteins. Unfolded polypeptides enter the central cavity of the complex and are folded in an ATP-dependent manner. The complex folds various prot…	CCT5 (Chaperonin Containing TCP1 Subunit 5) is a Protein Coding gene. Diseases associated with CCT5 include Neuropathy, Hereditary Sensory, With Spastic Paraplegia, Autosomal Recessive and Neuropathy. Among its related pathways are Cooperation of Prefoldin and TriC/CCT in actin and tubulin folding and Chaperonin-mediated protein folding. Gene Ontology (GO) annotations related to this gene include…	Component of the chaperonin-containing T-complex (TRiC), a molecular chaperone complex that assists the folding of proteins upon ATP hydrolysis (PubMed:25467444). The TRiC complex mediates the folding of WRAP53/TCAB1, thereby regulating telomere maintenance (PubMed:25467444). As part of the TRiC complex may play a role in the assembly of BBSome, a complex involved in ciliogenesis regulating trans…		chaperon						Lapa core DW	-2.25839929158489	0.00246975246975247
CCT6A	T-complex protein 1 subunit zeta	The protein encoded by this gene is a molecular chaperone that is a member of the chaperonin containing TCP1 complex (CCT), also known as the TCP1 ring complex (TRiC). This complex consists of two identical stacked rings, each containing eight different proteins. Unfolded polypeptides enter the central cavity of the complex and are folded in an ATP-dependent manner. The complex folds various prot…	CCT6A (Chaperonin Containing TCP1 Subunit 6A) is a Protein Coding gene. Diseases associated with CCT6A include Morphine Dependence and Axillary Adenitis. Among its related pathways are Cooperation of Prefoldin and TriC/CCT in actin and tubulin folding and Chaperonin-mediated protein folding. Gene Ontology (GO) annotations related to this gene include RNA binding and unfolded protein binding. An i…	Component of the chaperonin-containing T-complex (TRiC), a molecular chaperone complex that assists the folding of proteins upon ATP hydrolysis (PubMed:25467444). The TRiC complex mediates the folding of WRAP53/TCAB1, thereby regulating telomere maintenance (PubMed:25467444). The TRiC complex plays a role in the folding of actin and tubulin (Probable). ( TCPZ_HUMAN,P40227 )		chaperon						Lapa core DW	-2.06588915176689	0.00246975246975247
CCT6P1
CCT6P3
CCT7	T-complex protein 1 subunit eta	This gene encodes a molecular chaperone that is a member of the chaperonin containing TCP1 complex (CCT), also known as the TCP1 ring complex (TRiC). This complex consists of two identical stacked rings, each containing eight different proteins. Unfolded polypeptides enter the central cavity of the complex and are folded in an ATP-dependent manner. The complex folds various proteins, including ac…	CCT7 (Chaperonin Containing TCP1 Subunit 7) is a Protein Coding gene. Diseases associated with CCT7 include Myocardial Infarction and Babesiosis. Among its related pathways are Cooperation of Prefoldin and TriC/CCT in actin and tubulin folding and Chaperonin-mediated protein folding. Gene Ontology (GO) annotations related to this gene include identical protein binding and unfolded protein binding…	Component of the chaperonin-containing T-complex (TRiC), a molecular chaperone complex that assists the folding of proteins upon ATP hydrolysis (PubMed:25467444). The TRiC complex mediates the folding of WRAP53/TCAB1, thereby regulating telomere maintenance (PubMed:25467444). The TRiC complex plays a role in the folding of actin and tubulin (Probable). ( TCPH_HUMAN,Q99832 )		chaperon						Lapa core DW	-2.23852635920048	0.00246975246975247
CCT8
CCZ1
CCZ1B
CD101
CD109
CD151
CD163L1
CD164
CD24
CD276
CD2AP						focal											2.1653467297554	0.00428336047869895			logFC < -2	p_adj < 0.05
CD2BP2
CD302
CD320
CD3EAP
CD40
CD44	CD44 antigen																		logFC > 2	p_adj < 0.05
CD46
CD47
CD55
CD58
CD59	CD59 glycoprotein																		2.36518818760912	0.0250665483584738
CD63
CD81
CD82
CD9
CD99
CD99L2
CD99P1
CDADC1
CDAN1
CDC123
CDC14A
CDC16
CDC20
CDC20P1
CDC23
CDC25A
CDC25B
CDC25C
CDC26
CDC27
CDC34
CDC37
CDC37L1
CDC40
CDC42
CDC42BPA
CDC42BPB
CDC42BPG
CDC42EP1
CDC42EP2
CDC42EP3
CDC42EP4	Cdc42 effector protein 4																		-2.47468644628922	0.0250665483584738
CDC42EP5
CDC42SE1
CDC42SE2
CDC45
CDC5L
CDC6
CDC7
CDC73															-2.11247579753399	0.0251765778081568
CDCA2
CDCA3
CDCA4
CDCA4P4
CDCA5
CDCA7
CDCA7L
CDCA8
CDCP1
CDH24
CDH26
CDH5
CDHR3
CDIP1
CDIPT
CDK1	Cyclin-dependent kinase 1	The protein encoded by this gene is a member of the Ser/Thr protein kinase family. This protein is a catalytic subunit of the highly conserved protein kinase complex known as M-phase promoting factor (MPF), which is essential for G2/M phase transitions of eukaryotic cell cycle. Mitotic cyclins stably associate with this protein and function as regulatory subunits. The kinase activity of this prot…	CDK1 (Cyclin Dependent Kinase 1) is a Protein Coding gene. Diseases associated with CDK1 include Polyploidy and Retinoblastoma. Among its related pathways are Regulation of activated PAK-2p34 by proteasome mediated degradation and Loss of Nlp from mitotic centrosomes. Gene Ontology (GO) annotations related to this gene include transferase activity, transferring phosphorus-containing groups and pr…	Plays a key role in the control of the eukaryotic cell cycle by modulating the centrosome cycle as well as mitotic onset; promotes G2-M transition via association with multiple interphase cyclins (PubMed:16407259, 17459720, 16933150, 18356527, 19509060, 20171170, 19917720, 20937773, 20935635, 21063390, 23355470, 23601106, 23602554, 25556658, 26829474, 30704899). Phosphorylates PARVA/actopaxin, AP…		cell cycle		cell cycle		GOBP_ELECTRON_TRANSPORT_CHAIN		Lapa core DW	-2.30697788794836	0.00246975246975247
CDK10								cell cycle
CDK11A								cell cycle
CDK11B								cell cycle
CDK12								cell cycle
CDK13								cell cycle
CDK16								cell cycle
CDK17								cell cycle
CDK18	Cyclin Dependent Kinase 18		Predicted to enable ATP binding activity; cyclin-dependent protein serine/threonine kinase activity; and protein serine kinase activity. Predicted to be involved in protein phosphorylation and regulation of transcription involved in G1/S transition of mitotic cell cycle. Predicted to be active in cytoplasm and nucleus. May play a role in signal transduction cascades in terminally differentiated c…	cycle			cycle	cell cycle
CDK19								cell cycle
CDK2								cell cycle
CDK20								cell cycle
CDK2AP1								cell cycle
CDK2AP2								cell cycle
CDK4								cell cycle
CDK5								cell cycle
CDK5R1								cell cycle
CDK5RAP1								cell cycle
CDK5RAP2								cell cycle
CDK5RAP3								cell cycle							logFC > 2	p_adj < 0.05
CDK6								cell cycle
CDK7								cell cycle									logFC < -2	p_adj < 0.05			logFC < -2	p_adj < 0.05
CDK8								cell cycle
CDK9								cell cycle
CDKAL1								cell cycle									-2.37696223979195	0.0314284832735821
CDKL1								cell cycle
CDKL5								cell cycle
CDKN1A								cell cycle
CDKN1B								cell cycle
CDKN2A	Tumor suppressor ARF	GO_mitochondrial matrix				GO_mitochondrial matrix		cell cycle
CDKN2AIP								cell cycle
CDKN2AIPNL								cell cycle
CDKN2B								cell cycle
CDKN2B-AS1								cell cycle
CDKN2C								cell cycle
CDKN2D								cell cycle
CDKN3								cell cycle
CDPF1
CDR2
CDR2L
CDS1
CDS2
CDT1
CDV3
CDYL
CDYL2
CEACAM19
CEACAM6	CEA Cell Adhesion Molecule 6		This gene encodes a protein that belongs to the carcinoembryonic antigen (CEA) family whose members are glycosyl phosphatidyl inositol (GPI) anchored cell surface glycoproteins. Members of this family play a role in cell adhesion and are widely used as tumor markers in serum immunoassay determinations of carcinoma. This gene affects the sensitivity of tumor cells to adenovirus infection. Cell sur…	Marker of Cancer Carcinoembryonic antigen (CEA) describes a set of highly-related glycoproteins involved in cell adhesion. CEA is normally produced in gastrointestinal tissue during fetal development, but the production stops before birth. Consequently, CEA is usually present at very low levels in the blood of healthy adults (about 2–4 ng/mL).[2] However, the serum levels are raised in some types…			<-2 adhesion
CEBPA
CEBPB
CEBPB-AS1
CEBPD
CEBPG
CEBPZ
CEBPZOS
CECR2
CELF1
CELSR1
CELSR2
CELSR3
CENPA
CENPB
CENPBD1
CENPBD1P1
CENPC
CENPE
CENPF
CENPH
CENPI
CENPJ
CENPK
CENPL
CENPM
CENPN
CENPO
CENPP
CENPQ
CENPS
CENPT
CENPU
CENPW
CENPX
CEP104
CEP112
CEP120
CEP126
CEP128
CEP131
CEP135
CEP152
CEP162
CEP164
CEP170B
CEP192
CEP250
CEP290
CEP295
CEP295NL
CEP350
CEP41
CEP44
CEP55
CEP57
CEP57L1
CEP63
CEP68
CEP70
CEP72
CEP76
CEP78
CEP83
CEP85
CEP89
CEP95
CEP97
CEPT1
CERCAM
CERK
CERS2
CERS5
CERS6
CES1	Liver carboxylesterase 1														logFC > 2	p_adj < 0.05			logFC > 2	p_adj < 0.05
CES2
CES3
CES4A
CETN2
CETN3
CFAP20
CFAP36
CFAP44
CFAP45
CFAP97
CFD
CFDP1
CFL1	Cofilin-1	The protein encoded by this gene can polymerize and depolymerize F-actin and G-actin in a pH-dependent manner. Increased phosphorylation of this protein by LIM kinase aids in Rho-induced reorganization of the actin cytoskeleton. Cofilin is a widely distributed intracellular actin-modulating protein that binds and depolymerizes filamentous F-actin and inhibits the polymerization of monomeric G-act…	CFL1 (Cofilin 1) is a Protein Coding gene. Diseases associated with CFL1 include Smith-Lemli-Opitz Syndrome and Baraitser-Winter Syndrome. Among its related pathways are Response to elevated platelet cytosolic Ca2+ and Semaphorin interactions. Gene Ontology (GO) annotations related to this gene include actin binding. An important paralog of this gene is CFL2.	Binds to F-actin and exhibits pH-sensitive F-actin depolymerizing activity (PubMed:11812157). In conjunction with the subcortical maternal complex (SCMC), plays an essential role for zygotes to progress beyond the first embryonic cell divisions via regulation of actin dynamics (PubMed:15580268). Required for the centralization of the mitotic spindle and symmetric division of zygotes (By similarit…									-2.61471138397853	0.00246975246975247			-2.36469985047976	0.0018055947147319
CFL2
CFLAR
CGA
CGGBP1
CGN
CGNL1
CGREF1
CGRRF1
CHAC1
CHAC2
CHAF1A
CHAF1B
CHAMP1
CHCHD1	Coiled-coil-helix-coiled-coil-helix domain-containing protein 1	Enables RNA binding activity. Predicted to be involved in mitochondrial translation. Located in cytosol; mitochondrion; and nuclear lumen. [provided by Alliance of Genome Resources, Apr 2022]	CHCHD1 (Coiled-Coil-Helix-Coiled-Coil-Helix Domain Containing 1) is a Protein Coding gene. Among its related pathways are Mitochondrial translation and Metabolism of proteins. Gene Ontology (GO) annotations related to this gene include RNA binding.	0		mitoch in 4			mitochondria			Lapa core UP	2.18841632902622	0.00246975246975247
CHCHD10
CHCHD2										GOBP_ELECTRON_TRANSPORT_CHAIN					2.16376570860545	0.0251765778081568	2.10077260931333	0.0018055947147319
CHCHD3
CHCHD4
CHCHD5
CHCHD6															logFC > 2	p_adj < 0.05					logFC > 2	p_adj < 0.05
CHCHD7
CHD1
CHD1L
CHD2
CHD3
CHD4
CHD5
CHD6
CHD7
CHD8
CHD9
CHEK1
CHEK2
CHERP
CHFR
CHIC1
CHIC2
CHID1
CHKA								cell cycle
CHM
CHML
CHMP1A
CHMP1B
CHMP2A
CHMP2B
CHMP3
CHMP4A
CHMP4B																	2.21271221339702	0.0018055947147319
CHMP4BP1
CHMP4C
CHMP5	Charged multivesicular body protein 5	CHMP5 belongs to the chromatin-modifying protein/charged multivesicular body protein (CHMP) family. These proteins are components of ESCRT-III (endosomal sorting complex required for transport III), a complex involved in degradation of surface receptor proteins and formation of endocytic multivesicular bodies (MVBs). Some CHMPs have both nuclear and cytoplasmic/vesicular distributions, and one su…	CHMP5 (Charged Multivesicular Body Protein 5) is a Protein Coding gene. Diseases associated with CHMP5 include Frontotemporal Dementia And/Or Amyotrophic Lateral Sclerosis 7. Among its related pathways are HIV Life Cycle and Infectious disease. An important paralog of this gene is CHMP4A.	Probable peripherally associated component of the endosomal sorting required for transport complex III (ESCRT-III) which is involved in multivesicular bodies (MVBs) formation and sorting of endosomal cargo proteins into MVBs. MVBs contain intraluminal vesicles (ILVs) that are generated by invagination and scission from the limiting membrane of the endosome and mostly are delivered to lysosomes en…									2.10655111074447	0.0107236781000917	2.47244556744893	0.0251765778081568			3.2587177157402	0.039332186643156
CHMP6	Charged multivesicular body protein 6																		2.40236545602481	0.0594087230317269
CHMP7
CHN2
CHORDC1	Cysteine and histidine-rich domain-containing protein 1	Enables Hsp90 protein binding activity. Predicted to be involved in centrosome duplication; chaperone-mediated protein folding; and regulation of cellular response to heat. [provided by Alliance of Genome Resources, Apr 2022]	CHORDC1 (Cysteine And Histidine Rich Domain Containing 1) is a Protein Coding gene. Diseases associated with CHORDC1 include Frontometaphyseal Dysplasia 2 and Frontometaphyseal Dysplasia 1. Gene Ontology (GO) annotations related to this gene include Hsp90 protein binding. An important paralog of this gene is ITGB1BP2.	Regulates centrosome duplication, probably by inhibiting the kinase activity of ROCK2 (PubMed:20230755). Proposed to act as co-chaperone for HSP90 (PubMed:20230755). May play a role in the regulation of NOD1 via a HSP90 chaperone complex (PubMed:20230755). In vitro, has intrinsic chaperone activity (PubMed:20230755). This function may be achieved by inhibiting association of ROCK2 with NPM1 (PubM…		chaperon						Lapa core DW	-2.21651967863242	0.00246975246975247
CHP1
CHPF	Chondroitin sulfate synthase 2	GO_mitochondrial matrix				GO_mitochondrial matrix
CHPF2
CHPT1
CHRAC1
CHRM1	Cholinergic Receptor Muscarinic 1		The muscarinic cholinergic receptors belong to a larger family of G protein-coupled receptors. The functional diversity of these receptors is defined by the binding of acetylcholine and includes cellular responses such as adenylate cyclase inhibition, phosphoinositide degeneration, and potassium channel mediation. Muscarinic receptors influence many effects of acetylcholine in the central and per…
CHRNA5
CHRNB1
CHST11
CHST12
CHST14
CHST15
CHST3
CHSY1
CHTF18
CHTF8
CHTOP
CHUK
CHURC1
CIAO1
CIAPIN1										GOBP_ELECTRON_TRANSPORT_CHAIN
CIB1
CIC
CIDECP
CILP2
CINP
CIP2A
CIPC
CIR1
CIRBP	Cold-inducible RNA-binding protein																		-2.48426385720571	0.0250665483584738
CISD1
CISD2																	2.37888521452745	0.0137524482056282
CISD3
CISH
CIT
CITED1
CITED2
CITED4	Cbp/P300 Interacting Transactivator With Glu/Asp Rich Carboxy-Terminal Domain 4		The protein encoded by this intronless gene belongs to the CITED family of transcriptional coactivators that bind to several proteins, including CREB-binding protein (CBP) and p300, via a conserved 32 aa C-terminal motif, and regulate gene transcription. This protein also interacts with transcription factor AP2 (TFAP2), and thus may function as a co-activator for TFAP2. Hypermethylation and trans…
CIZ1
CKAP2
CKAP2L
CKAP4
CKAP5
CKB	Creatine kinase B-type	The protein encoded by this gene is a cytoplasmic enzyme involved in energy homeostasis. The encoded protein reversibly catalyzes the transfer of phosphate between ATP and various phosphogens such as creatine phosphate. It acts as a homodimer in brain as well as in other tissues, and as a heterodimer with a similar muscle isozyme in heart. The encoded protein is a member of the ATP:guanido phosph…	CKB (Creatine Kinase B) is a Protein Coding gene. Diseases associated with CKB include Hypoxic Ischemic Encephalopathy and Subendocardial Myocardial Infarction. Among its related pathways are Signaling by Rho GTPases and Creatine metabolism. Gene Ontology (GO) annotations related to this gene include transferase activity, transferring phosphorus-containing groups and kinase activity. An important…	Reversibly catalyzes the transfer of phosphate between ATP and various phosphogens (e.g. creatine phosphate) (PubMed:8186255). Creatine kinase isoenzymes play a central role in energy transduction in tissues with large, fluctuating energy demands, such as skeletal muscle, heart, brain and spermatozoa (Probable). Acts as a key regulator of adaptive thermogenesis as part of the futile creatine cycl…		mitoch in 4			mitochondria				-2.37303907175859	0.00246975246975247			-2.61211760342121	0.0018055947147319
CKLF
CKMT1A
CKMT1B
CKMT2-AS1
CKS1B
CKS2
CLASP1
CLASP2
CLASRP
CLBA1
CLCA2
CLCC1
CLCN2
CLCN3
CLCN5
CLCN6
CLCN7
CLCNKA
CLDN1
CLDN12
CLDN15
CLDN23
CLDN3
CLDN4
CLDN7
CLDND1
CLEC16A
CLEC2D
CLEC3A
CLHC1
CLIC1	Chloride intracellular channel protein 1														2.05015180259943	0.0251765778081568			2.90284083038568	0.0250665483584738
CLIC3	Chloride intracellular channel protein 3														-2.50506858030955	0.0251765778081568			-2.92702734470368	0.0250665483584738
CLIC4	Chloride intracellular channel protein 4																		2.21525985375047	0.0250665483584738
CLINT1															2.51422488689423	0.0251765778081568
CLIP1
CLIP2
CLK1
CLK2
CLK3
CLK4
CLMN
CLN3
CLN5
CLN6
CLN8
CLNS1A
CLOCK
CLP1
CLPB
CLPP	ATP-dependent Clp protease proteolytic subunit, mitochondrial	GO_mitochondrial matrix				GO_mitochondrial matrix
CLPTM1																	-2.30852838605642	0.0018055947147319
CLPTM1L
CLPX	ATP-dependent Clp protease ATP-binding subunit clpX-like, mitochondrial	GO_mitochondrial matrix	GO_ribose phosphate metabolic process			GO_mitochondrial matrix
CLSPN
CLSTN1
CLSTN3
CLTA
CLTB	Clathrin light chain B														2.18202710151672	0.0251765778081568			2.74541175365448	0.0250665483584738
CLTC
CLTCL1
CLU
CLUAP1
CLUH	Clustered Mitochondria Homolog	Enables mRNA binding activity. Involved in intracellular distribution of mitochondria. Located in cytoplasm. [provided by Alliance of Genome Resources, Apr 2022]	CLUH (Clustered Mitochondria Homolog) is a Protein Coding gene. Diseases associated with CLUH include Fish Allergy and Dyschromatosis Universalis Hereditaria. Among its related pathways are Translation factors. Gene Ontology (GO) annotations related to this gene include mRNA binding.	mRNA-binding protein involved in proper cytoplasmic distribution of mitochondria. Specifically binds mRNAs of nuclear-encoded mitochondrial proteins in the cytoplasm and regulates transport or translation of these transcripts close to mitochondria, playing a role in mitochondrial biogenesis. ( CLU_HUMAN,O75153 )											-2.2834840019544	0.0251765778081568			-3.2717741727829	0.0250665483584738
CLUHP3
CMAHP
CMAS
CMBL
CMC1
CMC2
CMIP
CMPK1	UMP-CMP kinase	GO_ribose phosphate metabolic process	GO_ribose phosphate metabolic process
CMSS1
CMTM4
CMTM6
CMTM8
CMTR1
CMTR2
CNBD2
CNBP
CNDP2	Cytosolic non-specific dipeptidase																		-2.48334857573112	0.0250665483584738
CNEP1R1
CNFN
CNGB1
CNIH1
CNIH2
CNIH3
CNIH4
CNKSR1
CNKSR3
CNN2
CNN3	Calponin-3	This gene encodes a protein with a markedly acidic C terminus; the basic N-terminus is highly homologous to the N-terminus of a related gene, CNN1. Members of the CNN gene family all contain similar tandemly repeated motifs. This encoded protein is associated with the cytoskeleton but is not involved in contraction. [provided by RefSeq, Jul 2008]	CNN3 (Calponin 3) is a Protein Coding gene. Gene Ontology (GO) annotations related to this gene include actin binding and calmodulin binding. An important paralog of this gene is CNN2.	Thin filament-associated protein that is implicated in the regulation and modulation of smooth muscle contraction. It is capable of binding to actin, calmodulin and tropomyosin. The interaction of calponin with actin inhibits the actomyosin Mg-ATPase activity. ( CNN3_HUMAN,Q15417 )		membrane2						Lapa core UP	2.40968625495831	0.00246975246975247
CNNM1
CNNM2
CNNM3
CNNM4
CNOT1	CCR4-NOT transcription complex subunit 1	Enables armadillo repeat domain binding activity; molecular adaptor activity; and nuclear receptor binding activity. Contributes to poly(A)-specific ribonuclease activity. Involved in several processes, including negative regulation of signal transduction; positive regulation of cytoplasmic mRNA processing body assembly; and regulation of gene expression. Located in P-body and cytosol. Part of CC…	CNOT1 (CCR4-NOT Transcription Complex Subunit 1) is a Protein Coding gene. Diseases associated with CNOT1 include Holoprosencephaly 12 With Or Without Pancreatic Agenesis and Vissers-Bodmer Syndrome. Among its related pathways are Gene expression (Transcription) and Deadenylation-dependent mRNA decay. Gene Ontology (GO) annotations related to this gene include RNA binding and protein domain speci…	Scaffolding component of the CCR4-NOT complex which is one of the major cellular mRNA deadenylases and is linked to various cellular processes including bulk mRNA degradation, miRNA-mediated repression, translational repression during translational initiation and general transcription regulation. Additional complex functions may be a consequence of its influence on mRNA expression. Its scaffoldin…		transcription						Lapa core DW	-2.05567137648662	0.00246975246975247
CNOT10
CNOT11
CNOT2
CNOT3																	logFC < -2	p_adj < 0.05
CNOT4
CNOT6
CNOT6L
CNOT7
CNOT8
CNOT9
CNP
CNPPD1
CNPY2
CNPY3
CNPY4
CNST
CNTD1
CNTF
CNTLN
CNTRL
CNTROB
COA1
COA3																					logFC < -2	p_adj < 0.05
COA4
COA5
COA6										GOBP_ELECTRON_TRANSPORT_CHAIN
COA7
COASY	Bifunctional coenzyme A synthase	GO_mitochondrial matrix	GO_ribose phosphate metabolic process			GO_mitochondrial matrix
COBL
COBLL1
COG1
COG2
COG3
COG4
COG5
COG6
COG7
COG8
COIL
COL12A1
COL15A1
COL16A1
COL18A1
COL1A1	Collagen Type I Alpha 1 Chain		This gene encodes the pro-alpha1 chains of type I collagen whose triple helix comprises two alpha1 chains and one alpha2 chain. Type I is a fibril-forming collagen found in most connective tissues and is abundant in bone, cornea, dermis and tendon. Mutations in this gene are associated with osteogenesis imperfecta types I-IV, Ehlers-Danlos syndrome type VIIA, Ehlers-Danlos syndrome Classical type…
COL24A1
COL27A1
COL28A1	Collagen Type XXVIII Alpha 1 Chain		COL28A1 belongs to a class of collagens containing von Willebrand factor (VWF; MIM 613160) type A (VWFA) domain. May act as a cell-binding protein.				<-2 adhesion
COL4A2
COL4A3BP
COL4A5
COL5A1
COL5A2
COL6A1	Collagen alpha-1(VI) chain	GO_ribose phosphate metabolic process	GO_ribose phosphate metabolic process
COL7A1
COL9A2
COLEC10
COLGALT1
COMMD1
[truncated: 12,678 more rows]
