# Supplementary material for: Lapatinib-induced enhancement of mitochondrial respiration in HER2-positive SK-BR-3 cells: mechanism revealed by analysis of proteomic but not transcriptomic data
Source: Front Mol Biosci. 2024 Sep 30;11:1470496. doi: 10.3389/fmolb.2024.1470496 (PMC11472020; doi:10.3389/fmolb.2024.1470496)
Supplement: Supplementary file 1 [file DataSheet1.ZIP › SKBR_suppementary_2024/Table S2.xlsx]

## Sheet: GO_Lapa_core_UP Paper
ONTOLOGY	ID	Description	GeneRatio	BgRatio	pvalue	p.adjust	qvalue	geneID	Count										EGF_DW	GeneRatio	BgRatio	pvalue	EGF DW p.adjust	qvalue	geneID	Count		Lds UP	BgRatio	pvalue	p.adjust	qvalue	geneID	Count_Lds UP		L_egf_UP	GeneRatio	BgRatio	pvalue	p.adjust	qvalue	geneID	Count					ds_dw	BgRatio
CC	GO:0005759	mitochondrial matrix	37/119	491/19894	1.13559e-30	2.91846e-28	2.16359e-28	ACADM/ACADVL/ACAT1/ACOT13/ALDH4A1/ALDH6A1/BCAT2/CHCHD1/DECR1/ETFA/ETFB/ETHE1/FH/GLUD1/GLUD2/GOT2/HADHA/HADHB/IARS2/MCCC1/MDH2/MRPL42/MRPS11/MRPS15/MRPS18A/NDUFA10/NDUFB8/OGDH/PCCA/PDHA1/PDHB/PMPCA/PPA2/PYCR2/SUCLA2/SUCLG2/VDAC1	37	ok	1	mitocho	like mithoch	mitoch electron transport chain						14/149	491/19894	2.00752e-05	0.000341279	0.00026767	ARL2/CPS1/DHRS2/MRPL21/MRPL44/MRPL46/NDUFS3/PC/PCK2/PYCR1/SHMT2/SLIRP/TRAP1/UQCC2	14
CC	GO:0098798	mitochondrial protein-containing complex	20/119	305/19894	1.72819e-15	2.22073e-13	1.64633e-13	CHCHD1/CYC1/HADHA/HADHB/IMMT/MCCC1/MRPL42/MRPS11/MRPS15/MRPS18A/NDUFA10/NDUFB11/NDUFB8/PDHA1/PDHB/PMPCA/SDHA/SPG7/SUCLG2/VDAC1	20	ok	2	mitocho		mitoch electron transport chain						11/149	305/19894	1.94287e-05	0.000341279	0.00026767	COX6B1/MPC2/MRPL21/MRPL44/MRPL46/NDUFA12/NDUFA13/NDUFA4/NDUFA8/NDUFS3/NDUFS5	11
BP	GO:0044282	small molecule catabolic process	20/118	373/18888	1.71541e-13	1.15047e-10	1.03527e-10	ACADM/ACADVL/ACAT1/ALDH4A1/ALDH6A1/ATP2B4/BCAT2/DECR1/ETFA/ETFB/GLUD1/GLUD2/GOT2/HADHA/HADHB/MCCC1/PCCA/QPRT/SULT1A3/SULT1A4	20	synonyme		energy	like mithoch							9/145	373/18888	0.00238724	0.0308613	0.0267323	DCXR/GALK1/GLUL/GOT1/PCK2/PFKL/PGD/SHMT1/SORD	9
CC	GO:0005743	mitochondrial inner membrane	20/119	499/19894	1.64546e-11	1.40961e-09	1.04501e-09	ACADVL/AIFM1/CHCHD1/CYC1/HADHA/HADHB/IMMT/LETM1/MRPL42/MRPS11/MRPS15/MRPS18A/NDUFA10/NDUFB11/NDUFB8/OPA1/PMPCA/SDHA/SLC25A13/SPG7	20	ok		mitocho		mitoch electron transport chain						21/149	499/19894	1.59128e-10	4.05777e-08	3.18256e-08	COQ9/COX6B1/CPS1/HIGD2A/MPC2/MRPL21/MRPL44/MRPL46/NDUFA12/NDUFA13/NDUFA4/NDUFA8/NDUFS3/NDUFS5/PPOX/SHMT2/SLC25A10/SLC25A11/TRAP1/UQCC1/UQCC2	21																							499/19894
BP	GO:0015980	energy derivation by oxidation of organic compounds	19/118	338/18888	3.17069e-13	1.59486e-10	1.43516e-10	ACADM/ACADVL/CAT/CYC1/ETFA/ETFB/FH/MDH2/NDUFA10/NDUFB11/NDUFB8/OGDH/PDHA1/PDHB/PYGB/SDHA/SLC25A13/SUCLA2/SUCLG2	19	ok		respiration	like mithoch	mitoch electron transport chain						16/145	338/18888	7.44491e-09	1.5391e-06	1.33318e-06	ARL2/COQ9/COX6B1/GYS1/MDH1/NDUFA12/NDUFA13/NDUFA4/NDUFA8/NDUFS3/NDUFS5/PPP1R2/SHMT2/TRAP1/UGP2/UQCC2	16
BP	GO:0016054	organic acid catabolic process	18/118	250/18888	2.03221e-14	2.0444e-11	1.83968e-11	ACADM/ACADVL/ACAT1/ALDH4A1/ALDH6A1/ATP2B4/BCAT2/DECR1/ETFA/ETFB/GLUD1/GLUD2/GOT2/HADHA/HADHB/MCCC1/PCCA/QPRT	18	synonyme			like mithoch							7/145	250/18888	0.0032185	0.038053	0.0329618	DCXR/GLUL/GOT1/PCK2/PGD/SHMT1/SORD	7
BP	GO:0046395	carboxylic acid catabolic process	18/118	250/18888	2.03221e-14	2.0444e-11	1.83968e-11	ACADM/ACADVL/ACAT1/ALDH4A1/ALDH6A1/ATP2B4/BCAT2/DECR1/ETFA/ETFB/GLUD1/GLUD2/GOT2/HADHA/HADHB/MCCC1/PCCA/QPRT	18	ok		energy	like mithoch							7/145	250/18888	0.0032185	0.038053	0.0329618	DCXR/GLUL/GOT1/PCK2/PGD/SHMT1/SORD	7
BP	GO:0045333	cellular respiration	16/118	245/18888	2.82608e-12	1.13721e-09	1.02334e-09	CAT/CYC1/ETFA/ETFB/FH/MDH2/NDUFA10/NDUFB11/NDUFB8/OGDH/PDHA1/PDHB/SDHA/SLC25A13/SUCLA2/SUCLG2	16	ok		respiration		mitoch electron transport chain						13/145	245/18888	5.43587e-08	7.06049e-06	6.11585e-06	ARL2/COQ9/COX6B1/MDH1/NDUFA12/NDUFA13/NDUFA4/NDUFA8/NDUFS3/NDUFS5/SHMT2/TRAP1/UQCC2	13
BP	GO:0009150	purine ribonucleotide metabolic process	16/118	446/18888	1.83375e-08	2.63536e-06	2.37147e-06	ACAT1/BPNT1/NDUFA10/NDUFB11/NDUFB8/OGDH/OPA1/OXSM/PDHA1/PDHB/SDHA/SLC25A13/SUCLA2/SUCLG2/SULT1A3/SULT1A4	16	synonyme				mitoch electron transport chain						19/145	446/18888	1.52001e-09	6.50564e-07	5.63523e-07	ABHD14B/ADK/APRT/ARL2/GALK1/GPI/ITPA/MPC2/MTHFD1/NDUFA12/NDUFA13/NDUFA8/NDUFS3/NDUFS5/PAICS/PARP1/PFKL/PGM1/PMVK	19
BP	GO:0009259	ribonucleotide metabolic process	16/118	466/18888	3.37604e-08	3.99565e-06	3.59554e-06	ACAT1/BPNT1/NDUFA10/NDUFB11/NDUFB8/OGDH/OPA1/OXSM/PDHA1/PDHB/SDHA/SLC25A13/SUCLA2/SUCLG2/SULT1A3/SULT1A4	16	ok		met wo energy		mitoch electron transport chain						19/145	466/18888	3.12684e-09	1.02124e-06	8.84609e-07	ABHD14B/ADK/APRT/ARL2/GALK1/GPI/ITPA/MPC2/MTHFD1/NDUFA12/NDUFA13/NDUFA8/NDUFS3/NDUFS5/PAICS/PARP1/PFKL/PGM1/PMVK	19
BP	GO:0019693	ribose phosphate metabolic process	16/118	480/18888	5.08157e-08	5.11206e-06	4.60016e-06	ACAT1/BPNT1/NDUFA10/NDUFB11/NDUFB8/OGDH/OPA1/OXSM/PDHA1/PDHB/SDHA/SLC25A13/SUCLA2/SUCLG2/SULT1A3/SULT1A4	16	synonyme				mitoch electron transport chain						19/145	480/18888	5.0684e-09	1.3558e-06	1.1744e-06	ABHD14B/ADK/APRT/ARL2/GALK1/GPI/ITPA/MPC2/MTHFD1/NDUFA12/NDUFA13/NDUFA8/NDUFS3/NDUFS5/PAICS/PARP1/PFKL/PGM1/PMVK	19
BP	GO:0009060	aerobic respiration	13/118	199/18888	3.51376e-10	7.85521e-08	7.06862e-08	CAT/CYC1/FH/MDH2/NDUFA10/NDUFB11/NDUFB8/OGDH/PDHA1/PDHB/SDHA/SUCLA2/SUCLG2	13	ok		respiration		mitoch electron transport chain						12/145	199/18888	4.45931e-08	6.81637e-06	5.90439e-06	ARL2/COQ9/COX6B1/MDH1/NDUFA12/NDUFA13/NDUFA4/NDUFA8/NDUFS3/NDUFS5/SHMT2/UQCC2	12
BP	GO:0006520	amino acid metabolic process	13/118	295/18888	4.06288e-08	4.30237e-06	3.87155e-06	ACAT1/ALDH4A1/ALDH6A1/ATP2B4/BCAT2/GLUD1/GLUD2/GOT2/IARS2/MCCC1/PCCA/PYCR2/SLC25A13	13	ok		met wo energy	like mithoch							13/145	295/18888	4.63545e-07	3.30662e-05	2.86422e-05	ASS1/CPS1/DDC/GLUL/GOT1/MRI1/MTHFD1/PCBD1/PHGDH/PYCR1/SHMT1/SHMT2/SLC1A3	13
BP	GO:0006790	sulfur compound metabolic process	12/118	326/18888	9.49543e-07	7.07586e-05	6.36731e-05	ACAT1/BPNT1/ETHE1/MCCC1/OGDH/OXSM/PDHA1/PDHB/SUCLA2/SUCLG2/SULT1A3/SULT1A4	12	ok		met wo energy								8/145	326/18888	0.00373376	0.0411868	0.0356763	ABHD14B/CPS1/MPC2/MRI1/MTHFD1/PHGDH/PMVK/SLC25A10	8
CC	GO:0042470	melanosome	11/119	112/19894	6.92287e-11	3.55835e-09	2.63798e-09	ANXA2/CTSB/CTSD/HSP90B1/LAMP1/PDIA4/PPIB/RPN1/SEC22B/TPP1/ANXA2P2	11	ok		melanosome	LAPApos+EGFposPR	Annexin A2						5/149	112/19894	0.00155438	0.0123864	0.00971485	ANXA6/FASN/GANAB/PRDX1/SND1	5											6/117	112/19894	5.23978e-05	0.000683116	0.000431002	ANXA11/ATP1A1/HSPA5/RAC1/RAN/SLC2A1	6
CC	GO:0048770	pigment granule	11/119	112/19894	6.92287e-11	3.55835e-09	2.63798e-09	ANXA2/CTSB/CTSD/HSP90B1/LAMP1/PDIA4/PPIB/RPN1/SEC22B/TPP1/ANXA2P2	11	synonyme				Annexin A2						5/149	112/19894	0.00155438	0.0123864	0.00971485	ANXA6/FASN/GANAB/PRDX1/SND1	5											6/117	112/19894	5.23978e-05	0.000683116	0.000431002	ANXA11/ATP1A1/HSPA5/RAC1/RAN/SLC2A1	6
BP	GO:0043648	dicarboxylic acid metabolic process	11/118	94/18888	1.572e-11	5.27146e-09	4.74359e-09	ALDH4A1/FH/GLUD1/GLUD2/GOT2/MDH2/OGDH/QPRT/SDHA/SUCLA2/SUCLG2	11	ok		organic acid reactions/metabolism	like mithoch							7/145	94/18888	7.96573e-06	0.000334248	0.000289529	ASS1/GLUL/GOT1/MDH1/MTHFD1/PCK2/SHMT1	7
BP	GO:0009063	amino acid catabolic process	11/118	111/18888	9.86097e-11	2.48003e-08	2.23169e-08	ACAT1/ALDH4A1/ALDH6A1/ATP2B4/BCAT2/ETFA/ETFB/GLUD1/GLUD2/GOT2/MCCC1	11	synonyme
BP	GO:1901605	alpha-amino acid metabolic process	11/118	216/18888	1.1126e-07	1.06598e-05	9.59237e-06	ACAT1/ALDH4A1/ALDH6A1/ATP2B4/BCAT2/GLUD1/GLUD2/GOT2/MCCC1/PYCR2/SLC25A13	11	synonyme		met wo energy								11/145	216/18888	8.98721e-07	5.49503e-05	4.75984e-05	ASS1/CPS1/GLUL/GOT1/MRI1/MTHFD1/PCBD1/PHGDH/PYCR1/SHMT1/SHMT2	11
BP	GO:0033865	nucleoside bisphosphate metabolic process	10/118	124/18888	5.52317e-09	8.54816e-07	7.69218e-07	ACAT1/BPNT1/OGDH/OXSM/PDHA1/PDHB/SUCLA2/SUCLG2/SULT1A3/SULT1A4	10	synonyme
BP	GO:0033875	ribonucleoside bisphosphate metabolic process	10/118	124/18888	5.52317e-09	8.54816e-07	7.69218e-07	ACAT1/BPNT1/OGDH/OXSM/PDHA1/PDHB/SUCLA2/SUCLG2/SULT1A3/SULT1A4	10	ok		ribonucleoside bisphosphate reactions/metabolism	like mithoch
BP	GO:0034032	purine nucleoside bisphosphate metabolic process	10/118	124/18888	5.52317e-09	8.54816e-07	7.69218e-07	ACAT1/BPNT1/OGDH/OXSM/PDHA1/PDHB/SUCLA2/SUCLG2/SULT1A3/SULT1A4	10	synonyme
CC	GO:0005775	vacuolar lumen	10/119	176/19894	1.05312e-07	3.86647e-06	2.8664e-06	ACP2/ANXA2/CTSA/CTSB/CTSD/DNAJC3/PSAP/PYGB/RNASET2/TPP1	10	synonyme				Annexin A2
CC	GO:0031983	vesicle lumen	10/119	326/19894	2.67096e-05	0.00057203	0.000424073	ANXA2/CANT1/CAT/CTSA/CTSD/DNAJC3/EGFR/MVP/PYGB/RNASET2	10	ok		vesicle lumen		Annexin A2						11/149	326/19894	3.57764e-05	0.000434428	0.000340728	APRT/GDI2/GPI/HUWE1/LGALS3BP/NAPRT/NPC2/PADI2/PFKL/PPIA/SPTAN1	11
CC	GO:0005925	focal adhesion	10/119	421/19894	0.000221404	0.00210744	0.00156235	AHNAK/CAPN2/CAT/CNN3/EGFR/HSP90B1/LIMA1/LIMS1/PPIB/LIMS2	10	ok		adhesion																	421/19894	2.04634e-05	0.000595288	0.000377512	CTTN/FLNB/IQGAP1/JUP/LASP1/LPP/PDCD6IP/TLN1/VCL	9			22/117	421/19894	4.55397e-15	1.20699e-12	7.61531e-13	ACTR2/ADAM10/ANXA1/ARF6/CSRP1/CTTN/EZR/FHL2/FLNA/FLNB/GNB2/GRB7/HSPA5/IQGAP1/JUP/L1CAM/NUMB/PLEC/RAC1/RALA/SNAP23/TES	22
BP	GO:0016042	lipid catabolic process	10/118	340/18888	5.46247e-05	0.0021981	0.00197799	ACADM/ACADVL/ACAT1/DECR1/ETFA/ETFB/HADHA/HADHB/LDAH/PCCA	10	synonyme			like mithoch
CC	GO:0030055	cell-substrate junction	10/119	431/19894	0.000267038	0.00236651	0.0017544	AHNAK/CAPN2/CAT/CNN3/EGFR/HSP90B1/LIMA1/LIMS1/PPIB/LIMS2	10	synonyme		adhesion																	431/19894	2.46114e-05	0.000595288	0.000377512	CTTN/FLNB/IQGAP1/JUP/LASP1/LPP/PDCD6IP/TLN1/VCL	9			22/117	431/19894	7.38219e-15	1.20699e-12	7.61531e-13	ACTR2/ADAM10/ANXA1/ARF6/CSRP1/CTTN/EZR/FHL2/FLNA/FLNB/GNB2/GRB7/HSPA5/IQGAP1/JUP/L1CAM/NUMB/PLEC/RAC1/RALA/SNAP23/TES	22
MF	GO:0045296	cadherin binding	10/119	333/18522	5.79988e-05	0.00400192	0.00313804	AHNAK/ANXA2/CNN3/EGFR/ESYT2/LIMA1/PPL/RAB11B/RTN4/USO1	10	ok		adhesion		Annexin A2															333/18522	1.78377e-12	3.44269e-10	2.66627e-10	ATIC/CAST/CD2AP/CHMP4B/CTTN/EHD1/FLNB/IQGAP1/JUP/LASP1/PARK7/RAB11B/TLN1/USO1/VCL	15			27/117	333/18522	1.50181e-22	5.15119e-20	4.33152e-20	ANXA1/ATIC/BAIAP2/CHMP5/CLIC1/CLINT1/CTTN/EFHD2/EHD1/ENO1/EZR/FLNA/FLNB/GIPC1/HSPA5/IQGAP1/JUP/KRT18/NUMB/PDLIM5/PFKP/PLEC/PLIN3/PTPN1/RAN/TES/TMPO	27
BP	GO:0006631	fatty acid metabolic process	10/118	401/18888	0.000211326	0.00685786	0.00617114	ACADM/ACADVL/ACAT1/DECR1/ETFA/ETFB/HADHA/HADHB/OXSM/PCCA	10	ok		respiration	like mithoch
BP	GO:1901606	alpha-amino acid catabolic process	9/118	90/18888	4.92073e-09	8.54816e-07	7.69218e-07	ACAT1/ALDH4A1/ALDH6A1/ATP2B4/BCAT2/GLUD1/GLUD2/GOT2/MCCC1	9	synonyme		met wo energy
BP	GO:0009062	fatty acid catabolic process	9/118	106/18888	2.10511e-08	2.73252e-06	2.45889e-06	ACADM/ACADVL/ACAT1/DECR1/ETFA/ETFB/HADHA/HADHB/PCCA	9	synonyme			like mithoch
CC	GO:1990204	oxidoreductase complex	9/119	131/19894	9.2663e-08	3.86647e-06	2.8664e-06	CAT/CYC1/NDUFA10/NDUFB11/NDUFB8/OGDH/PDHA1/PDHB/SDHA	9	ok		respiration		mitoch electron transport chain						8/149	131/19894	6.52162e-06	0.0001738	0.000136314	NDUFA12/NDUFA13/NDUFA4/NDUFA8/NDUFS3/NDUFS5/RRM1/RRM2	8
BP	GO:0034440	lipid oxidation	9/118	113/18888	3.69013e-08	4.12475e-06	3.71171e-06	ACADM/ACADVL/ACAT1/APOD/DECR1/ETFA/ETFB/HADHA/HADHB	9	ok		respiration	like mithoch
BP	GO:0072329	monocarboxylic acid catabolic process	9/118	131/18888	1.33056e-07	1.21686e-05	1.09501e-05	ACADM/ACADVL/ACAT1/DECR1/ETFA/ETFB/HADHA/HADHB/PCCA	9	synonyme			like mithoch
BP	GO:0030258	lipid modification	9/118	194/18888	3.60312e-06	0.000233854	0.000210437	ACADM/ACADVL/ACAT1/APOD/DECR1/ETFA/ETFB/HADHA/HADHB	9	ok		lipid	like mithoch
BP	GO:0044242	cellular lipid catabolic process	9/118	230/18888	1.4246e-05	0.000774673	0.0006971	ACADM/ACADVL/ACAT1/DECR1/ETFA/ETFB/HADHA/HADHB/PCCA	9	synonyme			like mithoch
CC	GO:0045121	membrane raft	9/119	286/19894	5.62673e-05	0.00087381	0.000647797	AHNAK/ANXA2/ATP2B4/CAPN2/CTSD/EGFR/MYO1C/TPP1/VDAC1	9	ok		membrane		Annexin A2
CC	GO:0098857	membrane microdomain	9/119	287/19894	5.78006e-05	0.00087381	0.000647797	AHNAK/ANXA2/ATP2B4/CAPN2/CTSD/EGFR/MYO1C/TPP1/VDAC1	9	synonyme				Annexin A2
BP	GO:0006164	purine nucleotide biosynthetic process	9/118	256/18888	3.31662e-05	0.00166826	0.00150121	ACAT1/NDUFA10/NDUFB11/NDUFB8/PDHA1/PDHB/QPRT/SDHA/SLC25A13	9	ok		purine nucleotide biosynthetic process		mitoch electron transport chain						12/145	256/18888	6.81382e-07	4.41866e-05	3.82747e-05	ADK/APRT/MPC2/MTHFD1/NAPRT/NDUFA12/NDUFA13/NDUFA8/NDUFS3/NDUFS5/PAICS/PARP1	12
CC	GO:0034774	secretory granule lumen	9/119	322/19894	0.000138722	0.0018764	0.00139106	ANXA2/CANT1/CAT/CTSA/CTSD/DNAJC3/MVP/PYGB/RNASET2	9	synonyme				Annexin A2						11/149	322/19894	3.19708e-05	0.000429081	0.000336534	APRT/GDI2/GPI/HUWE1/LGALS3BP/NAPRT/NPC2/PADI2/PFKL/PPIA/SPTAN1	11
CC	GO:0060205	cytoplasmic vesicle lumen	9/119	325/19894	0.000148721	0.00191078	0.00141655	ANXA2/CANT1/CAT/CTSA/CTSD/DNAJC3/MVP/PYGB/RNASET2	9	synonyme		cytoplasma		Annexin A2						11/149	325/19894	3.47901e-05	0.000434428	0.000340728	APRT/GDI2/GPI/HUWE1/LGALS3BP/NAPRT/NPC2/PADI2/PFKL/PPIA/SPTAN1	11
BP	GO:0072522	purine-containing compound biosynthetic process	9/118	264/18888	4.21517e-05	0.00197231	0.00177481	ACAT1/NDUFA10/NDUFB11/NDUFB8/PDHA1/PDHB/QPRT/SDHA/SLC25A13	9	ok				mitoch electron transport chain						13/145	264/18888	1.29818e-07	1.32291e-05	1.14592e-05	ADK/APRT/MPC2/MTHFD1/NAPRT/NDUFA12/NDUFA13/NDUFA8/NDUFS3/NDUFS5/PAICS/PARP1/SHMT1	13																							264/18888
BP	GO:0032386	regulation of intracellular transport	9/118	267/18888	4.60144e-05	0.00210411	0.00189342	ANXA2/APOD/LAMP1/MAVS/NUMA1/RAB11A/RAB11B/REEP5/ANXA2P2	9	ok		transport		Annexin A2																							11/115	267/18888	7.12347e-07	0.000433463	0.000355611	EHD1/EZR/FLNA/JUP/NUP153/PRKCD/PTPN1/RAN/SCFD1/TRIM28/USP7	11
BP	GO:0009165	nucleotide biosynthetic process	9/118	293/18888	9.39231e-05	0.0034995	0.00314908	ACAT1/NDUFA10/NDUFB11/NDUFB8/PDHA1/PDHB/QPRT/SDHA/SLC25A13	9	synonyme				mitoch electron transport chain						15/145	293/18888	7.91125e-09	1.5391e-06	1.33318e-06	ADK/APRT/MPC2/MTHFD1/NAPRT/NDUFA12/NDUFA13/NDUFA8/NDUFS3/NDUFS5/PAICS/PARP1/RRM1/RRM2/SHMT1	15																							293/18888
BP	GO:1901293	nucleoside phosphate biosynthetic process	9/118	295/18888	9.89058e-05	0.00361815	0.00325585	ACAT1/NDUFA10/NDUFB11/NDUFB8/PDHA1/PDHB/QPRT/SDHA/SLC25A13	9	ok		nucleoside phosphate biosynthetic process		mitoch electron transport chain						15/145	295/18888	8.66945e-09	1.54605e-06	1.3392e-06	ADK/APRT/MPC2/MTHFD1/NAPRT/NDUFA12/NDUFA13/NDUFA8/NDUFS3/NDUFS5/PAICS/PARP1/RRM1/RRM2/SHMT1	15																							295/18888
BP	GO:0046394	carboxylic acid biosynthetic process	9/118	334/18888	0.000250589	0.00800293	0.00720155	ACADVL/ATP2B4/BCAT2/GLUD1/GLUD2/GOT2/OXSM/PYCR2/SUCLA2	9	ok		respiration								13/145	334/18888	1.86285e-06	9.61321e-05	8.32704e-05	ASS1/CPS1/FASN/GLUL/GOT1/MRI1/MTHFD1/PCBD1/PHGDH/PYCR1/SHMT1/SHMT2/SLC1A3	13
BP	GO:0016053	organic acid biosynthetic process	9/118	337/18888	0.000267658	0.00841449	0.00757189	ACADVL/ATP2B4/BCAT2/GLUD1/GLUD2/GOT2/OXSM/PYCR2/SUCLA2	9	synonyme		respiration								13/145	337/18888	2.05623e-06	0.000102333	8.86419e-05	ASS1/CPS1/FASN/GLUL/GOT1/MRI1/MTHFD1/PCBD1/PHGDH/PYCR1/SHMT1/SHMT2/SLC1A3	13
BP	GO:0006979	response to oxidative stress	9/118	398/18888	0.000886762	0.0212401	0.0191132	AIFM1/APOD/CAPN2/CAT/CRK/EGFR/ERMP1/HM13/PYCR2	9	ok		amide binding								12/145	398/18888	5.90518e-05	0.0018053	0.00156376	CCS/DHRS2/ECT2/NAPRT/NDUFA12/PARP1/PPIA/PRDX1/PRDX2/PYCR1/RHOB/TRAP1	12
MF	GO:0033218	amide binding	9/119	409/18522	0.00130376	0.0499773	0.0391889	ACADVL/FKBP2/HADHA/MCCC1/PCCA/PPIB/PSAP/TPP1/VDAC1	9	ok		met wo energy
BP	GO:0006099	tricarboxylic acid cycle	8/118	34/18888	2.89276e-11	8.31461e-09	7.48202e-09	FH/MDH2/OGDH/PDHA1/PDHB/SDHA/SUCLA2/SUCLG2	8	ok		respiration
BP	GO:0006635	fatty acid beta-oxidation	8/118	75/18888	2.17297e-08	2.73252e-06	2.45889e-06	ACADM/ACADVL/ACAT1/DECR1/ETFA/ETFB/HADHA/HADHB	8	synonyme		respiration	like mithoch
BP	GO:0019395	fatty acid oxidation	8/118	106/18888	3.30769e-07	2.89351e-05	2.60377e-05	ACADM/ACADVL/ACAT1/DECR1/ETFA/ETFB/HADHA/HADHB	8	synonyme			like mithoch
BP	GO:0022900	electron transport chain	8/118	175/18888	1.4232e-05	0.000774673	0.0006971	ALDH4A1/CYC1/ETFA/ETFB/NDUFA10/NDUFB8/SDHA/SLC25A13	8	ok	30	respiration		mitoch electron transport chain						10/145	175/18888	1.0113e-06	6.01159e-05	5.20729e-05	AKR7A2/COQ9/COX6B1/DHRS2/NDUFA12/NDUFA4/NDUFA8/NDUFS3/NDUFS5/PHGDH	10
BP	GO:0009152	purine ribonucleotide biosynthetic process	8/118	211/18888	5.42719e-05	0.0021981	0.00197799	ACAT1/NDUFA10/NDUFB11/NDUFB8/PDHA1/PDHB/SDHA/SLC25A13	8					mitoch electron transport chain						11/145	211/18888	7.13183e-07	4.48886e-05	3.88828e-05	ADK/APRT/MPC2/MTHFD1/NDUFA12/NDUFA13/NDUFA8/NDUFS3/NDUFS5/PAICS/PARP1	11
BP	GO:0009260	ribonucleotide biosynthetic process	8/118	226/18888	8.77911e-05	0.00333275	0.00299902	ACAT1/NDUFA10/NDUFB11/NDUFB8/PDHA1/PDHB/SDHA/SLC25A13	8					mitoch electron transport chain						11/145	226/18888	1.40133e-06	7.89172e-05	6.83587e-05	ADK/APRT/MPC2/MTHFD1/NDUFA12/NDUFA13/NDUFA8/NDUFS3/NDUFS5/PAICS/PARP1	11
BP	GO:0046390	ribose phosphate biosynthetic process	8/118	233/18888	0.000108489	0.00389786	0.00350755	ACAT1/NDUFA10/NDUFB11/NDUFB8/PDHA1/PDHB/SDHA/SLC25A13	8					mitoch electron transport chain						11/145	233/18888	1.88671e-06	9.61321e-05	8.32704e-05	ADK/APRT/MPC2/MTHFD1/NDUFA12/NDUFA13/NDUFA8/NDUFS3/NDUFS5/PAICS/PARP1	11
CC	GO:0030139	endocytic vesicle	8/119	350/19894	0.0012223	0.00826659	0.00612842	ANXA3/EGFR/HSP90B1/LAMP1/MYO1C/RAB11A/RAB11B/SEC22B	8			membrane																	350/19894	4.34266e-09	1.05961e-06	6.7197e-07	CTTN/EHD1/FLNB/RAB11A/RAB11B/RABEP1/RPS27A/TF/UBA52/UBB/UBC/VAMP8	12			11/117	350/19894	7.03209e-06	0.000176884	0.000111602	ANXA11/ARF6/CLTB/CTTN/EHD1/FLNB/MYO6/RAB11FIP1/RALA/SNAP23/VAMP8	11
CC	GO:0062023	collagen-containing extracellular matrix	8/119	428/19894	0.00422732	0.0213024	0.0157925	ANXA2/AZGP1/BCAM/CTSB/CTSD/HSP90B1/PSAP/ANXA2P2	8					Annexin A2
CC	GO:0043202	lysosomal lumen	7/119	98/19894	2.02398e-06	5.20162e-05	3.85621e-05	ACP2/CTSA/CTSB/CTSD/PSAP/RNASET2/TPP1	7			lysosome/ catabolism
BP	GO:0006637	acyl-CoA metabolic process	7/118	96/18888	2.33799e-06	0.000162208	0.000145965	ACAT1/OGDH/OXSM/PDHA1/PDHB/SUCLA2/SUCLG2	7					mitoch
BP	GO:0035383	thioester metabolic process	7/118	96/18888	2.33799e-06	0.000162208	0.000145965	ACAT1/OGDH/OXSM/PDHA1/PDHB/SUCLA2/SUCLG2	7			met wo energy	like mithoch	mitoch
BP	GO:0022904	respiratory electron transport chain	7/118	123/18888	1.21278e-05	0.000697175	0.000627363	CYC1/ETFA/ETFB/NDUFA10/NDUFB8/SDHA/SLC25A13	7	synonyme				mitoch electron transport chain						7/145	123/18888	4.59432e-05	0.00146744	0.00127111	COQ9/COX6B1/NDUFA12/NDUFA4/NDUFA8/NDUFS3/NDUFS5	7
CC	GO:0005766	primary lysosome	7/119	155/19894	4.10901e-05	0.000754297	0.000559196	ANXA2/CTSA/DNAJC3/LAMP1/PSAP/PYGB/RNASET2	7			lysosome/ catabolism		Annexin A2																							5/117	155/19894	0.00223857	0.0116192	0.00733099	ACTR2/ANXA11/PRKCD/SNAP23/VAMP8	5
CC	GO:0042582	azurophil granule	7/119	155/19894	4.10901e-05	0.000754297	0.000559196	ANXA2/CTSA/DNAJC3/LAMP1/PSAP/PYGB/RNASET2	7					Annexin A2																							5/117	155/19894	0.00223857	0.0116192	0.00733099	ACTR2/ANXA11/PRKCD/SNAP23/VAMP8	5
CC	GO:0098800	inner mitochondrial membrane protein complex	7/119	162/19894	5.44137e-05	0.00087381	0.000647797	CYC1/IMMT/NDUFA10/NDUFB11/NDUFB8/SDHA/SPG7	7			mitocho		mitoch electron transport chain						8/149	162/19894	3.06245e-05	0.000429081	0.000336534	COX6B1/MPC2/NDUFA12/NDUFA13/NDUFA4/NDUFA8/NDUFS3/NDUFS5	8
MF	GO:0009055	electron transfer activity	7/119	117/18522	1.04686e-05	0.00158854	0.00124563	ALDH4A1/CYC1/ETFA/ETFB/NDUFA10/NDUFB8/SDHA	7					mitoch electron transport chain						8/151	117/18522	5.21702e-06	0.00027395	0.000228952	AKR7A2/COX6B1/NDUFA12/NDUFA4/NDUFA8/NDUFS3/NDUFS5/PHGDH	8
BP	GO:0170039	proteinogenic amino acid metabolic process	7/118	147/18888	3.84332e-05	0.00188371	0.00169508	ALDH4A1/ATP2B4/GLUD1/GLUD2/GOT2/PYCR2/SLC25A13	7											10/145	147/18888	2.01698e-07	1.83962e-05	1.59349e-05	ASS1/CPS1/GLUL/GOT1/MRI1/MTHFD1/PHGDH/PYCR1/SHMT1/SHMT2	10
BP	GO:0170033	L-amino acid metabolic process	7/118	163/18888	7.40372e-05	0.00286467	0.00257781	ALDH4A1/ATP2B4/GLUD1/GLUD2/GOT2/PYCR2/SLC25A13	7											10/145	163/18888	5.26941e-07	3.63759e-05	3.15091e-05	ASS1/CPS1/GLUL/GOT1/MRI1/MTHFD1/PHGDH/PYCR1/SHMT1/SHMT2	10
CC	GO:0005840	ribosome	7/119	251/19894	0.000790534	0.0059755	0.00442993	APEX1/APOD/CHCHD1/MRPL42/MRPS11/MRPS15/MRPS18A	7			protein syntesis
BP	GO:0009205	purine ribonucleoside triphosphate metabolic process	7/118	244/18888	0.000861047	0.0211272	0.0190116	NDUFA10/NDUFB11/NDUFB8/OGDH/OPA1/SDHA/SLC25A13	7					mitoch electron transport chain						12/145	244/18888	4.08843e-07	3.06495e-05	2.65488e-05	ARL2/GALK1/GPI/ITPA/NDUFA12/NDUFA13/NDUFA8/NDUFS3/NDUFS5/PARP1/PFKL/PGM1	12
BP	GO:0009144	purine nucleoside triphosphate metabolic process	7/118	250/18888	0.000991981	0.0234808	0.0211295	NDUFA10/NDUFB11/NDUFB8/OGDH/OPA1/SDHA/SLC25A13	7					mitoch electron transport chain						13/145	250/18888	6.88661e-08	8.18741e-06	7.092e-06	ADK/ARL2/GALK1/GPI/ITPA/NDUFA12/NDUFA13/NDUFA8/NDUFS3/NDUFS5/PARP1/PFKL/PGM1	13
BP	GO:0009199	ribonucleoside triphosphate metabolic process	7/118	251/18888	0.00101525	0.0237521	0.0213737	NDUFA10/NDUFB11/NDUFB8/OGDH/OPA1/SDHA/SLC25A13	7					mitoch electron transport chain						12/145	251/18888	5.52691e-07	3.69612e-05	3.20161e-05	ARL2/GALK1/GPI/ITPA/NDUFA12/NDUFA13/NDUFA8/NDUFS3/NDUFS5/PARP1/PFKL/PGM1	12
BP	GO:0009141	nucleoside triphosphate metabolic process	7/118	266/18888	0.00141878	0.0306945	0.0276209	NDUFA10/NDUFB11/NDUFB8/OGDH/OPA1/SDHA/SLC25A13	7					mitoch electron transport chain						13/145	266/18888	1.41667e-07	1.37803e-05	1.19366e-05	ADK/ARL2/GALK1/GPI/ITPA/NDUFA12/NDUFA13/NDUFA8/NDUFS3/NDUFS5/PARP1/PFKL/PGM1	13
BP	GO:0034976	response to endoplasmic reticulum stress	7/118	269/18888	0.00151274	0.032379	0.0291367	AIFM1/DNAJC3/ERMP1/HM13/HSP90B1/OPA1/PDIA4	7			protein transport epr
BP	GO:1901607	alpha-amino acid biosynthetic process	6/118	69/18888	4.54971e-06	0.000286063	0.000257418	ATP2B4/BCAT2/GLUD1/GLUD2/GOT2/PYCR2	6
BP	GO:0009064	glutamine family amino acid metabolic process	6/118	74/18888	6.85463e-06	0.000417925	0.000376076	ALDH4A1/ATP2B4/GLUD1/GLUD2/GOT2/PYCR2	6			energy								6/145	74/18888	2.22497e-05	0.000793572	0.000687398	ASS1/CPS1/GLUL/GOT1/PHGDH/PYCR1	6
MF	GO:0050660	flavin adenine dinucleotide binding	6/119	88/18522	2.18559e-05	0.00188507	0.00147815	ACADM/ACADVL/AIFM1/CYB5R1/ETFA/SDHA	6			Oxidative phosphorylation	like mithoch
CC	GO:0045335	phagocytic vesicle	6/119	142/19894	0.000213044	0.00210744	0.00156235	ANXA3/LAMP1/MYO1C/RAB11A/RAB11B/SEC22B	6			no																	142/19894	0.00175767	0.0153169	0.00971345	FLNB/RAB11A/RAB11B/VAMP8	4			5/117	142/19894	0.00152511	0.00890553	0.00561881	ANXA11/FLNB/RAB11FIP1/SNAP23/VAMP8	5
BP	GO:0032543	mitochondrial translation	6/118	130/18888	0.000166165	0.00557208	0.00501412	CHCHD1/IARS2/MRPL42/MRPS11/MRPS15/MRPS18A	6			mitocho								5/145	130/18888	0.00330493	0.0388602	0.033661	MRPL21/MRPL44/MRPL46/SHMT2/UQCC2	5
CC	GO:0101002	ficolin-1-rich granule	6/119	185/19894	0.000867916	0.00637298	0.0047246	CANT1/CAT/CTSB/CTSD/LAMP1/MVP	6	synonyme		cytoplasm / neurophil								8/149	185/19894	7.83833e-05	0.000832823	0.000653195	APEH/ATP6AP2/DSP/GPI/HUWE1/PFKL/PGM1/PPIA	8											5/117	185/19894	0.0047706	0.0202596	0.0127825	ACTR2/COPB1/COTL1/JUP/RAC1	5
CC	GO:0030666	endocytic vesicle membrane	6/119	204/19894	0.00143487	0.00899419	0.00666782	ANXA3/EGFR/LAMP1/RAB11A/RAB11B/SEC22B	6																				204/19894	7.26993e-07	8.86932e-05	5.62463e-05	RAB11A/RAB11B/RPS27A/TF/UBA52/UBB/UBC/VAMP8	8
CC	GO:0005741	mitochondrial outer membrane	6/119	219/19894	0.0020539	0.0119528	0.00886117	HADHB/IMMT/MAVS/OPA1/VDAC1/VDAC3	6			mitocho																	219/19894	0.00118746	0.0111439	0.00706707	CISD2/RPS27A/UBA52/UBB/UBC	5
BP	GO:0140053	mitochondrial gene expression	6/118	164/18888	0.000578192	0.0151081	0.0135952	CHCHD1/IARS2/MRPL42/MRPS11/MRPS15/MRPS18A	6
CC	GO:0031968	organelle outer membrane	6/119	248/19894	0.00379906	0.0199257	0.0147718	HADHB/IMMT/MAVS/OPA1/VDAC1/VDAC3	6																				248/19894	0.000277544	0.00353487	0.0022417	CISD2/RPS27A/TMEM109/UBA52/UBB/UBC	6
CC	GO:0019867	outer membrane	6/119	250/19894	0.00395052	0.0203057	0.0150535	HADHB/IMMT/MAVS/OPA1/VDAC1/VDAC3	6																				250/19894	0.000289744	0.00353487	0.0022417	CISD2/RPS27A/TMEM109/UBA52/UBB/UBC	6
BP	GO:0021543	pallium development	6/118	191/18888	0.00127616	0.0285293	0.0256725	ANXA3/ATP2B4/CRK/EGFR/OGDH/RTN4	6
BP	GO:0006006	glucose metabolic process	6/118	192/18888	0.00131072	0.0287197	0.0258438	ACADM/APOD/MDH2/PDHA1/PDHB/SLC25A13	6			energy								11/145	192/18888	2.78388e-07	2.20648e-05	1.91127e-05	DCXR/GOT1/GPI/MDH1/PC/PCK2/PFKL/PGM1/SLC25A10/SLC25A11/SORD	11
BP	GO:0000302	response to reactive oxygen species	6/118	203/18888	0.00173996	0.0346615	0.0311906	AIFM1/APOD/CAPN2/CAT/CRK/EGFR	6											6/145	203/18888	0.00484051	0.0495631	0.042932	CCS/ECT2/PRDX1/PRDX2/RHOB/TRAP1	6
BP	GO:0046034	ATP metabolic process	6/118	220/18888	0.00260352	0.0447717	0.0402884	NDUFA10/NDUFB11/NDUFB8/OGDH/SDHA/SLC25A13	6			energy!!!		mitoch electron transport chain						11/145	220/18888	1.07653e-06	6.2264e-05	5.39335e-05	ARL2/GALK1/GPI/NDUFA12/NDUFA13/NDUFA8/NDUFS3/NDUFS5/PARP1/PFKL/PGM1	11
CC	GO:0000314	organellar small ribosomal subunit	5/119	32/19894	1.24541e-06	3.55634e-05	2.63648e-05	CHCHD1/MRPL42/MRPS11/MRPS15/MRPS18A	5
CC	GO:0005763	mitochondrial small ribosomal subunit	5/119	32/19894	1.24541e-06	3.55634e-05	2.63648e-05	CHCHD1/MRPL42/MRPS11/MRPS15/MRPS18A	5
BP	GO:0009065	glutamine family amino acid catabolic process	5/118	26/18888	5.17575e-07	4.339e-05	3.90451e-05	ALDH4A1/ATP2B4/GLUD1/GLUD2/GOT2	5			met wo energy
BP	GO:0009081	branched-chain amino acid metabolic process	5/118	28/18888	7.65616e-07	5.92469e-05	5.33142e-05	ACAT1/ALDH6A1/BCAT2/MCCC1/PCCA	5
BP	GO:0170040	proteinogenic amino acid catabolic process	5/118	57/18888	2.82314e-05	0.00145645	0.00131061	ALDH4A1/ATP2B4/GLUD1/GLUD2/GOT2	5
MF	GO:0016620	oxidoreductase activity, acting on the aldehyde or oxo group of donors, NAD or NADP as acceptor	5/119	39/18522	4.86389e-06	0.00158854	0.00124563	ALDH4A1/ALDH6A1/OGDH/PDHA1/PDHB	5			Oxidative phosphorylation
MF	GO:0016903	oxidoreductase activity, acting on the aldehyde or oxo group of donors	5/119	48/18522	1.38134e-05	0.00158854	0.00124563	ALDH4A1/ALDH6A1/OGDH/PDHA1/PDHB	5
CC	GO:0015935	small ribosomal subunit	5/119	79/19894	0.00011142	0.00159082	0.00117935	CHCHD1/MRPL42/MRPS11/MRPS15/MRPS18A	5			protein syntesis																	79/19894	0.00295194	0.0240091	0.0152258	RPS27A/RPS27L/UBA52	3
BP	GO:0170035	L-amino acid catabolic process	5/118	61/18888	3.9322e-05	0.00188371	0.00169508	ALDH4A1/ATP2B4/GLUD1/GLUD2/GOT2	5
CC	GO:0000313	organellar ribosome	5/119	89/19894	0.000195683	0.00209544	0.00155345	CHCHD1/MRPL42/MRPS11/MRPS15/MRPS18A	5
CC	GO:0005761	mitochondrial ribosome	5/119	89/19894	0.000195683	0.00209544	0.00155345	CHCHD1/MRPL42/MRPS11/MRPS15/MRPS18A	5			mitocho
CC	GO:0035578	azurophil granule lumen	5/119	91/19894	0.000217169	0.00210744	0.00156235	ANXA2/CTSA/DNAJC3/PYGB/RNASET2	5			membrane		Annexin A2						4/149	91/19894	0.00487902	0.0299826	0.0235157	GDI2/NAPRT/NPC2/PADI2	4
CC	GO:0098803	respiratory chain complex	5/119	94/19894	0.000252709	0.00231951	0.00171956	CYC1/NDUFA10/NDUFB11/NDUFB8/SDHA	5	synonyme				mitoch electron transport chain						7/149	94/19894	6.81568e-06	0.0001738	0.000136314	COX6B1/NDUFA12/NDUFA13/NDUFA4/NDUFA8/NDUFS3/NDUFS5	7
CC	GO:0005746	mitochondrial respirasome	5/119	97/19894	0.000292506	0.0025058	0.00185767	CYC1/NDUFA10/NDUFB11/NDUFB8/SDHA	5	synonyme				mitoch electron transport chain						7/149	97/19894	8.39535e-06	0.000194619	0.000152643	COX6B1/NDUFA12/NDUFA13/NDUFA4/NDUFA8/NDUFS3/NDUFS5	7
CC	GO:0070469	respirasome	5/119	105/19894	0.000421955	0.00349814	0.00259334	CYC1/NDUFA10/NDUFB11/NDUFB8/SDHA	5	synonyme		Oxidative phosphorylation		mitoch electron transport chain						8/149	105/19894	1.23811e-06	6.9376e-05	5.44125e-05	COX6B1/HIGD2A/NDUFA12/NDUFA13/NDUFA4/NDUFA8/NDUFS3/NDUFS5	8
CC	GO:1904813	ficolin-1-rich granule lumen	5/119	124/19894	0.000899237	0.00641955	0.00475912	CANT1/CAT/CTSB/CTSD/MVP	5	synonyme		remove								6/149	124/19894	0.000344835	0.00325677	0.00255433	APEH/GPI/HUWE1/PFKL/PGM1/PPIA	6
CC	GO:0140534	endoplasmic reticulum protein-containing complex	5/119	126/19894	0.000966231	0.00671139	0.00497547	HM13/HSP90B1/PPIB/PRKCSH/RPN1	5			protein transport, translation								5/149	126/19894	0.00260346	0.0179428	0.0140728	DNAJC10/GANAB/GPAA1/PIGT/SRP9	5
BP	GO:0006754	ATP biosynthetic process	5/118	101/18888	0.000429334	0.0119975	0.0107961	NDUFA10/NDUFB11/NDUFB8/SDHA/SLC25A13	5					mitoch electron transport chain						6/145	101/18888	0.000128469	0.00337149	0.00292041	NDUFA12/NDUFA13/NDUFA8/NDUFS3/NDUFS5/PARP1	6
BP	GO:0009206	purine ribonucleoside triphosphate biosynthetic process	5/118	112/18888	0.000688652	0.0177637	0.0159849	NDUFA10/NDUFB11/NDUFB8/SDHA/SLC25A13	5					mitoch electron transport chain						6/145	112/18888	0.000226356	0.00526523	0.00456078	NDUFA12/NDUFA13/NDUFA8/NDUFS3/NDUFS5/PARP1	6
BP	GO:0009145	purine nucleoside triphosphate biosynthetic process	5/118	113/18888	0.000716982	0.0182604	0.0164318	NDUFA10/NDUFB11/NDUFB8/SDHA/SLC25A13	5					mitoch electron transport chain						7/145	113/18888	2.66251e-05	0.000904407	0.000783405	ADK/NDUFA12/NDUFA13/NDUFA8/NDUFS3/NDUFS5/PARP1	7
BP	GO:0009201	ribonucleoside triphosphate biosynthetic process	5/118	118/18888	0.000871909	0.0211359	0.0190195	NDUFA10/NDUFB11/NDUFB8/SDHA/SLC25A13	5					mitoch electron transport chain						6/145	118/18888	0.000300268	0.00623858	0.00540391	NDUFA12/NDUFA13/NDUFA8/NDUFS3/NDUFS5/PARP1	6
BP	GO:0009142	nucleoside triphosphate biosynthetic process	5/118	126/18888	0.00116993	0.0264483	0.0237999	NDUFA10/NDUFB11/NDUFB8/SDHA/SLC25A13	5					mitoch electron transport chain						7/145	126/18888	5.35811e-05	0.00168623	0.00146063	ADK/NDUFA12/NDUFA13/NDUFA8/NDUFS3/NDUFS5/PARP1	7
CC	GO:0044391	ribosomal subunit	5/119	193/19894	0.00611231	0.0302089	0.0223953	CHCHD1/MRPL42/MRPS11/MRPS15/MRPS18A	5
BP	GO:0001889	liver development	5/118	143/18888	0.00204546	0.0396889	0.0357146	ACADM/ACAT1/EGFR/PRKCSH/LIMS2	5
BP	GO:0061008	hepaticobiliary system development	5/118	146/18888	0.00223924	0.0425257	0.0382673	ACADM/ACAT1/EGFR/PRKCSH/LIMS2	5
BP	GO:0006119	oxidative phosphorylation	5/118	148/18888	0.00237564	0.0425257	0.0382673	CYC1/NDUFA10/NDUFB11/NDUFB8/SDHA	5					mitoch electron transport chain						10/145	148/18888	2.14909e-07	1.83962e-05	1.59349e-05	COQ9/COX6B1/NDUFA12/NDUFA13/NDUFA4/NDUFA8/NDUFS3/NDUFS5/SHMT2/UQCC2	10
BP	GO:0033539	fatty acid beta-oxidation using acyl-CoA dehydrogenase	4/118	12/18888	6.89306e-07	5.54754e-05	4.99203e-05	ACADM/ACADVL/ETFA/ETFB	4			respiration	like mithoch
CC	GO:0045239	tricarboxylic acid cycle enzyme complex	4/119	18/19894	3.49041e-06	8.15487e-05	6.04559e-05	FH/OGDH/SUCLA2/SUCLG2	4			respiration
BP	GO:0043649	dicarboxylic acid catabolic process	4/118	17/18888	3.2351e-06	0.000216968	0.000195241	GLUD1/GLUD2/GOT2/QPRT	4
BP	GO:0009083	branched-chain amino acid catabolic process	4/118	22/18888	9.70596e-06	0.000574364	0.00051685	ACAT1/ALDH6A1/BCAT2/MCCC1	4			met wo energy
CC	GO:0009295	nucleoid	4/119	46/19894	0.000163568	0.00191078	0.00141655	ACADVL/HADHA/HADHB/VDAC1	4			nucleic acid is confined	like mithoch							3/149	46/19894	0.0049383	0.0299826	0.0235157	CPS1/SHMT2/UQCC2	3
CC	GO:0042645	mitochondrial nucleoid	4/119	46/19894	0.000163568	0.00191078	0.00141655	ACADVL/HADHA/HADHB/VDAC1	4											3/149	46/19894	0.0049383	0.0299826	0.0235157	CPS1/SHMT2/UQCC2	3
BP	GO:0006536	glutamate metabolic process	4/118	33/18888	5.14894e-05	0.00215827	0.00194215	ALDH4A1/GLUD1/GLUD2/GOT2	4
CC	GO:0005758	mitochondrial intermembrane space	4/119	80/19894	0.00135609	0.00893631	0.00662491	AIFM1/IMMT/OPA1/RNASET2	4			mitocho								6/149	80/19894	3.0385e-05	0.000429081	0.000336534	ARL2/NDUFA8/NDUFS5/PPOX/TRAP1/UQCC2	6
CC	GO:0030670	phagocytic vesicle membrane	4/119	81/19894	0.00142002	0.00899419	0.00666782	ANXA3/LAMP1/RAB11B/SEC22B	4			membrane																									3/117	81/19894	0.0121286	0.0445623	0.028116	RAB11FIP1/SNAP23/VAMP8	3
BP	GO:0170038	proteinogenic amino acid biosynthetic process	4/118	56/18888	0.000413762	0.0117252	0.0105511	GLUD1/GLUD2/GOT2/PYCR2	4											9/145	56/18888	4.01974e-10	2.53725e-07	2.19778e-07	ASS1/GLUL/GOT1/MRI1/MTHFD1/PHGDH/PYCR1/SHMT1/SHMT2	9
CC	GO:0031970	organelle envelope lumen	4/119	90/19894	0.0020929	0.0119528	0.00886117	AIFM1/IMMT/OPA1/RNASET2	4											6/149	90/19894	5.92079e-05	0.000656435	0.000514851	ARL2/NDUFA8/NDUFS5/PPOX/TRAP1/UQCC2	6
BP	GO:0170034	L-amino acid biosynthetic process	4/118	57/18888	0.000442859	0.012041	0.0108352	GLUD1/GLUD2/GOT2/PYCR2	4											9/145	57/18888	4.74252e-10	2.53725e-07	2.19778e-07	ASS1/GLUL/GOT1/MRI1/MTHFD1/PHGDH/PYCR1/SHMT1/SHMT2	9
MF	GO:0005544	calcium-dependent phospholipid binding	4/119	53/18522	0.000371971	0.0183329	0.0143754	ANXA2/ANXA3/ESYT2/ANXA2P2	4					Annexin A2
BP	GO:0008652	amino acid biosynthetic process	4/118	67/18888	0.000819093	0.0203459	0.0183085	GLUD1/GLUD2/GOT2/PYCR2	4			met wo energy								10/145	67/18888	8.87252e-11	9.4936e-08	8.22343e-08	ASS1/GLUL/GOT1/MRI1/MTHFD1/PHGDH/PYCR1/SHMT1/SHMT2/SLC1A3	10
BP	GO:0042776	proton motive force-driven mitochondrial ATP synthesis	4/118	67/18888	0.000819093	0.0203459	0.0183085	NDUFA10/NDUFB11/NDUFB8/SDHA	4					mitoch electron transport chain						5/145	67/18888	0.000163897	0.00394089	0.00341363	NDUFA12/NDUFA13/NDUFA8/NDUFS3/NDUFS5	5
BP	GO:1900076	regulation of cellular response to insulin stimulus	4/118	72/18888	0.0010734	0.0248239	0.0223381	CTSD/MYO1C/NUCKS1/USO1	4			no
MF	GO:0016627	oxidoreductase activity, acting on the CH-CH group of donors	4/119	60/18522	0.000598396	0.0258058	0.0202352	ACADM/ACADVL/DECR1/SDHA	4			Oxidative phosphorylation	like mithoch
BP	GO:0015986	proton motive force-driven ATP synthesis	4/118	76/18888	0.00131323	0.0287197	0.0258438	NDUFA10/NDUFB11/NDUFB8/SDHA	4					mitoch electron transport chain						5/145	76/18888	0.000296676	0.00623766	0.00540311	NDUFA12/NDUFA13/NDUFA8/NDUFS3/NDUFS5	5
BP	GO:0019646	aerobic electron transport chain	4/118	94/18888	0.00286431	0.0472043	0.0424774	CYC1/NDUFA10/NDUFB8/SDHA	4					mitoch electron transport chain						6/145	94/18888	8.62427e-05	0.00256332	0.00222037	COQ9/COX6B1/NDUFA4/NDUFA8/NDUFS3/NDUFS5	6
BP	GO:0021766	hippocampus development	4/118	94/18888	0.00286431	0.0472043	0.0424774	ANXA3/ATP2B4/CRK/OGDH	4
CC	GO:0042383	sarcolemma	4/119	141/19894	0.010246	0.0487634	0.0361506	AHNAK/ANXA2/ATP2B4/LAMP1	4	synonyme		no		Annexin A2																							5/117	141/19894	0.00147824	0.00878884	0.00554519	ANXA1/ATP1A1/ATP1B1/PLEC/SLC2A1	5
BP	GO:1990542	mitochondrial transmembrane transport	4/118	96/18888	0.00309062	0.0499818	0.0449768	AIFM1/LETM1/SLC25A13/VDAC1	4			mitocho
BP	GO:0006104	succinyl-CoA metabolic process	3/118	10/18888	2.76257e-05	0.00145645	0.00131061	OGDH/SUCLA2/SUCLG2	3
BP	GO:0033869	nucleoside bisphosphate catabolic process	3/118	12/18888	5.01864e-05	0.00214841	0.00193327	ACAT1/SUCLA2/SUCLG2	3
BP	GO:0034031	ribonucleoside bisphosphate catabolic process	3/118	12/18888	5.01864e-05	0.00214841	0.00193327	ACAT1/SUCLA2/SUCLG2	3
BP	GO:0034034	purine nucleoside bisphosphate catabolic process	3/118	12/18888	5.01864e-05	0.00214841	0.00193327	ACAT1/SUCLA2/SUCLG2	3
BP	GO:0043650	dicarboxylic acid biosynthetic process	3/118	13/18888	6.49451e-05	0.00256215	0.00230559	GLUD1/GLUD2/GOT2	3											2/145	13/18888	0.0043189	0.0450851	0.039053	GOT1/MTHFD1	2
CC	GO:0046930	pore complex	3/119	26/19894	0.000490711	0.00394102	0.00292166	SPG7/VDAC1/VDAC3	3			membrane
BP	GO:0009084	glutamine family amino acid biosynthetic process	3/118	16/18888	0.000125436	0.00442767	0.0039843	GLUD1/GLUD2/PYCR2	3											3/145	16/18888	0.000230622	0.00530679	0.00459678	ASS1/GLUL/PYCR1	3
BP	GO:0034035	purine ribonucleoside bisphosphate metabolic process	3/118	17/18888	0.000151622	0.00517056	0.0046528	BPNT1/SULT1A3/SULT1A4	3
BP	GO:0050427	3'-phosphoadenosine 5'-phosphosulfate metabolic process	3/118	17/18888	0.000151622	0.00517056	0.0046528	BPNT1/SULT1A3/SULT1A4	3
CC	GO:0005790	smooth endoplasmic reticulum	3/119	30/19894	0.000753028	0.00586449	0.00434763	DNAJC3/HSP90B1/PPIB	3
BP	GO:0006085	acetyl-CoA biosynthetic process	3/118	18/18888	0.000181118	0.00597393	0.00537573	ACAT1/PDHA1/PDHB	3			TCA
BP	GO:0009310	amine catabolic process	3/118	21/18888	0.000291196	0.00874457	0.00786892	ATP2B4/SULT1A3/SULT1A4	3
BP	GO:0032402	melanosome transport	3/118	21/18888	0.000291196	0.00874457	0.00786892	MLPH/RAB11A/RAB11B	3
BP	GO:0045056	transcytosis	3/118	21/18888	0.000291196	0.00874457	0.00786892	RAB11A/RAB11B/USO1	3																				21/18888	6.44842e-05	0.0241655	0.0215683	RAB11A/RAB11B/USO1	3
CC	GO:0097431	mitotic spindle pole	3/119	38/19894	0.00151117	0.0092469	0.00685516	NUMA1/RMDN1/SMC3	3			mitosis
BP	GO:0032401	establishment of melanosome localization	3/118	22/18888	0.000335642	0.00978712	0.00880707	MLPH/RAB11A/RAB11B	3
BP	GO:0051904	pigment granule transport	3/118	22/18888	0.000335642	0.00978712	0.00880707	MLPH/RAB11A/RAB11B	3
BP	GO:0051905	establishment of pigment granule localization	3/118	23/18888	0.000384234	0.011044	0.00993808	MLPH/RAB11A/RAB11B	3
BP	GO:0032400	melanosome localization	3/118	24/18888	0.00043713	0.012041	0.0108352	MLPH/RAB11A/RAB11B	3
BP	GO:0051875	pigment granule localization	3/118	25/18888	0.000494482	0.0132653	0.011937	MLPH/RAB11A/RAB11B	3
BP	GO:1900078	positive regulation of cellular response to insulin stimulus	3/118	26/18888	0.000556442	0.0147311	0.013256	CTSD/MYO1C/NUCKS1	3
MF	GO:0016408	C-acyltransferase activity	3/119	20/18522	0.000272168	0.0156496	0.0122714	ACAT1/HADHA/HADHB	3			metabolism with energy
CC	GO:0005747	mitochondrial respiratory chain complex I	3/119	51/19894	0.00352595	0.0188785	0.0139956	NDUFA10/NDUFB11/NDUFB8	3			mitocho		mitoch electron transport chain						6/149	51/19894	2.1765e-06	6.9376e-05	5.44125e-05	NDUFA12/NDUFA13/NDUFA4/NDUFA8/NDUFS3/NDUFS5	6
CC	GO:0030964	NADH dehydrogenase complex	3/119	51/19894	0.00352595	0.0188785	0.0139956	NDUFA10/NDUFB11/NDUFB8	3					mitoch electron transport chain						6/149	51/19894	2.1765e-06	6.9376e-05	5.44125e-05	NDUFA12/NDUFA13/NDUFA4/NDUFA8/NDUFS3/NDUFS5	6
CC	GO:0045271	respiratory chain complex I	3/119	51/19894	0.00352595	0.0188785	0.0139956	NDUFA10/NDUFB11/NDUFB8	3					mitoch electron transport chain						6/149	51/19894	2.1765e-06	6.9376e-05	5.44125e-05	NDUFA12/NDUFA13/NDUFA4/NDUFA8/NDUFS3/NDUFS5	6
BP	GO:0006084	acetyl-CoA metabolic process	3/118	33/18888	0.0011311	0.0258611	0.0232715	ACAT1/PDHA1/PDHB	3
CC	GO:0005771	multivesicular body	3/119	68/19894	0.00788463	0.038233	0.028344	EGFR/LAMP1/RAB11A	3			endosome, membrane
BP	GO:0009409	response to cold	3/118	42/18888	0.00228477	0.0425257	0.0382673	ACADM/ACADVL/DNAJC3	3
BP	GO:0007007	inner mitochondrial membrane organization	3/118	43/18888	0.00244503	0.0425257	0.0382673	IMMT/LETM1/OPA1	3
BP	GO:1900026	positive regulation of substrate adhesion-dependent cell spreading	3/118	43/18888	0.00244503	0.0425257	0.0382673	CRK/LIMS1/LIMS2	3																												3/115	43/18888	0.00227245	0.0455695	0.037385	FLNA/RAC1/RAC3	3
BP	GO:0001881	receptor recycling	3/118	47/18888	0.00315492	0.0499818	0.0449768	ANXA2/CTSD/RAB11B	3					Annexin A2
BP	GO:0035384	thioester biosynthetic process	3/118	47/18888	0.00315492	0.0499818	0.0449768	ACAT1/PDHA1/PDHB	3
BP	GO:0071616	acyl-CoA biosynthetic process	3/118	47/18888	0.00315492	0.0499818	0.0449768	ACAT1/PDHA1/PDHB	3
CC	GO:0034663	endoplasmic reticulum chaperone complex	2/119	11/19894	0.00188383	0.0112591	0.00834694	HSP90B1/PPIB	2			protein transport, translation
BP	GO:0006560	proline metabolic process	2/118	10/18888	0.00168539	0.03391	0.0305144	ALDH4A1/PYCR2	2
BP	GO:0019614	catechol-containing compound catabolic process	2/118	10/18888	0.00168539	0.03391	0.0305144	SULT1A3/SULT1A4	2
BP	GO:0030953	astral microtubule organization	2/118	10/18888	0.00168539	0.03391	0.0305144	NUMA1/RAB11A	2
BP	GO:0042420	dopamine catabolic process	2/118	10/18888	0.00168539	0.03391	0.0305144	SULT1A3/SULT1A4	2
BP	GO:0042424	catecholamine catabolic process	2/118	10/18888	0.00168539	0.03391	0.0305144	SULT1A3/SULT1A4	2
BP	GO:0090118	receptor-mediated endocytosis involved in cholesterol transport	2/118	10/18888	0.00168539	0.03391	0.0305144	ANXA2/ANXA2P2	2					Annexin A2
BP	GO:0006086	acetyl-CoA biosynthetic process from pyruvate	2/118	11/18888	0.00205151	0.0396889	0.0357146	PDHA1/PDHB	2
BP	GO:0034975	protein folding in endoplasmic reticulum	2/118	11/18888	0.00205151	0.0396889	0.0357146	DNAJC3/HSP90B1	2
BP	GO:0006068	ethanol catabolic process	2/118	12/18888	0.00245178	0.0425257	0.0382673	SULT1A3/SULT1A4	2
BP	GO:0010749	regulation of nitric oxide mediated signal transduction	2/118	12/18888	0.00245178	0.0425257	0.0382673	ATP2B4/EGFR	2
BP	GO:0019336	phenol-containing compound catabolic process	2/118	12/18888	0.00245178	0.0425257	0.0382673	SULT1A3/SULT1A4	2
BP	GO:0019471	4-hydroxyproline metabolic process	2/118	12/18888	0.00245178	0.0425257	0.0382673	ALDH4A1/GOT2	2
BP	GO:0032380	regulation of intracellular sterol transport	2/118	12/18888	0.00245178	0.0425257	0.0382673	ANXA2/ANXA2P2	2					Annexin A2
BP	GO:0032383	regulation of intracellular cholesterol transport	2/118	12/18888	0.00245178	0.0425257	0.0382673	ANXA2/ANXA2P2	2					Annexin A2
BP	GO:2001046	positive regulation of integrin-mediated signaling pathway	2/118	12/18888	0.00245178	0.0425257	0.0382673	LIMS1/LIMS2	2
BP	GO:0009812	flavonoid metabolic process	2/118	13/18888	0.00288575	0.0472043	0.0424774	SULT1A3/SULT1A4	2
BP	GO:0032377	regulation of intracellular lipid transport	2/118	13/18888	0.00288575	0.0472043	0.0424774	ANXA2/ANXA2P2	2					Annexin A2
BP	GO:0034982	mitochondrial protein processing	2/118	13/18888	0.00288575	0.0472043	0.0424774	PMPCA/SPG7	2
BP	GO:0090158	endoplasmic reticulum membrane organization	2/118	13/18888	0.00288575	0.0472043	0.0424774	REEP5/RTN4	2
[truncated: 12 more columns]

## Sheet: GO_Lapa_core_DW
ONTOLOGY	ID	Description	GeneRatio	BgRatio	pvalue	p.adjust	qvalue	geneID	Count			rps rpl eif3					EGF_UP	GeneRatio	BgRatio	pvalue	p.adjust	qvalue	geneID	Count							L_egf_DW	BgRatio	pvalue	p.adjust	qvalue	geneID	Count		ID		L_ds_DW	BgRatio	pvalue	p.adjust	qvalue	geneID	Count
BP	GO:0022613	ribonucleoprotein complex biogenesis	41/186	499/18888	3.32775e-26	3.40762e-23	2.81107e-23	AAR2/DDX21/DDX3X/EIF3A/EIF3B/EIF3C/EIF3H/EIF3J/EIF3L/EIF3M/EIF5/GEMIN2/HEATR3/HSP90AA1/HSP90AB1/LTV1/PRMT5/PTGES3/RPL14/RPL38/RPL5/RPS12/RPS13/RPS15A/RPS16/RPS17/RPS19/RPS21/RPS3A/RPS4X/RPS5/RPS9/RPSA/SRPK1/STRAP/TRMT112/TSR1/USP16/WDR77/XPO1/EIF3CL	41	cytosolic ribosome	T		guanosine_ribonucleotides_de_novo_biosynthesis																													499/18888	0.000223726	0.0244607	0.0224668	AGO2/DDX20/DDX49/DDX56/EXOSC5/MYBBP1A/NOA1/RRP8/URB2/USP36	10
BP	GO:0002181	cytoplasmic translation	35/186	160/18888	1.79825e-37	3.68282e-34	3.0381e-34	EIF3A/EIF3B/EIF3C/EIF3H/EIF3J/EIF3L/EIF3M/EIF5/PABPC1/RPL12/RPL14/RPL17/RPL38/RPL39/RPL4/RPL5/RPLP2/RPS10/RPS12/RPS13/RPS15A/RPS16/RPS17/RPS19/RPS2/RPS21/RPS29/RPS3/RPS3A/RPS4X/RPS5/RPS9/RPSA/RWDD1/EIF3CL	35	translation	T		guanosine
CC	GO:0005840	ribosome	29/189	251/19894	3.43544e-23	2.27598e-21	1.63635e-21	DDX3X/EEF1A1/EEF2/RPL12/RPL14/RPL17/RPL38/RPL39/RPL4/RPL5/RPLP2/RPS10/RPS12/RPS13/RPS15A/RPS16/RPS17/RPS19/RPS2/RPS21/RPS29/RPS3/RPS3A/RPS4X/RPS5/RPS9/RPSA/RPL39P5/RPS10P5	29	cytosolic ribosome	T
CC	GO:0022626	cytosolic ribosome	28/189	122/19894	4.2037e-31	1.11398e-28	8.00915e-29	DDX3X/EEF1A1/RPL12/RPL14/RPL17/RPL38/RPL39/RPL4/RPL5/RPLP2/RPS10/RPS12/RPS13/RPS15A/RPS16/RPS17/RPS19/RPS2/RPS21/RPS29/RPS3/RPS3A/RPS4X/RPS5/RPS9/RPSA/RPL39P5/RPS10P5	28	cytosolic ribosome	T		purine_nucleotides_degradation
CC	GO:0044391	ribosomal subunit	27/189	193/19894	6.80731e-24	6.01312e-22	4.32324e-22	DDX3X/RPL12/RPL14/RPL17/RPL38/RPL39/RPL4/RPL5/RPLP2/RPS10/RPS12/RPS13/RPS15A/RPS16/RPS17/RPS19/RPS2/RPS21/RPS29/RPS3/RPS3A/RPS4X/RPS5/RPS9/RPSA/RPL39P5/RPS10P5	27	cytosolic ribosome	T
CC	GO:0030055	cell-substrate junction	27/189	431/19894	7.88071e-15	2.61049e-13	1.87685e-13	CFL1/EPPK1/G3BP1/HSPA1A/HSPA1B/HSPA8/L1CAM/PABPC1/PCBP2/RPL12/RPL38/RPL4/RPL5/RPLP2/RPS10/RPS13/RPS16/RPS17/RPS19/RPS2/RPS29/RPS3/RPS3A/RPS4X/RPS5/RPS9/YWHAQ	27			EGFUp = bold						28/155	431/19894	4.41231e-18	3.30041e-16	2.31298e-16	ACTG1/ACTN1/ACTR3/ANXA1/BSG/CAP1/CD44/CD59/CSRP1/CTTN/FERMT2/FHL2/FLNA/FLNB/HSPB1/IQGAP1/JUP/LASP1/MISP/MYH9/RALA/RDX/RPL19/S100A7/TES/TNS3/TPM4/ZYX	28																		431/19894	0.0013076	0.0296399	0.0267251	CFL1/HACD3/PPFIA1/PXN/RPS29/SYNE2/YWHAQ/ZNF185	8
CC	GO:0005925	focal adhesion	26/189	421/19894	3.61708e-14	1.06503e-12	7.65721e-13	CFL1/G3BP1/HSPA1A/HSPA1B/HSPA8/L1CAM/PABPC1/PCBP2/RPL12/RPL38/RPL4/RPL5/RPLP2/RPS10/RPS13/RPS16/RPS17/RPS19/RPS2/RPS29/RPS3/RPS3A/RPS4X/RPS5/RPS9/YWHAQ	26			EGFUp = bold						28/155	421/19894	2.38273e-18	2.46616e-16	1.72833e-16	ACTG1/ACTN1/ACTR3/ANXA1/BSG/CAP1/CD44/CD59/CSRP1/CTTN/FERMT2/FHL2/FLNA/FLNB/HSPB1/IQGAP1/JUP/LASP1/MISP/MYH9/RALA/RDX/RPL19/S100A7/TES/TNS3/TPM4/ZYX	28																		421/19894	0.00112624	0.0296399	0.0267251	CFL1/HACD3/PPFIA1/PXN/RPS29/SYNE2/YWHAQ/ZNF185	8
MF	GO:0003735	structural constituent of ribosome	26/190	176/18522	7.77058e-23	2.69639e-20	2.13486e-20	RPL12/RPL14/RPL17/RPL38/RPL39/RPL4/RPL5/RPLP2/RPS10/RPS12/RPS13/RPS15A/RPS16/RPS17/RPS19/RPS2/RPS21/RPS29/RPS3/RPS3A/RPS4X/RPS5/RPS9/RPSA/RPL39P5/RPS10P5	26	cytosolic ribosome	T
BP	GO:0006457	protein folding	24/186	225/18888	3.58736e-18	1.83673e-15	1.51519e-15	CCDC47/CCT2/CCT3/CCT4/CCT5/CCT6A/CCT7/CHORDC1/DNAJA1/DNAJC7/HSP90AA1/HSP90AB1/HSPA1A/HSPA1B/HSPA8/HSPH1/HYPK/NUDC/PDCD5/PDCL3/PFDN4/PPID/PTGES3/TCP1	24	protein folding and chaperons			guanosine_ribonucleotides_de_novo_biosynthesis
BP	GO:0042254	ribosome biogenesis	24/186	319/18888	1.04547e-14	2.6764e-12	2.20787e-12	DDX21/DDX3X/EIF5/HEATR3/LTV1/RPL14/RPL38/RPL5/RPS12/RPS13/RPS15A/RPS16/RPS17/RPS19/RPS21/RPS3A/RPS4X/RPS5/RPS9/RPSA/TRMT112/TSR1/USP16/XPO1	24	cytosolic ribosome	T		guanosine_nucleotides_de_novo_biosynthesis																													319/18888	0.000221642	0.0244607	0.0224668	DDX49/DDX56/EXOSC5/MYBBP1A/NOA1/RRP8/URB2/USP36	8
BP	GO:0022618	protein-RNA complex assembly	23/186	234/18888	1.16284e-16	4.76299e-14	3.92917e-14	AAR2/EIF3A/EIF3B/EIF3C/EIF3H/EIF3J/EIF3L/EIF3M/EIF5/GEMIN2/HSP90AA1/HSP90AB1/PRMT5/PTGES3/RPL38/RPL5/RPS19/RPS5/RPSA/SRPK1/STRAP/WDR77/EIF3CL	23	cytosolic ribosome	T
BP	GO:0071826	protein-RNA complex organization	23/186	244/18888	2.93548e-16	1.00198e-13	8.26569e-14	AAR2/EIF3A/EIF3B/EIF3C/EIF3H/EIF3J/EIF3L/EIF3M/EIF5/GEMIN2/HSP90AA1/HSP90AB1/PRMT5/PTGES3/RPL38/RPL5/RPS19/RPS5/RPSA/SRPK1/STRAP/WDR77/EIF3CL	23	cytosolic ribosome	T		superpathway_of_pyrimidine_deoxyribonucleotides_de_novo_biosynthesis
BP	GO:0072594	establishment of protein localization to organelle	23/186	454/18888	1.32366e-10	1.08435e-08	8.94519e-09	CCT2/CCT3/CCT4/CCT5/CCT6A/CCT7/CDK1/CSE1L/DNAJA1/HEATR3/HSP90AA1/HSPA8/IPO4/IPO5/IPO7/IPO9/KPNA2/KPNB1/NUP155/NUP93/PDCD5/TCP1/TOMM34	23	protein folding and chaperons																																454/18888	0.000505193	0.0436062	0.0400516	BAX/EP300/HSPD1/NDUFA13/SEC61G/TIMM17A/TIMM9/TOMM6/USP36	9
MF	GO:0016887	ATP hydrolysis activity	23/190	417/18522	5.53322e-11	1.92003e-09	1.52018e-09	ABCF2/CCT2/CCT3/CCT4/CCT5/CCT6A/CCT7/DDX21/DDX3X/DDX5/G3BP1/HSP90AA1/HSP90AB1/HSPA1A/HSPA1B/HSPA8/MCM4/PSMC4/SMC2/SMC4/TCP1/TRIP13/DDX3Y	23	protein folding and chaperons			purine_nucleotides_degradation
BP	GO:0034504	protein localization to nucleus	22/186	311/18888	5.05404e-13	1.03507e-10	8.53867e-11	CCT2/CCT3/CCT4/CCT5/CCT6A/CCT7/CDK1/CSE1L/HEATR3/HSP90AA1/IPO4/IPO5/IPO7/IPO9/KPNA2/KPNB1/NUP155/NUP93/RANGAP1/RAP1GDS1/TCP1/XPO1	22	protein folding and chaperons		EGFUp = bold						10/152	311/18888	0.000216683	0.0135945	0.0116275	BAG3/FERMT2/FLNA/HNRNPU/JUP/NUP153/SQSTM1/STAT3/SYNE1/TRIM28	10
BP	GO:0016032	viral process	21/186	428/18888	1.58288e-09	9.53451e-08	7.86539e-08	CDK1/CFL1/CSNK1A1/DDX3X/DDX5/EEF1A1/EIF3A/EIF3B/EIF3L/HSP90AB1/HSPA1A/HSPA1B/KPNA2/PABPC1/PCBP2/PPID/RPSA/SLC1A5/SRPK1/STAU1/TOP2A	21
BP	GO:0006417	regulation of translation	20/186	451/18888	2.17664e-08	9.69077e-07	7.99429e-07	CAPRIN1/CNOT1/DDX3X/DHFR/EEF2/EIF3B/EIF3C/EIF3H/EIF4G2/EIF4H/EIF5/EIF5A/PABPC1/RPL38/RPL5/RPS3/RPS4X/RPS9/USP16/EIF5AL1	20	translation	T
MF	GO:0045182	translation regulator activity	20/190	432/18522	2.10541e-08	5.61984e-07	4.4495e-07	DHFR/EEF1A1/EEF1A1P5/EEF2/EIF3A/EIF3B/EIF3C/EIF3H/EIF3J/EIF3L/EIF3M/EIF4G2/EIF4H/EIF5/EIF5A/PABPC1/RPS9/EIF5AL1/EIF3CL/EEF1G	20	translation	T
CC	GO:0005635	nuclear envelope	19/189	498/19894	3.00879e-07	3.7968e-06	2.72978e-06	BCL2L1/CACYBP/CBX3/CSE1L/EIF5A/IPO5/IPO7/IPO9/KPNA2/KPNB1/NUDT1/NUP155/NUP93/RANBP1/RANGAP1/RIF1/RRM1/TXLNG/XPO1	19			EGFUp = bold						11/155	498/19894	0.00184398	0.0127713	0.00895033	AGFG1/ANXA11/CHMP5/CLIC1/MATR3/MYO6/NUP153/PTGES/RTCB/SEPHS1/SYNE1	11
MF	GO:0090079	translation regulator activity, nucleic acid binding	19/190	108/18522	1.94124e-18	3.36805e-16	2.66665e-16	DHFR/EEF1A1/EEF1A1P5/EEF2/EIF3A/EIF3B/EIF3C/EIF3H/EIF3J/EIF3L/EIF3M/EIF4G2/EIF4H/EIF5/EIF5A/PABPC1/EIF5AL1/EIF3CL/EEF1G	19	translation	T
MF	GO:0045296	cadherin binding	19/190	333/18522	1.64609e-09	4.75995e-08	3.76869e-08	ARHGEF16/CC2D1A/DDX3X/EEF2/EIF4G2/EIF4H/EIF5/HSP90AB1/HSPA1A/HSPA8/NUDC/PAICS/PKP3/RANBP1/RANGAP1/RPL14/RPS2/TAGLN2/EEF1G	19			EGFUp = bold						33/155	333/18522	4.0849e-26	1.51141e-23	1.27707e-23	ALDOA/ANXA1/ANXA2/BAG3/BAIAP2/BSG/BZW1/CAPZB/CHMP5/CLIC1/CTTN/EFHD2/EHD1/EHD4/FLNA/FLNB/GIPC1/IQGAP1/JUP/KRT18/LASP1/MYH9/PDLIM5/PLIN3/PTPN1/RDX/RSL1D1/SCYL1/SFN/TES/TJP2/TNKS1BP1/YKT6	33
BP	GO:0061077	chaperone-mediated protein folding	18/186	75/18888	1.92794e-20	1.31614e-17	1.08574e-17	CCT2/CCT3/CCT4/CCT5/CCT6A/CCT7/CHORDC1/DNAJC7/HSPA1A/HSPA1B/HSPA8/HSPH1/PDCD5/PDCL3/PFDN4/PPID/PTGES3/TCP1	18	protein folding and chaperons
BP	GO:0031647	regulation of protein stability	18/186	326/18888	3.99152e-09	2.09606e-07	1.72912e-07	CCT2/CCT3/CCT4/CCT5/CCT6A/CCT7/HSP90AA1/HSP90AB1/HSPA1A/HSPA1B/HSPA8/HYPK/NAA15/PDCL3/PTGES3/RPL5/STUB1/TCP1	18	protein folding and chaperons
CC	GO:0022627	cytosolic small ribosomal subunit	18/189	45/19894	2.38888e-25	3.16526e-23	2.27572e-23	DDX3X/RPS10/RPS12/RPS13/RPS15A/RPS16/RPS17/RPS19/RPS2/RPS21/RPS29/RPS3/RPS3A/RPS4X/RPS5/RPS9/RPSA/RPS10P5	18	cytosolic ribosome	T
CC	GO:0015935	small ribosomal subunit	18/189	79/19894	2.90084e-20	1.53745e-18	1.10537e-18	DDX3X/RPS10/RPS12/RPS13/RPS15A/RPS16/RPS17/RPS19/RPS2/RPS21/RPS29/RPS3/RPS3A/RPS4X/RPS5/RPS9/RPSA/RPS10P5	18	cytosolic ribosome	T
BP	GO:0050821	protein stabilization	17/186	218/18888	5.54431e-11	4.93685e-09	4.07259e-09	CCT2/CCT3/CCT4/CCT5/CCT6A/CCT7/HSP90AA1/HSP90AB1/HSPA1A/HSPA1B/HYPK/NAA15/PDCL3/PTGES3/RPL5/STUB1/TCP1	17	protein folding and chaperons
BP	GO:0043161	proteasome-mediated ubiquitin-dependent protein catabolic process	17/186	389/18888	3.22756e-07	1.00152e-05	8.26194e-06	CSNK1A1/EIF3H/HSP90AB1/HSPA1A/HSPA1B/PBK/PCBP2/PSMA1/PSMA5/PSMB1/PSMB2/PSMB5/PSMC4/STUB1/UBE2C/UBE2S/XPO1	17
BP	GO:0140694	non-membrane-bounded organelle assembly	17/186	413/18888	7.42679e-07	2.03951e-05	1.68247e-05	CAPRIN1/CNOT1/DDX3X/EIF5/G3BP1/G3BP2/HSPA1A/HSPA1B/KPNB1/RPL38/RPL5/RPS19/RPS3/RPS5/RPSA/UBAP2L/TUBB8	17
BP	GO:0000280	nuclear division	17/186	446/18888	2.12118e-06	5.23396e-05	4.31769e-05	CDK1/HSPA1A/HSPA1B/KPNB1/NCAPD2/NCAPG/NUDC/PRMT5/RANBP1/SMC2/SMC4/TOP2A/TRIP13/UBE2C/UBE2S/USP16/TUBB8	17			EGFUp = bold						11/152	446/18888	0.000987329	0.0320161	0.0273836	ACTR3/AKAP8/CHMP5/DCAF13/EML4/FLNA/HNRNPU/MISP/NSFL1C/RCC1/SMARCA5	11
BP	GO:0048285	organelle fission	17/186	493/18888	8.02601e-06	0.000152197	0.000125553	CDK1/HSPA1A/HSPA1B/KPNB1/NCAPD2/NCAPG/NUDC/PRMT5/RANBP1/SMC2/SMC4/TOP2A/TRIP13/UBE2C/UBE2S/USP16/TUBB8	17			EGFUp = bold						12/152	493/18888	0.000654514	0.0266046	0.0227552	ACTR3/AKAP8/CHMP5/DCAF13/EML4/FLNA/HNRNPU/MISP/NSFL1C/RALA/RCC1/SMARCA5	12
MF	GO:0008135	translation factor activity, RNA binding	17/190	84/18522	1.04748e-17	9.08687e-16	7.19452e-16	EEF1A1/EEF1A1P5/EEF2/EIF3A/EIF3B/EIF3C/EIF3H/EIF3J/EIF3L/EIF3M/EIF4G2/EIF4H/EIF5/EIF5A/EIF5AL1/EIF3CL/EEF1G	17	translation	T
MF	GO:0051082	unfolded protein binding	17/190	122/18522	7.50967e-15	4.34309e-13	3.43864e-13	CCT2/CCT3/CCT4/CCT5/CCT6A/CCT7/DNAJA1/HEATR3/HSP90AA1/HSP90AB1/HSPA1A/HSPA1B/HSPA8/NUDC/PFDN4/PTGES3/TCP1	17	protein folding and chaperons
BP	GO:0006413	translational initiation	16/186	124/18888	8.77117e-14	1.99593e-11	1.64652e-11	DDX3X/EIF3A/EIF3B/EIF3C/EIF3H/EIF3J/EIF3L/EIF3M/EIF4G2/EIF4H/EIF5/RPS17/RPS3/RPS3A/RPS5/EIF3CL	16	translation	T
BP	GO:0033044	regulation of chromosome organization	16/186	247/18888	3.15293e-09	1.69926e-07	1.40179e-07	CCT2/CCT3/CCT4/CCT5/CCT6A/CCT7/CDK1/NAA10/NCAPD2/NCAPG/SMC2/SMC4/TCP1/TOP2A/TRIP13/UBE2C	16	protein folding and chaperons
BP	GO:0019058	viral life cycle	16/186	319/18888	1.14369e-07	4.18264e-06	3.45042e-06	CDK1/DDX3X/DDX5/EEF1A1/HSP90AB1/HSPA1A/HSPA1B/KPNA2/PABPC1/PCBP2/PPID/RPSA/SLC1A5/SRPK1/STAU1/TOP2A	16
BP	GO:0006913	nucleocytoplasmic transport	16/186	333/18888	2.05044e-07	6.56142e-06	5.41277e-06	CDK1/CSE1L/HEATR3/HSP90AA1/IPO4/IPO5/IPO7/IPO9/KPNA2/KPNB1/LTV1/NUP155/NUP93/RANBP1/RANGAP1/XPO1	16			EGFUp = bold						12/152	333/18888	1.658e-05	0.00170893	0.00146166	AGFG1/BAG3/FLNA/IWS1/JUP/NSUN2/NUP153/SFN/SQSTM1/SRSF3/STAT3/TRIM28	12
BP	GO:0051169	nuclear transport	16/186	333/18888	2.05044e-07	6.56142e-06	5.41277e-06	CDK1/CSE1L/HEATR3/HSP90AA1/IPO4/IPO5/IPO7/IPO9/KPNA2/KPNB1/LTV1/NUP155/NUP93/RANBP1/RANGAP1/XPO1	16			EGFUp = bold						12/152	333/18888	1.658e-05	0.00170893	0.00146166	AGFG1/BAG3/FLNA/IWS1/JUP/NSUN2/NUP153/SFN/SQSTM1/SRSF3/STAT3/TRIM28	12
BP	GO:0007059	chromosome segregation	16/186	423/18888	4.72001e-06	0.000100693	8.30659e-05	CDK1/DDX3X/HSPA1A/HSPA1B/KPNB1/NCAPD2/NCAPG/NUDC/RPS3/SMC2/SMC4/SRPK1/TOP2A/TRIP13/UBE2C/TUBB8	16
CC	GO:1904813	ficolin-1-rich granule lumen	16/189	124/19894	5.15051e-14	1.36489e-12	9.81308e-13	ACLY/DDX3X/EEF1A1/EEF2/HSP90AA1/HSP90AB1/HSPA1A/HSPA1B/HSPA8/IMPDH1/IMPDH2/KPNB1/NME2/PNP/PSMA5/PSMB1	16			EGFUp = bold						5/155	124/19894	0.00288053	0.0192378	0.0134822	ALDOA/CAB39/COTL1/CSNK2B/JUP	5
CC	GO:0101002	ficolin-1-rich granule	16/189	185/19894	2.64552e-11	4.67375e-10	3.36027e-10	ACLY/DDX3X/EEF1A1/EEF2/HSP90AA1/HSP90AB1/HSPA1A/HSPA1B/HSPA8/IMPDH1/IMPDH2/KPNB1/NME2/PNP/PSMA5/PSMB1	16			EGFUp = bold						7/155	185/19894	0.000627977	0.00557298	0.00390564	ALDOA/CAB39/COTL1/CSNK2B/DIAPH1/JUP/LAMTOR1	7
MF	GO:0044183	protein folding chaperone	16/190	69/18522	9.43756e-18	9.08687e-16	7.19452e-16	CCDC47/CCT2/CCT3/CCT4/CCT5/CCT6A/CCT7/HSP90AA1/HSP90AB1/HSPA1A/HSPA1B/HSPA8/HSPH1/HYPK/PDCL3/TCP1	16	protein folding and chaperons
MF	GO:0043021	ribonucleoprotein complex binding	16/190	169/18522	2.05898e-11	7.93851e-10	6.2853e-10	CCDC47/DDX3X/DDX5/EEF2/EIF3C/EIF5A/G3BP1/NAA10/NAA15/NME1/PRMT3/PRMT5/RPSA/STRAP/USP16/EIF5AL1	16
MF	GO:0044389	ubiquitin-like protein ligase binding	16/190	324/18522	2.45719e-07	5.01555e-06	3.97106e-06	CACYBP/CCT2/CKB/DNAJA1/HSP90AA1/HSP90AB1/HSPA1A/HSPA1B/HSPA8/PCBP2/RANGAP1/RPL5/STUB1/TCP1/UBE2C/UBE2T	16	protein folding and chaperons
BP	GO:0140014	mitotic nuclear division	15/186	277/18888	1.07485e-07	4.00234e-06	3.30168e-06	CDK1/HSPA1A/HSPA1B/KPNB1/NCAPD2/NCAPG/NUDC/PRMT5/RANBP1/SMC2/SMC4/TRIP13/UBE2C/UBE2S/USP16	15			EGFUp = bold						9/152	277/18888	0.000416309	0.0203639	0.0174174	AKAP8/CHMP5/EML4/FLNA/HNRNPU/MISP/NSFL1C/RCC1/SMARCA5	9
BP	GO:0051054	positive regulation of DNA metabolic process	15/186	301/18888	3.14088e-07	9.8962e-06	8.16375e-06	CCT2/CCT3/CCT4/CCT5/CCT6A/CCT7/CDK1/HSP90AA1/HSP90AB1/PCNA/PRIM2/PTGES3/RIF1/RPS3/TCP1	15	protein folding and chaperons
BP	GO:1903829	positive regulation of protein localization	15/186	483/18888	9.12092e-05	0.001394	0.00114997	ARHGEF16/CCT2/CCT3/CCT4/CCT5/CCT6A/CCT7/CDK1/HSP90AA1/HSP90AB1/IPO5/IPO7/PDCD5/PPID/TCP1	15	protein folding and chaperons		EGFUp = bold						11/152	483/18888	0.00186062	0.0472077	0.0403771	BAG3/FERMT2/FLNA/JUP/LAMTOR1/RDX/SFN/SQSTM1/STX3/TRIM28/UBE2L3	11
CC	GO:0034774	secretory granule lumen	15/189	322/19894	4.76163e-07	5.7356e-06	4.12371e-06	ACLY/CCT2/DDX3X/EEF1A1/EEF2/HSP90AA1/HSP90AB1/HSPA8/IMPDH1/IMPDH2/KPNB1/NME2/PNP/PSMA5/PSMB1	15	protein folding and chaperons		EGFUp = bold						10/155	322/19894	0.000222279	0.00242281	0.00169795	ACTN1/ALDOA/ANXA2/CAB39/CAP1/COTL1/CSNK2B/DNAJC3/JUP/S100A7	10
CC	GO:0060205	cytoplasmic vesicle lumen	15/189	325/19894	5.35488e-07	6.14686e-06	4.41939e-06	ACLY/CCT2/DDX3X/EEF1A1/EEF2/HSP90AA1/HSP90AB1/HSPA8/IMPDH1/IMPDH2/KPNB1/NME2/PNP/PSMA5/PSMB1	15	protein folding and chaperons		EGFUp = bold						10/155	325/19894	0.000239406	0.00242281	0.00169795	ACTN1/ALDOA/ANXA2/CAB39/CAP1/COTL1/CSNK2B/DNAJC3/JUP/S100A7	10
CC	GO:0031983	vesicle lumen	15/189	326/19894	5.56697e-07	6.14686e-06	4.41939e-06	ACLY/CCT2/DDX3X/EEF1A1/EEF2/HSP90AA1/HSP90AB1/HSPA8/IMPDH1/IMPDH2/KPNB1/NME2/PNP/PSMA5/PSMB1	15	protein folding and chaperons		EGFUp = bold						10/155	326/19894	0.000245356	0.00242281	0.00169795	ACTN1/ALDOA/ANXA2/CAB39/CAP1/COTL1/CSNK2B/DNAJC3/JUP/S100A7	10
MF	GO:0031072	heat shock protein binding	15/190	130/18522	5.07065e-12	2.19939e-10	1.74137e-10	CDK1/CHORDC1/DNAJA1/DNAJC7/HSP90AB1/HSPA1A/HSPA1B/HSPA8/KPNB1/PPID/PPP5C/PTGES3/RPS3/STUB1/TOMM34	15
MF	GO:0031625	ubiquitin protein ligase binding	15/190	305/18522	6.23417e-07	1.13856e-05	9.0145e-06	CACYBP/CCT2/CKB/DNAJA1/HSP90AA1/HSP90AB1/HSPA1A/HSPA1B/HSPA8/PCBP2/RANGAP1/RPL5/STUB1/TCP1/UBE2T	15	protein folding and chaperons
BP	GO:0042274	ribosomal small subunit biogenesis	14/186	103/18888	1.57837e-12	2.69374e-10	2.22217e-10	LTV1/RPS12/RPS13/RPS15A/RPS16/RPS17/RPS19/RPS21/RPS3A/RPS4X/RPS5/RPS9/RPSA/TSR1	14	cytosolic ribosome	T
BP	GO:0031396	regulation of protein ubiquitination	14/186	198/18888	1.03834e-08	4.94538e-07	4.07963e-07	DDX3X/DNAJA1/HSP90AA1/HSP90AB1/HSPA1A/HSPA1B/PRMT3/RPL5/RPS2/RPS3/STUB1/UBE2C/UBE2S/UBQLN1	14
BP	GO:1903320	regulation of protein modification by small protein conjugation or removal	14/186	241/18888	1.22657e-07	4.40703e-06	3.63553e-06	DDX3X/DNAJA1/HSP90AA1/HSP90AB1/HSPA1A/HSPA1B/PRMT3/RPL5/RPS2/RPS3/STUB1/UBE2C/UBE2S/UBQLN1	14
BP	GO:1901873	regulation of post-translational protein modification	14/186	246/18888	1.57918e-07	5.48162e-06	4.522e-06	DDX3X/DNAJA1/HSP90AA1/HSP90AB1/HSPA1A/HSPA1B/PRMT3/RPL5/RPS2/RPS3/STUB1/UBE2C/UBE2S/UBQLN1	14	translation	T
BP	GO:0009259	ribonucleotide metabolic process	14/186	466/18888	0.000220787	0.00295538	0.002438	ACLY/ADSL/CTPS1/GART/HSPA1A/HSPA1B/HSPA8/IMPDH1/IMPDH2/NME1/NME2/PAICS/PNP/UMPS	14																							466/18888	0.000561286	0.0238204	0.0210248	ACACA/ADK/DHTKD1/GTPBP1/HPRT1/MTOR/PARP1/PFKM	8
BP	GO:0019693	ribose phosphate metabolic process	14/186	480/18888	0.000298233	0.00379368	0.00312955	ACLY/ADSL/CTPS1/GART/HSPA1A/HSPA1B/HSPA8/IMPDH1/IMPDH2/NME1/NME2/PAICS/PNP/UMPS	14																							480/18888	0.000681232	0.0275661	0.0243309	ACACA/ADK/DHTKD1/GTPBP1/HPRT1/MTOR/PARP1/PFKM	8
CC	GO:0101031	protein folding chaperone complex	14/189	42/19894	1.25565e-18	5.54579e-17	3.98724e-17	CCDC47/CCT2/CCT3/CCT4/CCT5/CCT6A/CCT7/HSP90AB1/HSPA8/PPP5C/PSMG1/PTGES3/STUB1/TCP1	14	protein folding and chaperons
BP	GO:0006403	RNA localization	13/186	200/18888	9.56108e-08	3.62613e-06	2.99133e-06	CCT2/CCT3/CCT4/CCT5/CCT6A/CCT7/G3BP2/KPNB1/NUP155/NUP93/STAU1/TCP1/XPO1	13	protein folding and chaperons		EGFUp = bold						7/152	200/18888	0.00119283	0.0344252	0.0294442	AGFG1/HNRNPU/IWS1/NSUN2/NUP153/SRSF1/SRSF3	7
BP	GO:1903050	regulation of proteolysis involved in protein catabolic process	13/186	228/18888	4.345e-07	1.28965e-05	1.06388e-05	CSNK1A1/EIF3H/HSP90AB1/HSPA1A/HSPA1B/PBK/PDCL3/PSMC4/PSME3/RPL5/STUB1/UBQLN1/XPO1	13
BP	GO:0009165	nucleotide biosynthetic process	13/186	293/18888	7.03095e-06	0.000137137	0.00011313	ACLY/ADSL/CTPS1/DUT/GART/IMPDH1/IMPDH2/NME1/NME2/PAICS/PNP/RRM1/UMPS	13																							293/18888	0.000176278	0.00929467	0.00820382	ACACA/ADK/HPRT1/ME1/PARP1/RRM2/SHMT1	7
BP	GO:1901293	nucleoside phosphate biosynthetic process	13/186	295/18888	7.56502e-06	0.000144796	0.000119448	ACLY/ADSL/CTPS1/DUT/GART/IMPDH1/IMPDH2/NME1/NME2/PAICS/PNP/RRM1/UMPS	13																							295/18888	2.41904e-05	0.00228354	0.00201554	ACACA/ADK/HPRT1/ME1/PARP1/RRM2/SHMT1/TK1	8
BP	GO:0098813	nuclear chromosome segregation	13/186	317/18888	1.62743e-05	0.000292366	0.000241184	CDK1/HSPA1A/HSPA1B/KPNB1/NCAPD2/NCAPG/NUDC/SMC2/SMC4/TOP2A/TRIP13/UBE2C/TUBB8	13			EGFUp = bold						9/152	317/18888	0.00108709	0.0328553	0.0281015	ACTR3/AKAP8/CHMP5/DCAF13/EML4/FLNA/HNRNPU/MISP/SMARCA5	9
BP	GO:0042176	regulation of protein catabolic process	13/186	362/18888	6.42346e-05	0.00105242	0.000868181	CSNK1A1/EEF1A1/EIF3H/HSP90AA1/HSP90AB1/HSPA1A/HSPA1B/PBK/PSMC4/PSME3/STUB1/UBQLN1/XPO1	13
BP	GO:0030522	intracellular receptor signaling pathway	13/186	369/18888	7.7944e-05	0.0012669	0.00104511	CNOT1/CSNK1A1/DDX3X/DDX5/DNAJA1/HSPA1A/HSPA1B/HSPA8/IPO5/PCBP2/PTGES3/RWDD1/UBQLN1	13
BP	GO:0051347	positive regulation of transferase activity	13/186	376/18888	9.41238e-05	0.00142789	0.00117792	CCT2/CCT4/DDX3X/HSP90AA1/HSP90AB1/PCNA/PRIM2/PTGES3/RPS2/RPS3/TCP1/UBE2C/UBE2S	13	protein folding and chaperons
CC	GO:0035770	ribonucleoprotein granule	13/189	272/19894	2.13387e-06	2.01955e-05	1.45199e-05	CAPRIN1/CNOT1/DDX3X/EIF3B/G3BP1/G3BP2/GRSF1/KPNB1/PABPC1/RPS4X/STAU1/UBAP2L/DDX3Y	13
CC	GO:0098687	chromosomal region	13/189	402/19894	0.00012905	0.000969109	0.000696758	CBX3/CDK1/CSNK1A1/MCM4/NCAPD2/NCAPG/PCNA/PTGES3/RANGAP1/RIF1/SMC4/TOP2A/XPO1	13
MF	GO:0140662	ATP-dependent protein folding chaperone	13/190	40/18522	8.69236e-17	6.0325e-15	4.77622e-15	CCT2/CCT3/CCT4/CCT5/CCT6A/CCT7/HSP90AA1/HSP90AB1/HSPA1A/HSPA1B/HSPA8/HSPH1/TCP1	13	protein folding and chaperons
MF	GO:0043022	ribosome binding	13/190	110/18522	1.02577e-10	3.23584e-09	2.56197e-09	CCDC47/DDX3X/EEF2/EIF3C/EIF5A/G3BP1/NAA10/NAA15/NME1/PRMT3/RPSA/USP16/EIF5AL1	13	cytosolic ribosome	T
BP	GO:2001252	positive regulation of chromosome organization	12/186	110/18888	8.8439e-10	5.48858e-08	4.52774e-08	CCT2/CCT3/CCT4/CCT5/CCT6A/CCT7/CDK1/NCAPD2/NCAPG/SMC2/SMC4/TCP1	12	protein folding and chaperons
BP	GO:0000723	telomere maintenance	12/186	158/18888	5.49528e-08	2.34465e-06	1.93419e-06	CCT2/CCT3/CCT4/CCT5/CCT6A/CCT7/HSP90AA1/HSP90AB1/PCNA/PTGES3/RIF1/TCP1	12	protein folding and chaperons
BP	GO:0006606	protein import into nucleus	12/186	161/18888	6.76776e-08	2.77207e-06	2.28679e-06	CDK1/CSE1L/HEATR3/HSP90AA1/IPO4/IPO5/IPO7/IPO9/KPNA2/KPNB1/NUP155/NUP93	12	protein import into nucleus		EGFUp = bold						7/152	161/18888	0.000330033	0.0179713	0.015371	BAG3/FLNA/JUP/NUP153/SQSTM1/STAT3/TRIM28	7
BP	GO:0051170	import into nucleus	12/186	166/18888	9.48251e-08	3.62613e-06	2.99133e-06	CDK1/CSE1L/HEATR3/HSP90AA1/IPO4/IPO5/IPO7/IPO9/KPNA2/KPNB1/NUP155/NUP93	12			EGFUp = bold						7/152	166/18888	0.000397019	0.0197551	0.0168967	BAG3/FLNA/JUP/NUP153/SQSTM1/STAT3/TRIM28	7
BP	GO:0032200	telomere organization	12/186	189/18888	3.88945e-07	1.17141e-05	9.66342e-06	CCT2/CCT3/CCT4/CCT5/CCT6A/CCT7/HSP90AA1/HSP90AB1/PCNA/PTGES3/RIF1/TCP1	12	protein folding and chaperons
BP	GO:0071897	DNA biosynthetic process	12/186	192/18888	4.60589e-07	1.34755e-05	1.11165e-05	CCT2/CCT3/CCT4/CCT5/CCT6A/CCT7/HSP90AA1/HSP90AB1/PCNA/PTGES3/RRM1/TCP1	12	protein folding and chaperons
BP	GO:0000819	sister chromatid segregation	12/186	229/18888	2.94914e-06	6.63719e-05	5.47527e-05	CDK1/HSPA1A/HSPA1B/KPNB1/NCAPD2/NCAPG/NUDC/SMC2/SMC4/TOP2A/TRIP13/UBE2C	12
BP	GO:0062197	cellular response to chemical stress	12/186	311/18888	6.24252e-05	0.00103102	0.00085053	CDK1/DDX3X/DHFR/DNAJA1/HSPA1A/HSPA1B/NME2/PCNA/RPS3/RWDD1/SRXN1/STAU1	12
BP	GO:1904951	positive regulation of establishment of protein localization	12/186	326/18888	9.76677e-05	0.00146003	0.00120443	CCT2/CCT3/CCT4/CCT5/CCT6A/CCT7/CDK1/HSP90AA1/IPO5/PDCD5/PPID/TCP1	12	protein folding and chaperons
BP	GO:0006979	response to oxidative stress	12/186	398/18888	0.000602864	0.00705523	0.00582013	CDK1/DHFR/HSPA1A/HSPA1B/NME2/NUDT1/PCNA/PSMB5/RPS3/RWDD1/SRXN1/STAU1	12
BP	GO:0009615	response to virus	12/186	409/18888	0.000765118	0.00856264	0.00706365	BCL2L1/CCT5/CFL1/DDX21/DDX3X/EIF5A/G3BP1/HSP90AA1/PCBP2/RPS15A/TPT1/EEF1G	12	protein folding and chaperons
BP	GO:0034470	ncRNA processing	12/186	433/18888	0.00124868	0.0131806	0.0108732	DDX21/DDX5/GRSF1/NUP155/RPL14/RPL5/RPS16/RPS17/RPS19/RPS21/TRMT112/TSR1	12			EGFUp = bold						13/152	433/18888	4.93471e-05	0.0041887	0.00358263	DCAF13/ESF1/EXOSC3/NOP2/NSUN2/RRP1B/RSL1D1/RTCB/SMAD2/SRRT/SRSF3/STAT3/TOE1	13
BP	GO:0009150	purine ribonucleotide metabolic process	12/186	446/18888	0.00160223	0.0160851	0.0132692	ACLY/ADSL/GART/HSPA1A/HSPA1B/HSPA8/IMPDH1/IMPDH2/NME1/NME2/PAICS/PNP	12																							446/18888	0.000420199	0.0187473	0.0165471	ACACA/ADK/DHTKD1/GTPBP1/HPRT1/MTOR/PARP1/PFKM	8
BP	GO:0008380	RNA splicing	12/186	484/18888	0.00313512	0.0291851	0.0240759	AAR2/DDX5/GEMIN2/GRSF1/HSPA1A/HSPA8/PABPC1/PRMT5/RPS13/SRPK1/STRAP/WDR77	12			EGFUp = bold						16/152	484/18888	1.88569e-06	0.000442705	0.00037865	HNRNPA3/HNRNPU/IWS1/PPP2CA/PPP4R2/RBM14/RBM25/RRP1B/RTCB/SF3B2/SF3B4/SNRNP70/SRSF1/SRSF3/SRSF5/TRA2A	16
CC	GO:0030684	preribosome	12/189	109/19894	5.34557e-10	8.8536e-09	6.36545e-09	LTV1/RPS12/RPS13/RPS15A/RPS16/RPS17/RPS19/RPS3A/RPS4X/RPS5/RPS9/TSR1	12	cytosolic ribosome	T
CC	GO:0036464	cytoplasmic ribonucleoprotein granule	12/189	255/19894	6.21579e-06	5.49061e-05	3.94757e-05	CAPRIN1/CNOT1/DDX3X/EIF3B/G3BP1/G3BP2/KPNB1/PABPC1/RPS4X/STAU1/UBAP2L/DDX3Y	12
CC	GO:0031965	nuclear membrane	12/189	313/19894	4.74002e-05	0.000380638	0.000273666	BCL2L1/CBX3/IPO5/KPNA2/KPNB1/NUDT1/NUP155/NUP93/RANGAP1/RIF1/TXLNG/XPO1	12
CC	GO:0005874	microtubule	12/189	468/19894	0.00178304	0.0118127	0.00849292	CCT2/CCT3/CCT4/CCT5/CCT6A/CCT7/CDK1/HSPH1/NUDC/TCP1/TPT1/TUBB8	12	protein folding and chaperons
BP	GO:2000573	positive regulation of DNA biosynthetic process	11/186	70/18888	8.19563e-11	6.9936e-09	5.76929e-09	CCT2/CCT3/CCT4/CCT5/CCT6A/CCT7/HSP90AA1/HSP90AB1/PCNA/PTGES3/TCP1	11	protein folding and chaperons
BP	GO:1900182	positive regulation of protein localization to nucleus	11/186	94/18888	2.13111e-09	1.1796e-07	9.73096e-08	CCT2/CCT3/CCT4/CCT5/CCT6A/CCT7/CDK1/HSP90AA1/IPO5/IPO7/TCP1	11	protein folding and chaperons		EGFUp = bold						5/152	94/18888	0.000975568	0.0319942	0.0273649	BAG3/FERMT2/FLNA/JUP/TRIM28	5
BP	GO:2000278	regulation of DNA biosynthetic process	11/186	115/18888	1.83634e-08	8.35738e-07	6.89432e-07	CCT2/CCT3/CCT4/CCT5/CCT6A/CCT7/HSP90AA1/HSP90AB1/PCNA/PTGES3/TCP1	11	protein folding and chaperons
BP	GO:1900180	regulation of protein localization to nucleus	11/186	144/18888	1.88474e-07	6.22574e-06	5.13585e-06	CCT2/CCT3/CCT4/CCT5/CCT6A/CCT7/CDK1/HSP90AA1/IPO5/IPO7/TCP1	11	protein folding and chaperons
BP	GO:0000070	mitotic sister chromatid segregation	11/186	188/18888	2.67264e-06	6.36461e-05	5.25041e-05	CDK1/HSPA1A/HSPA1B/KPNB1/NCAPD2/NCAPG/NUDC/SMC2/SMC4/TRIP13/UBE2C	11			EGFUp = bold						7/152	188/18888	0.000832033	0.0285863	0.0244501	AKAP8/CHMP5/EML4/FLNA/HNRNPU/MISP/SMARCA5	7
BP	GO:0061136	regulation of proteasomal protein catabolic process	11/186	189/18888	2.81377e-06	6.47796e-05	5.34392e-05	CSNK1A1/EIF3H/HSP90AB1/HSPA1A/HSPA1B/PBK/PSMC4/PSME3/STUB1/UBQLN1/XPO1	11
MF	GO:0003743	translation initiation factor activity	11/190	51/18522	3.29707e-12	1.63441e-10	1.29404e-10	EIF3A/EIF3B/EIF3C/EIF3H/EIF3J/EIF3L/EIF3M/EIF4G2/EIF4H/EIF5/EIF3CL	11	translation	T
MF	GO:0051020	GTPase binding	11/190	313/18522	0.000401561	0.00464472	0.00367745	ARHGEF16/CSE1L/HSP90AA1/IPO4/IPO5/IPO7/IPO9/KPNB1/RANBP1/RANGAP1/XPO1	11
BP	GO:0007004	telomere maintenance via telomerase	10/186	71/18888	1.84702e-09	1.05075e-07	8.66804e-08	CCT2/CCT3/CCT4/CCT5/CCT6A/CCT7/HSP90AA1/HSP90AB1/PTGES3/TCP1	10	protein folding and chaperons
BP	GO:0006278	RNA-templated DNA biosynthetic process	10/186	78/18888	4.74279e-09	2.42831e-07	2.0032e-07	CCT2/CCT3/CCT4/CCT5/CCT6A/CCT7/HSP90AA1/HSP90AB1/PTGES3/TCP1	10	protein folding and chaperons
BP	GO:0010833	telomere maintenance via telomere lengthening	10/186	83/18888	8.78655e-09	4.28449e-07	3.53444e-07	CCT2/CCT3/CCT4/CCT5/CCT6A/CCT7/HSP90AA1/HSP90AB1/PTGES3/TCP1	10	protein folding and chaperons
BP	GO:0045727	positive regulation of translation	10/186	134/18888	8.54388e-07	2.27245e-05	1.87463e-05	DDX3X/EEF2/EIF3C/EIF4G2/EIF5A/PABPC1/RPL5/RPS4X/USP16/EIF5AL1	10	translation	T
BP	GO:0034250	positive regulation of amide metabolic process	10/186	163/18888	5.0449e-06	0.000105428	8.69717e-05	DDX3X/EEF2/EIF3C/EIF4G2/EIF5A/PABPC1/RPL5/RPS4X/USP16/EIF5AL1	10
BP	GO:2000058	regulation of ubiquitin-dependent protein catabolic process	10/186	166/18888	5.93301e-06	0.000118135	9.74541e-05	CSNK1A1/EIF3H/HSP90AB1/HSPA1A/HSPA1B/PBK/PDCL3/RPL5/STUB1/XPO1	10
BP	GO:0009260	ribonucleotide biosynthetic process	10/186	226/18888	8.41739e-05	0.00132606	0.00109392	ACLY/ADSL/CTPS1/GART/IMPDH1/IMPDH2/NME1/NME2/PAICS/UMPS	10
BP	GO:0046390	ribose phosphate biosynthetic process	10/186	233/18888	0.000108305	0.00159574	0.00131639	ACLY/ADSL/CTPS1/GART/IMPDH1/IMPDH2/NME1/NME2/PAICS/UMPS	10
BP	GO:0034599	cellular response to oxidative stress	10/186	248/18888	0.000180229	0.00248666	0.00205134	CDK1/DHFR/HSPA1A/HSPA1B/NME2/PCNA/RPS3/RWDD1/SRXN1/STAU1	10
BP	GO:0045787	positive regulation of cell cycle	10/186	332/18888	0.00172177	0.0172009	0.0141897	CDK1/DDX3X/NCAPD2/NCAPG/RANBP1/RPS15A/RRM1/SMC2/SMC4/UBE2C	10
BP	GO:0045862	positive regulation of proteolysis	10/186	336/18888	0.00187982	0.018509	0.0152688	CSNK1A1/DDX3X/HSPA1A/HSPA1B/PDCD5/PSMC4/PSME3/RPS3/STUB1/UBQLN1	10
BP	GO:0045089	positive regulation of innate immune response	10/186	365/18888	0.00340986	0.0314567	0.0259499	CSNK1A1/DDX3X/HSP90AA1/HSPA1A/HSPA1B/HSPA8/IPO5/PCBP2/RPS19/UBQLN1	10
BP	GO:0002833	positive regulation of response to biotic stimulus	10/186	390/18888	0.00540838	0.0444559	0.0366734	CSNK1A1/DDX3X/HSP90AA1/HSPA1A/HSPA1B/HSPA8/IPO5/PCBP2/RPS19/UBQLN1	10
BP	GO:2001233	regulation of apoptotic signaling pathway	10/186	396/18888	0.00600287	0.048023	0.039616	BCL2L1/DDX3X/DNAJA1/EIF5A/HSPA1A/HSPA1B/PSME3/RPS3/TPT1/UBQLN1	10
CC	GO:0032040	small-subunit processome	10/189	74/19894	2.00144e-09	3.1199e-08	2.2431e-08	RPS12/RPS13/RPS15A/RPS16/RPS17/RPS19/RPS3A/RPS4X/RPS5/RPS9	10
CC	GO:0000793	condensed chromosome	10/189	281/19894	0.000369136	0.00257424	0.00185079	CBX3/CSNK1A1/NCAPD2/NCAPG/RANGAP1/RIF1/SMC2/SMC4/TOP2A/XPO1	10
MF	GO:0031267	small GTPase binding	10/190	281/18522	0.000667006	0.00723285	0.0057266	ARHGEF16/CSE1L/IPO4/IPO5/IPO7/IPO9/KPNB1/RANBP1/RANGAP1/XPO1	10
BP	GO:0001732	formation of cytoplasmic translation initiation complex	9/186	15/18888	3.4098e-15	9.9761e-13	8.22967e-13	EIF3A/EIF3B/EIF3C/EIF3H/EIF3J/EIF3L/EIF3M/EIF5/EIF3CL	9	translation	T
BP	GO:0002183	cytoplasmic translational initiation	9/186	44/18888	3.77824e-10	2.41807e-08	1.99476e-08	EIF3A/EIF3B/EIF3C/EIF3H/EIF3J/EIF3L/EIF3M/EIF5/EIF3CL	9	translation	T
BP	GO:0019079	viral genome replication	9/186	129/18888	5.32747e-06	0.000110209	9.09153e-05	DDX3X/DDX5/EEF1A1/PABPC1/PCBP2/PPID/SRPK1/STAU1/TOP2A	9
BP	GO:0009566	fertilization	9/186	207/18888	0.000217523	0.00293083	0.00241776	BCL2L1/CCT2/CCT3/CCT4/CCT5/CCT7/CDK1/TCP1/UBAP2L	9	protein folding and chaperons
BP	GO:0006364	rRNA processing	9/186	224/18888	0.000389053	0.00477668	0.00394046	DDX21/RPL14/RPL5/RPS16/RPS17/RPS19/RPS21/TRMT112/TSR1	9
BP	GO:0090068	positive regulation of cell cycle process	9/186	263/18888	0.00121983	0.0130116	0.0107337	CDK1/DDX3X/NCAPD2/NCAPG/RANBP1/RRM1/SMC2/SMC4/UBE2C	9
BP	GO:0072522	purine-containing compound biosynthetic process	9/186	264/18888	0.00125238	0.0131806	0.0108732	ACLY/ADSL/GART/IMPDH1/IMPDH2/NME1/NME2/PAICS/PNP	9
BP	GO:0009141	nucleoside triphosphate metabolic process	9/186	266/18888	0.00131959	0.0135805	0.0112031	CTPS1/DUT/HSPA1A/HSPA1B/HSPA8/IMPDH1/IMPDH2/NME1/NME2	9																							266/18888	9.69502e-05	0.00562311	0.00496317	ADK/DHTKD1/GTPBP1/MTOR/NUDT15/PARP1/PFKM	7
BP	GO:0016072	rRNA metabolic process	9/186	266/18888	0.00131959	0.0135805	0.0112031	DDX21/RPL14/RPL5/RPS16/RPS17/RPS19/RPS21/TRMT112/TSR1	9
BP	GO:0006520	amino acid metabolic process	9/186	295/18888	0.00266537	0.0252716	0.0208475	ADI1/CTPS1/DHFR/ENOPH1/FARSB/GART/GFPT1/P4HA1/PSAT1	9																							295/18888	0.00120676	0.0376274	0.0332114	ASNS/ASS1/EGLN1/ILVBL/PHGDH/SHMT1	6
BP	GO:0002218	activation of innate immune response	9/186	298/18888	0.002851	0.0269071	0.0221967	CSNK1A1/DDX3X/HSP90AA1/HSPA1A/HSPA1B/HSPA8/IPO5/PCBP2/UBQLN1	9
BP	GO:0044403	biological process involved in symbiotic interaction	9/186	311/18888	0.00377691	0.033932	0.0279918	CDK1/CFL1/EEF1A1/HSP90AB1/HSPA1A/HSPA1B/PPID/RPSA/SLC1A5	9
BP	GO:0097193	intrinsic apoptotic signaling pathway	9/186	319/18888	0.00445454	0.0381711	0.0314888	BCL2L1/DDX3X/DDX5/DNAJA1/EIF5A/HSPA1A/RPS3/TPT1/UBQLN1	9																																	319/18888	0.000221642	0.0244607	0.0224668	BAX/BCL2L1/EP300/MYBBP1A/NDUFA13/PLEKHF1/RRP8/SOD2	8
BP	GO:0000377	RNA splicing, via transesterification reactions with bulged adenosine as nucleophile	9/186	337/18888	0.00632546	0.0498251	0.0411027	AAR2/DDX5/GEMIN2/HSPA8/PABPC1/PRMT5/SRPK1/STRAP/WDR77	9			EGFUp = bold						11/152	337/18888	9.16034e-05	0.00695704	0.00595042	HNRNPA3/HNRNPU/RBM14/RBM25/SF3B2/SF3B4/SNRNP70/SRSF1/SRSF3/SRSF5/TRA2A	11
BP	GO:0000398	mRNA splicing, via spliceosome	9/186	337/18888	0.00632546	0.0498251	0.0411027	AAR2/DDX5/GEMIN2/HSPA8/PABPC1/PRMT5/SRPK1/STRAP/WDR77	9			EGFUp = bold						11/152	337/18888	9.16034e-05	0.00695704	0.00595042	HNRNPA3/HNRNPU/RBM14/RBM25/SF3B2/SF3B4/SNRNP70/SRSF1/SRSF3/SRSF5/TRA2A	11
CC	GO:0005852	eukaryotic translation initiation factor 3 complex	9/189	16/19894	5.62357e-15	2.12892e-13	1.53063e-13	DDX3X/EIF3A/EIF3B/EIF3C/EIF3H/EIF3J/EIF3L/EIF3M/EIF3CL	9	translation	T
CC	GO:0022625	cytosolic large ribosomal subunit	9/189	60/19894	5.0724e-09	7.4677e-08	5.36903e-08	RPL12/RPL14/RPL17/RPL38/RPL39/RPL4/RPL5/RPLP2/RPL39P5	9	cytosolic ribosome	T
CC	GO:0010494	cytoplasmic stress granule	9/189	92/19894	2.29601e-07	3.04222e-06	2.18725e-06	CAPRIN1/DDX3X/EIF3B/G3BP1/G3BP2/KPNB1/PABPC1/STAU1/UBAP2L	9
CC	GO:0015934	large ribosomal subunit	9/189	118/19894	1.91192e-06	1.87651e-05	1.34915e-05	RPL12/RPL14/RPL17/RPL38/RPL39/RPL4/RPL5/RPLP2/RPL39P5	9	cytosolic ribosome	T
CC	GO:0014069	postsynaptic density	9/189	313/19894	0.00312261	0.0197022	0.0141652	EIF3A/GPHN/PCBP2/RPL12/RPL14/RPL38/RPS13/RPS19/RPS3	9
CC	GO:0032279	asymmetric synapse	9/189	329/19894	0.00432576	0.023956	0.0172236	EIF3A/GPHN/PCBP2/RPL12/RPL14/RPL38/RPS13/RPS19/RPS3	9
CC	GO:0099572	postsynaptic specialization	9/189	341/19894	0.005445	0.0278292	0.0200083	EIF3A/GPHN/PCBP2/RPL12/RPL14/RPL38/RPS13/RPS19/RPS3	9
CC	GO:0098984	neuron to neuron synapse	9/189	360/19894	0.00766147	0.0342712	0.0246399	EIF3A/GPHN/PCBP2/RPL12/RPL14/RPL38/RPS13/RPS19/RPS3	9
BP	GO:0006414	translational elongation	8/186	69/18888	3.80829e-07	1.16409e-05	9.60299e-06	EEF1A1/EEF1A1P5/EEF2/EIF5A/RPLP2/USP16/EIF5AL1/EEF1G	8	translation	T
BP	GO:0009123	nucleoside monophosphate metabolic process	8/186	76/18888	8.09869e-07	2.18238e-05	1.80033e-05	ADSL/DUT/GART/IMPDH1/IMPDH2/PAICS/PNP/UMPS	8																							76/18888	1.36468e-05	0.00228354	0.00201554	ADK/DNPH1/HPRT1/SHMT1/TK1	5					76/18888	0.000607635	0.0498261	0.0457645	HPRT1/SHMT1/TK1/TYMS	4
BP	GO:0009408	response to heat	8/186	104/18888	8.75145e-06	0.000162936	0.000134412	CHORDC1/DNAJA1/DNAJC7/HSP90AA1/HSP90AB1/HSPA1A/HSPA1B/STUB1	8
BP	GO:0034502	protein localization to chromosome	8/186	124/18888	3.16479e-05	0.000540125	0.00044557	CCT2/CCT3/CCT4/CCT5/CCT6A/CCT7/CDK1/TCP1	8	protein folding and chaperons
BP	GO:0032434	regulation of proteasomal ubiquitin-dependent protein catabolic process	8/186	125/18888	3.35308e-05	0.000567529	0.000468177	CSNK1A1/EIF3H/HSP90AB1/HSPA1A/HSPA1B/PBK/STUB1/XPO1	8
BP	GO:1903900	regulation of viral life cycle	8/186	143/18888	8.71687e-05	0.00135244	0.00111568	DDX3X/DDX5/KPNA2/PABPC1/PPID/SRPK1/STAU1/TOP2A	8
BP	GO:0002753	cytoplasmic pattern recognition receptor signaling pathway	8/186	163/18888	0.000215584	0.00292395	0.00241208	CSNK1A1/DDX3X/HSPA1A/HSPA1B/HSPA8/IPO5/PCBP2/UBQLN1	8
BP	GO:0170033	L-amino acid metabolic process	8/186	163/18888	0.000215584	0.00292395	0.00241208	ADI1/CTPS1/DHFR/ENOPH1/GART/GFPT1/P4HA1/PSAT1	8																							163/18888	0.000507462	0.0220746	0.0194839	ASNS/ASS1/EGLN1/PHGDH/SHMT1	5
BP	GO:0007338	single fertilization	8/186	166/18888	0.000244079	0.00324593	0.00267769	CCT2/CCT3/CCT4/CCT5/CCT7/CDK1/TCP1/UBAP2L	8	protein folding and chaperons
BP	GO:0050792	regulation of viral process	8/186	168/18888	0.000264736	0.00340993	0.00281299	DDX3X/DDX5/KPNA2/PABPC1/PPID/SRPK1/STAU1/TOP2A	8
BP	GO:0009266	response to temperature stimulus	8/186	172/18888	0.000310351	0.00392345	0.00323661	CHORDC1/DNAJA1/DNAJC7/HSP90AA1/HSP90AB1/HSPA1A/HSPA1B/STUB1	8
BP	GO:2001242	regulation of intrinsic apoptotic signaling pathway	8/186	190/18888	0.000601998	0.00705523	0.00582013	BCL2L1/DDX3X/DNAJA1/EIF5A/HSPA1A/RPS3/TPT1/UBQLN1	8
BP	GO:0009152	purine ribonucleotide biosynthetic process	8/186	211/18888	0.00118775	0.0127357	0.0105062	ACLY/ADSL/GART/IMPDH1/IMPDH2/NME1/NME2/PAICS	8
BP	GO:0071383	cellular response to steroid hormone stimulus	8/186	213/18888	0.00126143	0.0131806	0.0108732	CNOT1/DDX5/DNAJA1/HSPA1A/HSPA1B/HSPA8/PTGES3/RWDD1	8
BP	GO:1901605	alpha-amino acid metabolic process	8/186	216/18888	0.00137872	0.0141181	0.0116466	ADI1/CTPS1/DHFR/ENOPH1/GART/GFPT1/P4HA1/PSAT1	8																							216/18888	0.000234249	0.011988	0.0105811	ASNS/ASS1/EGLN1/ILVBL/PHGDH/SHMT1	6
BP	GO:0009199	ribonucleoside triphosphate metabolic process	8/186	251/18888	0.00349644	0.0319675	0.0263712	CTPS1/HSPA1A/HSPA1B/HSPA8/IMPDH1/IMPDH2/NME1/NME2	8
BP	GO:0006164	purine nucleotide biosynthetic process	8/186	256/18888	0.00393742	0.0349084	0.0287973	ACLY/ADSL/GART/IMPDH1/IMPDH2/NME1/NME2/PAICS	8
BP	GO:0002221	pattern recognition receptor signaling pathway	8/186	259/18888	0.00422193	0.0366377	0.0302239	CSNK1A1/DDX3X/HSPA1A/HSPA1B/HSPA8/IPO5/PCBP2/UBQLN1	8
CC	GO:0033290	eukaryotic 48S preinitiation complex	8/189	17/19894	1.29229e-12	3.11325e-11	2.23833e-11	EIF3A/EIF3B/EIF3C/EIF3H/EIF3J/EIF3L/EIF3M/EIF3CL	8
CC	GO:0016282	eukaryotic 43S preinitiation complex	8/189	18/19894	2.30732e-12	4.70338e-11	3.38158e-11	EIF3A/EIF3B/EIF3C/EIF3H/EIF3J/EIF3L/EIF3M/EIF3CL	8
CC	GO:0070993	translation preinitiation complex	8/189	19/19894	3.95314e-12	7.48273e-11	5.37984e-11	EIF3A/EIF3B/EIF3C/EIF3H/EIF3J/EIF3L/EIF3M/EIF3CL	8	translation	T
CC	GO:0000502	proteasome complex	8/189	62/19894	1.24787e-07	1.74045e-06	1.25133e-06	PSMA1/PSMA5/PSMB1/PSMB2/PSMB5/PSMC4/PSME3/UBQLN1	8
CC	GO:1905369	endopeptidase complex	8/189	86/19894	1.6127e-06	1.64372e-05	1.18178e-05	PSMA1/PSMA5/PSMB1/PSMB2/PSMB5/PSMC4/PSME3/UBQLN1	8
CC	GO:0005643	nuclear pore	8/189	97/19894	4.01893e-06	3.67247e-05	2.64039e-05	EIF5A/IPO5/IPO7/KPNB1/NUP155/NUP93/RANBP1/RANGAP1	8
CC	GO:1905368	peptidase complex	8/189	122/19894	2.18846e-05	0.000181232	0.0001303	PSMA1/PSMA5/PSMB1/PSMB2/PSMB5/PSMC4/PSME3/UBQLN1	8
CC	GO:0000228	nuclear chromosome	8/189	226/19894	0.00146867	0.00997943	0.00717488	MCM4/NCAPD2/NCAPG/PCNA/PRIM2/SMC2/SMC4/TOP2A	8
CC	GO:0000775	chromosome, centromeric region	8/189	257/19894	0.00325653	0.0200693	0.0144292	CBX3/CSNK1A1/NCAPD2/NCAPG/RANGAP1/SMC4/TOP2A/XPO1	8
MF	GO:0019843	rRNA binding	8/190	67/18522	4.11404e-07	7.93096e-06	6.27933e-06	DDX21/RPL12/RPL5/RPS13/RPS3/RPS4X/RPS5/RPS9	8
MF	GO:0140104	molecular carrier activity	8/190	95/18522	6.00384e-06	9.05797e-05	7.17164e-05	CSE1L/HSPA8/IPO4/IPO5/IPO9/KPNA2/KPNB1/XPO1	8
MF	GO:0051087	protein-folding chaperone binding	8/190	133/18522	6.95063e-05	0.000927642	0.000734459	CDK1/DNAJA1/HSPA8/PFDN4/PPID/PTGES3/RPS3/STUB1	8
MF	GO:0140097	catalytic activity, acting on DNA	8/190	248/18522	0.00415528	0.0349812	0.0276963	DDX3X/G3BP1/MCM4/NME1/PCNA/PTGES3/RPS3/TOP2A	8
BP	GO:1904851	positive regulation of establishment of protein localization to telomere	7/186	10/18888	9.38613e-13	1.74753e-10	1.4416e-10	CCT2/CCT3/CCT4/CCT5/CCT6A/CCT7/TCP1	7	protein folding and chaperons
BP	GO:0070203	regulation of establishment of protein localization to telomere	7/186	11/18888	2.55978e-12	3.49495e-10	2.88312e-10	CCT2/CCT3/CCT4/CCT5/CCT6A/CCT7/TCP1	7	protein folding and chaperons
BP	GO:1904869	regulation of protein localization to Cajal body	7/186	11/18888	2.55978e-12	3.49495e-10	2.88312e-10	CCT2/CCT3/CCT4/CCT5/CCT6A/CCT7/TCP1	7	protein folding and chaperons
BP	GO:1904871	positive regulation of protein localization to Cajal body	7/186	11/18888	2.55978e-12	3.49495e-10	2.88312e-10	CCT2/CCT3/CCT4/CCT5/CCT6A/CCT7/TCP1	7	protein folding and chaperons
BP	GO:0070202	regulation of establishment of protein localization to chromosome	7/186	12/18888	6.09252e-12	6.5671e-10	5.41745e-10	CCT2/CCT3/CCT4/CCT5/CCT6A/CCT7/TCP1	7	protein folding and chaperons
BP	GO:1903405	protein localization to nuclear body	7/186	12/18888	6.09252e-12	6.5671e-10	5.41745e-10	CCT2/CCT3/CCT4/CCT5/CCT6A/CCT7/TCP1	7	protein folding and chaperons
BP	GO:1904816	positive regulation of protein localization to chromosome, telomeric region	7/186	12/18888	6.09252e-12	6.5671e-10	5.41745e-10	CCT2/CCT3/CCT4/CCT5/CCT6A/CCT7/TCP1	7	protein folding and chaperons
BP	GO:1904867	protein localization to Cajal body	7/186	12/18888	6.09252e-12	6.5671e-10	5.41745e-10	CCT2/CCT3/CCT4/CCT5/CCT6A/CCT7/TCP1	7	protein folding and chaperons
BP	GO:1904814	regulation of protein localization to chromosome, telomeric region	7/186	14/18888	2.59649e-11	2.5322e-09	2.08891e-09	CCT2/CCT3/CCT4/CCT5/CCT6A/CCT7/TCP1	7	protein folding and chaperons
BP	GO:1990173	protein localization to nucleoplasm	7/186	14/18888	2.59649e-11	2.5322e-09	2.08891e-09	CCT2/CCT3/CCT4/CCT5/CCT6A/CCT7/TCP1	7	protein folding and chaperons
BP	GO:1904874	positive regulation of telomerase RNA localization to Cajal body	7/186	15/18888	4.82807e-11	4.49449e-09	3.70768e-09	CCT2/CCT3/CCT4/CCT5/CCT6A/CCT7/TCP1	7	protein folding and chaperons
BP	GO:0070200	establishment of protein localization to telomere	7/186	18/18888	2.32881e-10	1.76645e-08	1.45721e-08	CCT2/CCT3/CCT4/CCT5/CCT6A/CCT7/TCP1	7	protein folding and chaperons
BP	GO:1904872	regulation of telomerase RNA localization to Cajal body	7/186	18/18888	2.32881e-10	1.76645e-08	1.45721e-08	CCT2/CCT3/CCT4/CCT5/CCT6A/CCT7/TCP1	7	protein folding and chaperons
BP	GO:0090670	RNA localization to Cajal body	7/186	19/18888	3.65673e-10	2.4158e-08	1.99289e-08	CCT2/CCT3/CCT4/CCT5/CCT6A/CCT7/TCP1	7	protein folding and chaperons
BP	GO:0090671	telomerase RNA localization to Cajal body	7/186	19/18888	3.65673e-10	2.4158e-08	1.99289e-08	CCT2/CCT3/CCT4/CCT5/CCT6A/CCT7/TCP1	7	protein folding and chaperons
BP	GO:0090672	telomerase RNA localization	7/186	19/18888	3.65673e-10	2.4158e-08	1.99289e-08	CCT2/CCT3/CCT4/CCT5/CCT6A/CCT7/TCP1	7	protein folding and chaperons
BP	GO:0090685	RNA localization to nucleus	7/186	19/18888	3.65673e-10	2.4158e-08	1.99289e-08	CCT2/CCT3/CCT4/CCT5/CCT6A/CCT7/TCP1	7	protein folding and chaperons
BP	GO:0051131	chaperone-mediated protein complex assembly	7/186	23/18888	1.7209e-09	1.00697e-07	8.30692e-08	CCT2/HSP90AA1/HSP90AB1/HSPA1A/PSMG1/PTGES3/STUB1	7	protein folding and chaperons
BP	GO:0070199	establishment of protein localization to chromosome	7/186	28/18888	7.97295e-09	3.98259e-07	3.28539e-07	CCT2/CCT3/CCT4/CCT5/CCT6A/CCT7/TCP1	7	protein folding and chaperons
BP	GO:0070198	protein localization to chromosome, telomeric region	7/186	31/18888	1.72706e-08	8.03866e-07	6.6314e-07	CCT2/CCT3/CCT4/CCT5/CCT6A/CCT7/TCP1	7	protein folding and chaperons
BP	GO:0032212	positive regulation of telomere maintenance via telomerase	7/186	35/18888	4.27213e-08	1.86156e-06	1.53567e-06	CCT2/CCT3/CCT4/CCT5/CCT6A/CCT7/TCP1	7	protein folding and chaperons
BP	GO:0051084	'de novo' post-translational protein folding	7/186	37/18888	6.43298e-08	2.68872e-06	2.21803e-06	CCT2/DNAJC7/HSPA1A/HSPA1B/HSPA8/HSPH1/PTGES3	7	protein folding and chaperons
BP	GO:0007339	binding of sperm to zona pellucida	7/186	38/18888	7.82035e-08	3.08002e-06	2.54082e-06	CCT2/CCT3/CCT4/CCT5/CCT7/TCP1/UBAP2L	7	protein folding and chaperons
BP	GO:1904358	positive regulation of telomere maintenance via telomere lengthening	7/186	38/18888	7.82035e-08	3.08002e-06	2.54082e-06	CCT2/CCT3/CCT4/CCT5/CCT6A/CCT7/TCP1	7	protein folding and chaperons
BP	GO:0006458	'de novo' protein folding	7/186	41/18888	1.35885e-07	4.79813e-06	3.95816e-06	CCT2/DNAJC7/HSPA1A/HSPA1B/HSPA8/HSPH1/PTGES3	7	protein folding and chaperons
BP	GO:0009124	nucleoside monophosphate biosynthetic process	7/186	42/18888	1.61713e-07	5.48865e-06	4.5278e-06	ADSL/DUT/GART/IMPDH1/IMPDH2/PAICS/UMPS	7																							42/18888	2.41232e-05	0.00228354	0.00201554	ADK/HPRT1/SHMT1/TK1	4					42/18888	6.04845e-05	0.0141707	0.0130155	HPRT1/SHMT1/TK1/TYMS	4
BP	GO:0035036	sperm-egg recognition	7/186	51/18888	6.44022e-07	1.80679e-05	1.49049e-05	CCT2/CCT3/CCT4/CCT5/CCT7/TCP1/UBAP2L	7	protein folding and chaperons
BP	GO:0032210	regulation of telomere maintenance via telomerase	7/186	55/18888	1.09198e-06	2.79548e-05	2.3061e-05	CCT2/CCT3/CCT4/CCT5/CCT6A/CCT7/TCP1	7	protein folding and chaperons
BP	GO:0009161	ribonucleoside monophosphate metabolic process	7/186	59/18888	1.77588e-06	4.43538e-05	3.65891e-05	ADSL/GART/IMPDH1/IMPDH2/PAICS/PNP/UMPS	7
BP	GO:0042255	ribosome assembly	7/186	62/18888	2.49721e-06	6.0168e-05	4.96349e-05	DDX3X/EIF5/RPL38/RPL5/RPS19/RPS5/RPSA	7	cytosolic ribosome	T
BP	GO:1904356	regulation of telomere maintenance via telomere lengthening	7/186	63/18888	2.78617e-06	6.47796e-05	5.34392e-05	CCT2/CCT3/CCT4/CCT5/CCT6A/CCT7/TCP1	7	protein folding and chaperons
BP	GO:0048524	positive regulation of viral process	7/186	64/18888	3.10252e-06	6.90647e-05	5.69741e-05	DDX3X/KPNA2/PABPC1/PPID/SRPK1/STAU1/TOP2A	7
BP	GO:0034605	cellular response to heat	7/186	67/18888	4.23663e-06	9.23044e-05	7.61455e-05	CHORDC1/DNAJC7/HSP90AA1/HSP90AB1/HSPA1A/HSPA1B/STUB1	7
BP	GO:0032206	positive regulation of telomere maintenance	7/186	71/18888	6.26765e-06	0.000123425	0.000101818	CCT2/CCT3/CCT4/CCT5/CCT6A/CCT7/TCP1	7	protein folding and chaperons
BP	GO:0009988	cell-cell recognition	7/186	73/18888	7.55286e-06	0.000144796	0.000119448	CCT2/CCT3/CCT4/CCT5/CCT7/TCP1/UBAP2L	7	protein folding and chaperons
BP	GO:0045069	regulation of viral genome replication	7/186	85/18888	2.07176e-05	0.000362646	0.000299161	DDX3X/DDX5/PABPC1/PPID/SRPK1/STAU1/TOP2A	7
BP	GO:0032204	regulation of telomere maintenance	7/186	106/18888	8.60017e-05	0.00134451	0.00110914	CCT2/CCT3/CCT4/CCT5/CCT6A/CCT7/TCP1	7	protein folding and chaperons
BP	GO:0039531	regulation of cytoplasmic pattern recognition receptor signaling pathway	7/186	108/18888	9.67894e-05	0.00145754	0.00120238	CSNK1A1/DDX3X/HSPA1A/HSPA1B/HSPA8/PCBP2/UBQLN1	7
BP	GO:0051983	regulation of chromosome segregation	7/186	131/18888	0.000320532	0.00400274	0.00330201	CDK1/NCAPD2/NCAPG/SMC2/SMC4/TRIP13/UBE2C	7
BP	GO:0006986	response to unfolded protein	7/186	138/18888	0.000439316	0.00529246	0.00436596	DNAJA1/HSP90AA1/HSP90AB1/HSPA1A/HSPA8/HSPH1/STUB1	7
BP	GO:0170039	proteinogenic amino acid metabolic process	7/186	147/18888	0.000641074	0.00741762	0.00611908	ADI1/CTPS1/DHFR/ENOPH1/GART/GFPT1/PSAT1	7
BP	GO:0035966	response to topologically incorrect protein	7/186	152/18888	0.000781394	0.00869725	0.0071747	DNAJA1/HSP90AA1/HSP90AB1/HSPA1A/HSPA8/HSPH1/STUB1	7
BP	GO:0008037	cell recognition	7/186	155/18888	0.000876583	0.00960022	0.00791959	CCT2/CCT3/CCT4/CCT5/CCT7/TCP1/UBAP2L	7	protein folding and chaperons
BP	GO:0062207	regulation of pattern recognition receptor signaling pathway	7/186	166/18888	0.0013064	0.0135805	0.0112031	CSNK1A1/DDX3X/HSPA1A/HSPA1B/HSPA8/PCBP2/UBQLN1	7
BP	GO:0043484	regulation of RNA splicing	7/186	186/18888	0.0024941	0.0238687	0.0196902	DDX5/GRSF1/HSPA1A/PRMT5/RPS13/SRPK1/WDR77	7			EGFUp = bold						8/152	186/18888	0.000133371	0.00938805	0.00802968	HNRNPU/RBM25/RRP1B/SF3B4/SNRNP70/SRSF1/SRSF3/TRA2A	8
BP	GO:0051701	biological process involved in interaction with host	7/186	202/18888	0.00393594	0.0349084	0.0287973	CDK1/HSP90AB1/HSPA1A/HSPA1B/PPID/RPSA/SLC1A5	7
BP	GO:0045732	positive regulation of protein catabolic process	7/186	205/18888	0.00426503	0.0368556	0.0304036	CSNK1A1/HSP90AA1/HSPA1A/HSPA1B/PSMC4/STUB1/UBQLN1	7
CC	GO:0005832	chaperonin-containing T-complex	7/189	11/19894	1.99695e-12	4.40993e-11	3.1706e-11	CCT2/CCT3/CCT4/CCT5/CCT6A/CCT7/TCP1	7	protein folding and chaperons
MF	GO:0140142	nucleocytoplasmic carrier activity	7/190	32/18522	2.89927e-08	6.70697e-07	5.31023e-07	CSE1L/IPO4/IPO5/IPO9/KPNA2/KPNB1/XPO1	7
MF	GO:0051879	Hsp90 protein binding	7/190	42/18522	2.13103e-07	4.62167e-06	3.6592e-06	CHORDC1/KPNB1/PPID/PPP5C/PTGES3/RPS3/STUB1	7
BP	GO:0045070	positive regulation of viral genome replication	6/186	31/18888	5.04699e-07	1.45581e-05	1.20095e-05	DDX3X/PABPC1/PPID/SRPK1/STAU1/TOP2A	6
BP	GO:0051085	chaperone cofactor-dependent protein refolding	6/186	32/18888	6.16109e-07	1.75249e-05	1.4457e-05	DNAJC7/HSPA1A/HSPA1B/HSPA8/HSPH1/PTGES3	6
BP	GO:0051973	positive regulation of telomerase activity	6/186	33/18888	7.4689e-07	2.03951e-05	1.68247e-05	CCT2/CCT4/HSP90AA1/HSP90AB1/PTGES3/TCP1	6	protein folding and chaperons
BP	GO:0009156	ribonucleoside monophosphate biosynthetic process	6/186	35/18888	1.07683e-06	2.79158e-05	2.30288e-05	ADSL/GART/IMPDH1/IMPDH2/PAICS/UMPS	6
BP	GO:0009167	purine ribonucleoside monophosphate metabolic process	6/186	40/18888	2.4445e-06	5.95991e-05	4.91656e-05	ADSL/GART/IMPDH1/IMPDH2/PAICS/PNP	6
BP	GO:0009126	purine nucleoside monophosphate metabolic process	6/186	42/18888	3.28668e-06	7.23777e-05	5.97071e-05	ADSL/GART/IMPDH1/IMPDH2/PAICS/PNP	6
BP	GO:0051972	regulation of telomerase activity	6/186	44/18888	4.35112e-06	9.3801e-05	7.73801e-05	CCT2/CCT4/HSP90AA1/HSP90AB1/PTGES3/TCP1	6	protein folding and chaperons
BP	GO:0030261	chromosome condensation	6/186	45/18888	4.97971e-06	0.000105139	8.67328e-05	CDK1/NCAPD2/NCAPG/SMC2/SMC4/TOP2A	6
BP	GO:1905818	regulation of chromosome separation	6/186	74/18888	8.94274e-05	0.00137705	0.00113598	NCAPD2/NCAPG/SMC2/SMC4/TRIP13/UBE2C	6
BP	GO:0031397	negative regulation of protein ubiquitination	6/186	78/18888	0.000120026	0.00175581	0.00144843	DNAJA1/HSPA1A/HSPA1B/PRMT3/RPL5/RPS3	6
BP	GO:0051304	chromosome separation	6/186	81/18888	0.000148006	0.00211969	0.00174862	NCAPD2/NCAPG/SMC2/SMC4/TRIP13/UBE2C	6
BP	GO:0006446	regulation of translational initiation	6/186	84/18888	0.000180915	0.00248666	0.00205134	DDX3X/EIF3B/EIF3H/EIF4G2/EIF4H/EIF5	6	translation	T
BP	GO:0072527	pyrimidine-containing compound metabolic process	6/186	84/18888	0.000180915	0.00248666	0.00205134	CTPS1/DUT/NME1/NME2/RRM1/UMPS	6
BP	GO:1903321	negative regulation of protein modification by small protein conjugation or removal	6/186	90/18888	0.000263943	0.00340993	0.00281299	DNAJA1/HSPA1A/HSPA1B/PRMT3/RPL5/RPS3	6
BP	GO:1901874	negative regulation of post-translational protein modification	6/186	94/18888	0.000334155	0.00414758	0.00342149	DNAJA1/HSPA1A/HSPA1B/PRMT3/RPL5/RPS3	6	translation	T
BP	GO:0031398	positive regulation of protein ubiquitination	6/186	108/18888	0.000701176	0.00793375	0.00654486	DDX3X/RPS2/STUB1/UBE2C/UBE2S/UBQLN1	6
BP	GO:1901800	positive regulation of proteasomal protein catabolic process	6/186	109/18888	0.000736046	0.00828254	0.00683258	CSNK1A1/HSPA1A/HSPA1B/PSMC4/STUB1/UBQLN1	6
BP	GO:1903322	positive regulation of protein modification by small protein conjugation or removal	6/186	130/18888	0.00182961	0.0181895	0.0150052	DDX3X/RPS2/STUB1/UBE2C/UBE2S/UBQLN1	6
BP	GO:1901875	positive regulation of post-translational protein modification	6/186	131/18888	0.00190205	0.0185495	0.0153022	DDX3X/RPS2/STUB1/UBE2C/UBE2S/UBQLN1	6	translation	T
BP	GO:1903052	positive regulation of proteolysis involved in protein catabolic process	6/186	131/18888	0.00190205	0.0185495	0.0153022	CSNK1A1/HSPA1A/HSPA1B/PSMC4/STUB1/UBQLN1	6
BP	GO:0034101	erythrocyte homeostasis	6/186	144/18888	0.00305457	0.0286962	0.0236726	HEATR3/HSPA1A/HSPA1B/RPS17/RPS19/SLC1A5	6
BP	GO:0033157	regulation of intracellular protein transport	6/186	149/18888	0.00361414	0.0328967	0.0271377	CDK1/HSP90AA1/IPO5/PDCD5/RANGAP1/XPO1	6			EGFUp = bold						6/152	149/18888	0.00131362	0.0371677	0.0317899	BAG3/FLNA/JUP/PTPN1/SFN/TRIM28	6
CC	GO:0016234	inclusion body	6/189	71/19894	5.82572e-05	0.000454063	0.000326457	EEF2/HSPA1A/HSPA1B/RANGAP1/STUB1/UBQLN1	6
CC	GO:0000781	chromosome, telomeric region	6/189	173/19894	0.0062684	0.0303908	0.02185	CBX3/CDK1/MCM4/PCNA/PTGES3/RIF1	6
CC	GO:0000779	condensed chromosome, centromeric region	6/189	181/19894	0.00775952	0.0342712	0.0246399	CBX3/CSNK1A1/NCAPD2/NCAPG/RANGAP1/XPO1	6
MF	GO:0003746	translation elongation factor activity	6/190	19/18522	2.61426e-08	6.47963e-07	5.13024e-07	EEF1A1/EEF1A1P5/EEF2/EIF5A/EIF5AL1/EEF1G	6	translation	T
MF	GO:0031369	translation initiation factor binding	6/190	32/18522	7.81477e-07	1.35586e-05	1.0735e-05	DDX3X/EIF3B/EIF3C/EIF3M/EIF5/EIF3CL	6	translation	T
MF	GO:0004386	helicase activity	6/190	154/18522	0.00516782	0.0398496	0.0315509	DDX21/DDX3X/DDX5/G3BP1/MCM4/DDX3Y	6
BP	GO:0006177	GMP biosynthetic process	5/186	14/18888	1.6348e-07	5.48865e-06	4.5278e-06	ADSL/GART/IMPDH1/IMPDH2/PAICS	5																							14/18888	0.00140915	0.041558	0.0366807	ADK/HPRT1	2
BP	GO:0009168	purine ribonucleoside monophosphate biosynthetic process	5/186	19/18888	9.12279e-07	2.39532e-05	1.97599e-05	ADSL/GART/IMPDH1/IMPDH2/PAICS	5
BP	GO:0009127	purine nucleoside monophosphate biosynthetic process	5/186	21/18888	1.57115e-06	3.9725e-05	3.27707e-05	ADSL/GART/IMPDH1/IMPDH2/PAICS	5
BP	GO:0042026	protein refolding	5/186	27/18888	5.94136e-06	0.000118135	9.74541e-05	DNAJA1/HSP90AA1/HSPA1A/HSPA1B/HSPA8	5
BP	GO:0046037	GMP metabolic process	5/186	27/18888	5.94136e-06	0.000118135	9.74541e-05	ADSL/GART/IMPDH1/IMPDH2/PAICS	5
BP	GO:0051984	positive regulation of chromosome segregation	5/186	27/18888	5.94136e-06	0.000118135	9.74541e-05	CDK1/NCAPD2/NCAPG/SMC2/SMC4	5
BP	GO:1905820	positive regulation of chromosome separation	5/186	29/18888	8.60135e-06	0.000161611	0.000133319	NCAPD2/NCAPG/SMC2/SMC4/UBE2C	5
BP	GO:0034063	stress granule assembly	5/186	31/18888	1.21116e-05	0.00022147	0.000182699	CAPRIN1/DDX3X/G3BP1/G3BP2/UBAP2L	5
BP	GO:0006221	pyrimidine nucleotide biosynthetic process	5/186	32/18888	1.42404e-05	0.000258092	0.00021291	CTPS1/DUT/NME1/NME2/UMPS	5
BP	GO:0009112	nucleobase metabolic process	5/186	34/18888	1.93656e-05	0.000344876	0.000284501	CTPS1/GART/PAICS/RRM1/UMPS	5																							34/18888	1.02415e-05	0.00222753	0.0019661	ADK/HPRT1/MTOR/SHMT1	4
BP	GO:0072528	pyrimidine-containing compound biosynthetic process	5/186	42/18888	5.55465e-05	0.000924872	0.000762962	CTPS1/DUT/NME1/NME2/UMPS	5																							42/18888	0.00064199	0.0265967	0.0234753	MTOR/SHMT1/TK1	3
BP	GO:0000387	spliceosomal snRNP assembly	5/186	52/18888	0.000156728	0.00222902	0.00183881	AAR2/GEMIN2/PRMT5/STRAP/WDR77	5
BP	GO:0006220	pyrimidine nucleotide metabolic process	5/186	53/18888	0.000171684	0.00240829	0.00198669	CTPS1/DUT/NME1/NME2/UMPS	5
BP	GO:2000059	negative regulation of ubiquitin-dependent protein catabolic process	5/186	53/18888	0.000171684	0.00240829	0.00198669	EIF3H/HSP90AB1/PBK/PDCL3/RPL5	5
BP	GO:1903051	negative regulation of proteolysis involved in protein catabolic process	5/186	70/18888	0.000632753	0.00736295	0.00607398	EIF3H/HSP90AB1/PBK/PDCL3/RPL5	5
BP	GO:1902117	positive regulation of organelle assembly	5/186	84/18888	0.00144492	0.0146495	0.0120849	CAPRIN1/CNOT1/G3BP1/G3BP2/UBAP2L	5
BP	GO:2001237	negative regulation of extrinsic apoptotic signaling pathway	5/186	100/18888	0.00310642	0.02905	0.0239645	BCL2L1/DDX3X/HSPA1A/HSPA1B/PSME3	5
BP	GO:0019080	viral gene expression	5/186	102/18888	0.00338306	0.0313507	0.0258624	CSNK1A1/EIF3A/EIF3B/EIF3L/PCBP2	5
BP	GO:0046822	regulation of nucleocytoplasmic transport	5/186	112/18888	0.00503751	0.0421095	0.0347377	CDK1/HSP90AA1/IPO5/RANGAP1/XPO1	5			EGFUp = bold						8/152	112/18888	3.42846e-06	0.000549697	0.000470161	BAG3/FLNA/IWS1/JUP/NSUN2/NUP153/SFN/TRIM28	8
BP	GO:2001243	negative regulation of intrinsic apoptotic signaling pathway	5/186	114/18888	0.00542675	0.0444559	0.0366734	BCL2L1/DDX3X/DNAJA1/HSPA1A/TPT1	5
BP	GO:0009201	ribonucleoside triphosphate biosynthetic process	5/186	118/18888	0.0062682	0.0497569	0.0410463	CTPS1/IMPDH1/IMPDH2/NME1/NME2	5
CC	GO:0005839	proteasome core complex	5/189	20/19894	1.01355e-06	1.07436e-05	7.7243e-06	PSMA1/PSMA5/PSMB1/PSMB2/PSMB5	5
CC	GO:0016235	aggresome	5/189	35/19894	1.89051e-05	0.000161608	0.000116191	EEF2/HSPA1A/HSPA1B/RANGAP1/UBQLN1	5
CC	GO:0005791	rough endoplasmic reticulum	5/189	56/19894	0.000189311	0.00135587	0.00097483	CCDC47/RPL4/RPS21/RPS29/STAU1	5																																	56/19894	0.00265951	0.0432279	0.0389767	CDKAL1/RPS29/SEC61G	3
CC	GO:0042470	melanosome	5/189	112/19894	0.0043392	0.023956	0.0172236	CCT4/HSP90AA1/HSP90AB1/HSPA8/SLC1A5	5	protein folding and chaperons		EGFUp = bold						6/155	112/19894	0.000246168	0.00242281	0.00169795	ANXA11/ANXA2/ANXA2P2/BSG/SLC2A1/STX3	6
CC	GO:0048770	pigment granule	5/189	112/19894	0.0043392	0.023956	0.0172236	CCT4/HSP90AA1/HSP90AB1/HSPA8/SLC1A5	5	protein folding and chaperons		EGFUp = bold						6/155	112/19894	0.000246168	0.00242281	0.00169795	ANXA11/ANXA2/ANXA2P2/BSG/SLC2A1/STX3	6
MF	GO:0061608	nuclear import signal receptor activity	5/190	20/18522	1.47427e-06	2.43606e-05	1.92875e-05	IPO4/IPO5/IPO9/KPNA2/KPNB1	5
MF	GO:0048027	mRNA 5'-UTR binding	5/190	24/18522	3.90919e-06	6.16587e-05	4.88182e-05	CCT5/DDX3X/RPL5/RPS13/RPS3A	5	protein folding and chaperons
MF	GO:0030544	Hsp70 protein binding	5/190	51/18522	0.000172644	0.00213955	0.00169398	CDK1/DNAJA1/PPID/RPS3/STUB1	5
MF	GO:0003724	RNA helicase activity	5/190	77/18522	0.0011715	0.0119562	0.00946628	DDX21/DDX3X/DDX5/G3BP1/DDX3Y	5
MF	GO:0001618	virus receptor activity	5/190	79/18522	0.00131449	0.0126702	0.0100316	CDK1/HSPA1A/HSPA1B/RPSA/SLC1A5	5
MF	GO:0008186	ATP-dependent activity, acting on RNA	5/190	79/18522	0.00131449	0.0126702	0.0100316	DDX21/DDX3X/DDX5/G3BP1/DDX3Y	5
MF	GO:0140272	exogenous protein binding	5/190	80/18522	0.00139063	0.0126987	0.0100542	CDK1/HSPA1A/HSPA1B/RPSA/SLC1A5	5
BP	GO:0006183	GTP biosynthetic process	4/186	11/18888	2.84676e-06	6.47796e-05	5.34392e-05	IMPDH1/IMPDH2/NME1/NME2	4
BP	GO:0060623	regulation of chromosome condensation	4/186	11/18888	2.84676e-06	6.47796e-05	5.34392e-05	NCAPD2/NCAPG/SMC2/SMC4	4
BP	GO:0061684	chaperone-mediated autophagy	4/186	15/18888	1.14171e-05	0.000210651	0.000173774	EEF1A1/HSP90AA1/HSPA8/STUB1	4
BP	GO:0046112	nucleobase biosynthetic process	4/186	17/18888	1.9602e-05	0.000346076	0.000285491	CTPS1/GART/PAICS/UMPS	4																							17/18888	4.08782e-05	0.00338705	0.00298954	HPRT1/MTOR/SHMT1	3
BP	GO:0046040	IMP metabolic process	4/186	18/18888	2.50089e-05	0.000434053	0.000358067	ADSL/GART/PAICS/PNP	4
BP	GO:0007076	mitotic chromosome condensation	4/186	19/18888	3.14347e-05	0.000540125	0.00044557	NCAPD2/NCAPG/SMC2/SMC4	4
BP	GO:0019081	viral translation	4/186	21/18888	4.77965e-05	0.000802355	0.000661893	EIF3A/EIF3B/EIF3L/PCBP2	4	translation	T
BP	GO:0009147	pyrimidine nucleoside triphosphate metabolic process	4/186	24/18888	8.29219e-05	0.00131647	0.001086	CTPS1/DUT/NME1/NME2	4
BP	GO:0009220	pyrimidine ribonucleotide biosynthetic process	4/186	24/18888	8.29219e-05	0.00131647	0.001086	CTPS1/NME1/NME2/UMPS	4
BP	GO:0046039	GTP metabolic process	4/186	24/18888	8.29219e-05	0.00131647	0.001086	IMPDH1/IMPDH2/NME1/NME2	4
BP	GO:0009218	pyrimidine ribonucleotide metabolic process	4/186	32/18888	0.000263882	0.00340993	0.00281299	CTPS1/NME1/NME2/UMPS	4
BP	GO:0043094	cellular metabolic compound salvage	4/186	33/18888	0.000297983	0.00379368	0.00312955	ADI1/ADSL/ENOPH1/PNP	4																							33/18888	0.000313148	0.0155679	0.0137408	ADK/DNPH1/HPRT1	3
BP	GO:0000462	maturation of SSU-rRNA from tricistronic rRNA transcript (SSU-rRNA, 5.8S rRNA, LSU-rRNA)	4/186	36/18888	0.00041919	0.00507989	0.00419059	RPS16/RPS19/RPS21/TSR1	4
BP	GO:0051438	regulation of ubiquitin-protein transferase activity	4/186	38/18888	0.000517301	0.00612389	0.00505183	RPL5/RPS2/UBE2C/UBE2S	4
BP	GO:0042398	cellular modified amino acid biosynthetic process	4/186	46/18888	0.00107568	0.011656	0.00961549	CKB/DHFR/GART/MTHFD1L	4
BP	GO:0039532	negative regulation of cytoplasmic pattern recognition receptor signaling pathway	4/186	51/18888	0.00158554	0.015996	0.0131957	CSNK1A1/HSPA8/PCBP2/UBQLN1	4
BP	GO:0030490	maturation of SSU-rRNA	4/186	54/18888	0.00196111	0.0190349	0.0157026	RPS16/RPS19/RPS21/TSR1	4
BP	GO:0170038	proteinogenic amino acid biosynthetic process	4/186	56/18888	0.00224314	0.0216696	0.0178761	ADI1/DHFR/ENOPH1/PSAT1	4																							56/18888	7.58567e-05	0.00488004	0.00430731	ASNS/ASS1/PHGDH/SHMT1	4
BP	GO:0170034	L-amino acid biosynthetic process	4/186	57/18888	0.00239412	0.0230195	0.0189897	ADI1/DHFR/ENOPH1/PSAT1	4																							57/18888	8.1334e-05	0.00488004	0.00430731	ASNS/ASS1/PHGDH/SHMT1	4
BP	GO:0070534	protein K63-linked ubiquitination	4/186	64/18888	0.00365116	0.0330866	0.0272944	DDX3X/STUB1/UBE2S/UBE2T	4
BP	GO:0070192	chromosome organization involved in meiotic cell cycle	4/186	65/18888	0.00386112	0.0345309	0.0284859	NCAPD2/SMC2/SMC4/TRIP13	4
BP	GO:0008652	amino acid biosynthetic process	4/186	67/18888	0.00430528	0.0370471	0.0305616	ADI1/DHFR/ENOPH1/PSAT1	4																							67/18888	0.000153096	0.00832459	0.0073476	ASNS/ASS1/PHGDH/SHMT1	4
BP	GO:1901607	alpha-amino acid biosynthetic process	4/186	69/18888	0.00478268	0.0404749	0.0333893	ADI1/DHFR/ENOPH1/PSAT1	4																							69/18888	8.48536e-06	0.00210922	0.00186168	ASNS/ASS1/ILVBL/PHGDH/SHMT1	5
CC	GO:0000794	condensed nuclear chromosome	4/189	81/19894	0.00743458	0.0339684	0.0244221	NCAPD2/NCAPG/SMC2/SMC4	4
MF	GO:0043024	ribosomal small subunit binding	4/190	17/18522	2.29992e-05	0.00033253	0.00026328	DDX3X/G3BP1/NME1/USP16	4	cytosolic ribosome	T
MF	GO:0070182	DNA polymerase binding	4/190	21/18522	5.60073e-05	0.000777381	0.000615491	HSP90AA1/HSP90AB1/PCNA/PTGES3	4
MF	GO:0008139	nuclear localization sequence binding	4/190	25/18522	0.000114639	0.00147333	0.0011665	IPO4/IPO5/KPNA2/KPNB1	4
MF	GO:0097718	disordered domain specific binding	4/190	32/18522	0.000308115	0.00368676	0.00291899	HSP90AA1/HSP90AB1/HSPA1A/RRM1	4
MF	GO:0048156	tau protein binding	4/190	43/18522	0.000968476	0.0101837	0.00806291	HSP90AA1/HSP90AB1/PPP5C/STUB1	4
MF	GO:0005048	signal sequence binding	4/190	47/18522	0.00135584	0.0126987	0.0100542	IPO4/IPO5/KPNA2/KPNB1	4
MF	GO:0016879	ligase activity, forming carbon-nitrogen bonds	4/190	48/18522	0.00146737	0.0130558	0.0103369	CTPS1/GART/MTHFD1L/PAICS	4
BP	GO:0009396	folic acid-containing compound biosynthetic process	3/186	10/18888	0.000107164	0.00159038	0.00131196	DHFR/GART/MTHFD1L	3
BP	GO:0006188	IMP biosynthetic process	3/186	11/18888	0.000146283	0.00210978	0.00174043	ADSL/GART/PAICS	3
BP	GO:0075522	IRES-dependent viral translational initiation	3/186	11/18888	0.000146283	0.00210978	0.00174043	EIF3A/EIF3B/PCBP2	3	translation	T
BP	GO:0006167	AMP biosynthetic process	3/186	13/18888	0.000249899	0.00328073	0.0027064	ADSL/GART/PAICS	3																							13/18888	0.001211	0.0376274	0.0332114	ADK/HPRT1	2
BP	GO:0006448	regulation of translational elongation	3/186	13/18888	0.000249899	0.00328073	0.0027064	EIF5A/USP16/EIF5AL1	3	translation	T
BP	GO:0006241	CTP biosynthetic process	3/186	14/18888	0.000315753	0.00396725	0.00327274	CTPS1/NME1/NME2	3
BP	GO:0009209	pyrimidine ribonucleoside triphosphate biosynthetic process	3/186	15/18888	0.000391837	0.00477668	0.00394046	CTPS1/NME1/NME2	3
BP	GO:0042559	pteridine-containing compound biosynthetic process	3/186	15/18888	0.000391837	0.00477668	0.00394046	DHFR/GART/MTHFD1L	3
BP	GO:0006206	pyrimidine nucleobase metabolic process	3/186	16/18888	0.000478775	0.00570076	0.00470277	CTPS1/RRM1/UMPS	3
BP	GO:0046036	CTP metabolic process	3/186	16/18888	0.000478775	0.00570076	0.00470277	CTPS1/NME1/NME2	3
BP	GO:0000028	ribosomal small subunit assembly	3/186	18/18888	0.000687601	0.00782337	0.0064538	RPS19/RPS5/RPSA	3	cytosolic ribosome	T
BP	GO:0009208	pyrimidine ribonucleoside triphosphate metabolic process	3/186	18/18888	0.000687601	0.00782337	0.0064538	CTPS1/NME1/NME2	3
BP	GO:1904666	regulation of ubiquitin protein ligase activity	3/186	18/18888	0.000687601	0.00782337	0.0064538	RPL5/UBE2C/UBE2S	3
BP	GO:0009148	pyrimidine nucleoside triphosphate biosynthetic process	3/186	19/18888	0.000810632	0.00892567	0.00736312	CTPS1/NME1/NME2	3
BP	GO:0046653	tetrahydrofolate metabolic process	3/186	19/18888	0.000810632	0.00892567	0.00736312	DHFR/GART/MTHFD1L	3																																	19/18888	0.000116221	0.0211781	0.0194518	AASDHPPT/SHMT1/TYMS	3
BP	GO:0006607	NLS-bearing protein import into nucleus	3/186	20/18888	0.000946804	0.0103141	0.00850851	IPO5/KPNA2/KPNB1	3
BP	GO:0051443	positive regulation of ubiquitin-protein transferase activity	3/186	21/18888	0.00109664	0.0118206	0.00975127	RPS2/UBE2C/UBE2S	3
BP	GO:0032069	regulation of nuclease activity	3/186	22/18888	0.00126064	0.0131806	0.0108732	HSPA1A/PCNA/RPS3	3
BP	GO:0046033	AMP metabolic process	3/186	23/18888	0.00143929	0.0146495	0.0120849	ADSL/GART/PAICS	3
BP	GO:0006378	mRNA polyadenylation	3/186	25/18888	0.00184239	0.0182281	0.015037	GRSF1/PABPC1/SSU72	3
BP	GO:0006760	folic acid-containing compound metabolic process	3/186	28/18888	0.00256799	0.0244616	0.0201793	DHFR/GART/MTHFD1L	3																																	28/18888	0.000380104	0.0346317	0.0318087	AASDHPPT/SHMT1/TYMS	3
BP	GO:0070979	protein K11-linked ubiquitination	3/186	31/18888	0.00344817	0.0316675	0.0261237	UBE2C/UBE2S/UBE2T	3
BP	GO:0031116	positive regulation of microtubule polymerization	3/186	32/18888	0.00377758	0.033932	0.0279918	HSPA1A/HSPA1B/RPS3	3
BP	GO:0042558	pteridine-containing compound metabolic process	3/186	34/18888	0.00449235	0.0381757	0.0314926	DHFR/GART/MTHFD1L	3
BP	GO:1900225	regulation of NLRP3 inflammasome complex assembly	3/186	34/18888	0.00449235	0.0381757	0.0314926	CSNK1A1/DDX3X/HSPA8	3
BP	GO:1901099	negative regulation of signal transduction in absence of ligand	3/186	35/18888	0.00487831	0.0409458	0.0337778	BCL2L1/HSPA1A/HSPA1B	3
BP	GO:2001240	negative regulation of extrinsic apoptotic signaling pathway in absence of ligand	3/186	35/18888	0.00487831	0.0409458	0.0337778	BCL2L1/HSPA1A/HSPA1B	3
BP	GO:0009069	serine family amino acid metabolic process	3/186	36/18888	0.00528369	0.043633	0.0359946	DHFR/GART/PSAT1	3
BP	GO:0031112	positive regulation of microtubule polymerization or depolymerization	3/186	36/18888	0.00528369	0.043633	0.0359946	HSPA1A/HSPA1B/RPS3	3
BP	GO:0032435	negative regulation of proteasomal ubiquitin-dependent protein catabolic process	3/186	36/18888	0.00528369	0.043633	0.0359946	EIF3H/HSP90AB1/PBK	3
BP	GO:0044546	NLRP3 inflammasome complex assembly	3/186	37/18888	0.00570874	0.0463948	0.0382729	CSNK1A1/DDX3X/HSPA8	3
BP	GO:0141085	regulation of inflammasome-mediated signaling pathway	3/186	37/18888	0.00570874	0.0463948	0.0382729	CSNK1A1/DDX3X/HSPA8	3
BP	GO:1902229	regulation of intrinsic apoptotic signaling pathway in response to DNA damage	3/186	38/18888	0.00615372	0.0490382	0.0404535	BCL2L1/RPS3/TPT1	3
CC	GO:0019774	proteasome core complex, beta-subunit complex	3/189	11/19894	0.000131653	0.000969109	0.000696758	PSMB1/PSMB2/PSMB5	3
CC	GO:0044295	axonal growth cone	3/189	27/19894	0.00208689	0.0134884	0.00969774	HSP90AA1/HSP90AB1/L1CAM	3
MF	GO:0140776	protein-containing complex destabilizing activity	3/190	15/18522	0.000441444	0.00494132	0.00391228	HSPA1A/HSPA1B/HSPA8	3
MF	GO:0023026	MHC class II protein complex binding	3/190	27/18522	0.00259239	0.022489	0.0178056	HSP90AA1/HSP90AB1/HSPA8	3
MF	GO:0030515	snoRNA binding	3/190	32/18522	0.00423404	0.0349812	0.0276963	DDX21/NUDT1/TSR1	3
MF	GO:0061631	ubiquitin conjugating enzyme activity	3/190	34/18522	0.00503217	0.0396855	0.031421	UBE2C/UBE2S/UBE2T	3
MF	GO:0140693	molecular condensate scaffold activity	3/190	35/18522	0.00546287	0.0412091	0.0326272	CAPRIN1/G3BP1/G3BP2	3
MF	GO:0023023	MHC protein complex binding	3/190	37/18522	0.006389	0.0439323	0.0347834	HSP90AA1/HSP90AB1/HSPA8	3
MF	GO:0030331	nuclear estrogen receptor binding	3/190	39/18522	0.00740317	0.0494019	0.0391139	CNOT1/PCNA/PPID	3
BP	GO:0006228	UTP biosynthetic process	2/186	10/18888	0.00412069	0.0359114	0.0296247	NME1/NME2	2
BP	GO:0032070	regulation of deoxyribonuclease activity	2/186	10/18888	0.00412069	0.0359114	0.0296247	PCNA/RPS3	2
BP	GO:0044314	protein K27-linked ubiquitination	2/186	10/18888	0.00412069	0.0359114	0.0296247	UBE2S/UBE2T	2
BP	GO:0070432	regulation of nucleotide-binding oligomerization domain containing 2 signaling pathway	2/186	10/18888	0.00412069	0.0359114	0.0296247	HSPA1A/HSPA1B	2
BP	GO:0009086	methionine biosynthetic process	2/186	12/18888	0.00596595	0.0479148	0.0395267	ADI1/ENOPH1	2
BP	GO:0046051	UTP metabolic process	2/186	12/18888	0.00596595	0.0479148	0.0395267	NME1/NME2	2
BP	GO:0090084	negative regulation of inclusion body assembly	2/186	12/18888	0.00596595	0.0479148	0.0395267	HSPA1A/HSPA1B	2
CC	GO:0031414	N-terminal protein acetyltransferase complex	2/189	10/19894	0.00384259	0.0226286	0.0162692	NAA10/NAA15	2
CC	GO:0042564	NLS-dependent protein nuclear import complex	2/189	10/19894	0.00384259	0.0226286	0.0162692	KPNA2/KPNB1	2
CC	GO:0032797	SMN complex	2/189	11/19894	0.00466725	0.0252412	0.0181476	GEMIN2/STRAP	2
CC	GO:0030877	beta-catenin destruction complex	2/189	12/19894	0.00556584	0.0278292	0.0200083	CACYBP/CSNK1A1	2
CC	GO:0031074	nucleocytoplasmic transport complex	2/189	12/19894	0.00556584	0.0278292	0.0200083	KPNA2/KPNB1	2
CC	GO:1990124	messenger ribonucleoprotein complex	2/189	12/19894	0.00556584	0.0278292	0.0200083	PKP3/STAU1	2
CC	GO:0016281	eukaryotic translation initiation factor 4F complex	2/189	13/19894	0.00653689	0.0303908	0.02185	EIF4G2/EIF4H	2	translation	T
CC	GO:0034709	methylosome	2/189	13/19894	0.00653689	0.0303908	0.02185	PRMT5/WDR77	2
CC	GO:0044292	dendrite terminus	2/189	13/19894	0.00653689	0.0303908	0.02185	HSP90AA1/HSP90AB1	2
CC	GO:0030688	preribosome, small subunit precursor	2/189	15/19894	0.00869067	0.0377545	0.0271443	LTV1/TSR1	2	cytosolic ribosome	T
CC	GO:0098554	cytoplasmic side of endoplasmic reticulum membrane	2/189	16/19894	0.00987056	0.0421887	0.0303323	DNAJA1/RPS29	2
CC	GO:0034518	RNA cap binding complex	2/189	17/19894	0.0111173	0.0467631	0.0336211	EIF4G2/EIF4H	2
MF	GO:0047429	nucleoside triphosphate diphosphatase activity	2/190	10/18522	0.00446222	0.036009	0.0285101	DUT/NUDT1	2
MF	GO:0005049	nuclear export signal receptor activity	2/190	12/18522	0.00645691	0.0439323	0.0347834	CSE1L/XPO1	2
MF	GO:0016273	arginine N-methyltransferase activity	2/190	12/18522	0.00645691	0.0439323	0.0347834	PRMT3/PRMT5	2
MF	GO:0016274	protein-arginine N-methyltransferase activity	2/190	12/18522	0.00645691	0.0439323	0.0347834	PRMT3/PRMT5	2
MF	GO:0019215	intermediate filament binding	2/190	12/18522	0.00645691	0.0439323	0.0347834	EPPK1/NME2	2
[truncated: 8 more columns]

## Sheet: GO_L_egf_UP
ONTOLOGY	ID	Description	GeneRatio	BgRatio	pvalue	p.adjust	qvalue	geneID	Count
BP	GO:0007015	actin filament organization	17/115	467/18888	3.39521e-09	8.26393e-06	6.77969e-06	ACTR2/ARF6/BAIAP2/CAP2/COTL1/CTTN/DSTN/EZR/FLNA/IQGAP1/MYO6/PLEC/PLS3/PRKCD/RAC1/RAC3/WDR1	17
BP	GO:0030865	cortical cytoskeleton organization	7/115	51/18888	2.39346e-08	2.91284e-05	2.38968e-05	ARF6/EZR/IQGAP1/PLEC/RAC1/RAC3/WDR1	7
BP	GO:0032970	regulation of actin filament-based process	13/115	385/18888	6.40341e-07	0.000433463	0.000355611	ARF6/BAIAP2/COTL1/CTTN/DSG2/DSTN/FLNA/JUP/PRKCD/RAC1/RAC3/RALA/WDR1	13
BP	GO:0032386	regulation of intracellular transport	11/115	267/18888	7.12347e-07	0.000433463	0.000355611	EHD1/EZR/FLNA/JUP/NUP153/PRKCD/PTPN1/RAN/SCFD1/TRIM28/USP7	11
BP	GO:1990778	protein localization to cell periphery	12/115	356/18888	1.80642e-06	0.000879364	0.000721426	ACSL3/ADAM10/ARF6/ATP1B1/EHD1/ERBB2/EZR/FLNA/JUP/KRT18/NUMB/VAMP8	12
BP	GO:0034109	homotypic cell-cell adhesion	7/115	98/18888	2.26048e-06	0.000917	0.000752303	CLIC1/CSRP1/DSG2/FLNA/GNAS/JUP/PRKCD	7
BP	GO:0042307	positive regulation of protein import into nucleus	5/115	40/18888	4.25506e-06	0.00147954	0.00121381	FLNA/JUP/PRKCD/RAN/TRIM28	5
BP	GO:0000377	RNA splicing, via transesterification reactions with bulged adenosine as nucleophile	11/115	337/18888	6.75639e-06	0.00166383	0.00136499	DDX17/HNRNPA3/HNRNPC/HNRNPL/HNRNPM/HNRNPR/HNRNPU/HNRNPUL1/RBM14/SART1/SF3A1	11
BP	GO:0000398	mRNA splicing, via spliceosome	11/115	337/18888	6.75639e-06	0.00166383	0.00136499	DDX17/HNRNPA3/HNRNPC/HNRNPL/HNRNPM/HNRNPR/HNRNPU/HNRNPUL1/RBM14/SART1/SF3A1	11
BP	GO:0000375	RNA splicing, via transesterification reactions	11/115	341/18888	7.55291e-06	0.00166383	0.00136499	DDX17/HNRNPA3/HNRNPC/HNRNPL/HNRNPM/HNRNPR/HNRNPU/HNRNPUL1/RBM14/SART1/SF3A1	11
BP	GO:0008380	RNA splicing	13/115	484/18888	7.9199e-06	0.00166383	0.00136499	CCAR2/DDX17/HNRNPA3/HNRNPC/HNRNPL/HNRNPM/HNRNPR/HNRNPU/HNRNPUL1/RBM14/RTCB/SART1/SF3A1	13
BP	GO:0032956	regulation of actin cytoskeleton organization	11/115	344/18888	8.20292e-06	0.00166383	0.00136499	ARF6/BAIAP2/COTL1/CTTN/DSTN/FLNA/PRKCD/RAC1/RAC3/RALA/WDR1	11
BP	GO:0072659	protein localization to plasma membrane	10/115	293/18888	1.22902e-05	0.0023011	0.00188781	ACSL3/ARF6/ATP1B1/EHD1/EZR/FLNA/JUP/KRT18/NUMB/VAMP8	10
BP	GO:0034504	protein localization to nucleus	10/115	311/18888	2.05494e-05	0.00347879	0.00285398	CDK5RAP3/FLNA/HDGF/HNRNPU/JUP/NUP153/PRKCD/RAN/TOR1AIP1/TRIM28	10
BP	GO:1900182	positive regulation of protein localization to nucleus	6/115	94/18888	2.35241e-05	0.00347879	0.00285398	CDK5RAP3/FLNA/JUP/PRKCD/RAN/TRIM28	6
BP	GO:0032388	positive regulation of intracellular transport	7/115	140/18888	2.37899e-05	0.00347879	0.00285398	EHD1/EZR/FLNA/JUP/PRKCD/RAN/TRIM28	7
BP	GO:0008154	actin polymerization or depolymerization	8/115	196/18888	2.67124e-05	0.00347879	0.00285398	ARF6/BAIAP2/COTL1/CTTN/DSTN/PRKCD/RAC1/WDR1	8
BP	GO:0042306	regulation of protein import into nucleus	5/115	58/18888	2.71557e-05	0.00347879	0.00285398	FLNA/JUP/PRKCD/RAN/TRIM28	5
BP	GO:0086065	cell communication involved in cardiac conduction	5/115	58/18888	2.71557e-05	0.00347879	0.00285398	ATP1A1/ATP1B1/DSG2/FLNA/JUP	5
BP	GO:0046824	positive regulation of nucleocytoplasmic transport	5/115	62/18888	3.76148e-05	0.00457772	0.00375554	FLNA/JUP/PRKCD/RAN/TRIM28	5
BP	GO:0008064	regulation of actin polymerization or depolymerization	7/115	154/18888	4.38433e-05	0.00472246	0.00387429	ARF6/BAIAP2/COTL1/CTTN/DSTN/PRKCD/WDR1	7
BP	GO:0140694	non-membrane-bounded organelle assembly	11/115	413/18888	4.43574e-05	0.00472246	0.00387429	CHMP5/CSRP1/EZR/FLNA/GRB7/HNRNPU/PLEC/RBM14/RCC1/SBDS/WDR1	11
BP	GO:0110053	regulation of actin filament organization	9/115	273/18888	4.46248e-05	0.00472246	0.00387429	ARF6/BAIAP2/COTL1/CTTN/DSTN/FLNA/PRKCD/RAC1/WDR1	9
BP	GO:0050808	synapse organization	12/115	493/18888	4.72327e-05	0.00479018	0.00392984	ADAM10/ARF6/BAIAP2/CAP2/CTBP2/CTTN/ERBB2/EZR/FLNA/L1CAM/PDLIM5/RAC3	12
BP	GO:0030832	regulation of actin filament length	7/115	157/18888	4.95702e-05	0.00482615	0.00395935	ARF6/BAIAP2/COTL1/CTTN/DSTN/PRKCD/WDR1	7
BP	GO:0046822	regulation of nucleocytoplasmic transport	6/115	112/18888	6.32512e-05	0.00592129	0.0048578	FLNA/JUP/NUP153/PRKCD/RAN/TRIM28	6
BP	GO:0000380	alternative mRNA splicing, via spliceosome	5/115	73/18888	8.2787e-05	0.0074385	0.00610251	DDX17/HNRNPL/HNRNPM/HNRNPU/HNRNPUL1	5
BP	GO:0070527	platelet aggregation	5/115	74/18888	8.8358e-05	0.0074385	0.00610251	CLIC1/CSRP1/FLNA/GNAS/PRKCD	5
BP	GO:0032535	regulation of cellular component size	10/115	370/18888	8.86263e-05	0.0074385	0.00610251	ARF6/BAIAP2/COTL1/CTTN/DSTN/EZR/L1CAM/PRKCD/RAC1/WDR1	10
BP	GO:1902905	positive regulation of supramolecular fiber organization	7/115	175/18888	9.82539e-05	0.00790057	0.00648159	ARF6/BAIAP2/CTTN/DSTN/FLNA/RAC1/WDR1	7
BP	GO:0099622	cardiac muscle cell membrane repolarization	4/115	40/18888	0.000100624	0.00790057	0.00648159	ATP1A1/ATP1B1/FLNA/WDR1	4
BP	GO:0003012	muscle system process	11/115	459/18888	0.000113744	0.00863895	0.00708736	ATP1A1/ATP1B1/CTTN/DSG2/ENO1/FLNA/G6PD/JUP/LMCD1/MYL6/PDLIM5	11
BP	GO:1905475	regulation of protein localization to membrane	7/115	180/18888	0.000117126	0.00863895	0.00708736	ACSL3/ADAM10/ARF6/ERBB2/EZR/NUMB/VAMP8	7
BP	GO:0030866	cortical actin cytoskeleton organization	4/115	42/18888	0.000122089	0.00874014	0.00717037	ARF6/EZR/IQGAP1/PLEC	4
BP	GO:0090257	regulation of muscle system process	8/115	245/18888	0.000128157	0.00883211	0.00724582	ATP1A1/ATP1B1/CTTN/DSG2/ENO1/G6PD/JUP/LMCD1	8
BP	GO:0032506	cytokinetic process	4/115	43/18888	0.000133982	0.00883211	0.00724582	ANXA11/CHMP5/IQGAP1/PLEC	4
BP	GO:0051495	positive regulation of cytoskeleton organization	7/115	184/18888	0.00013426	0.00883211	0.00724582	ARF6/BAIAP2/CTTN/DSTN/FLNA/RAC1/WDR1	7
BP	GO:0007052	mitotic spindle organization	6/115	131/18888	0.000150474	0.00935494	0.00767475	CHMP5/FLNA/HNRNPU/RAN/RCC1/SBDS	6
BP	GO:0042149	cellular response to glucose starvation	4/115	45/18888	0.00016025	0.00935494	0.00767475	HSPA5/PLIN3/SLC2A1/UPP1	4
BP	GO:0086001	cardiac muscle cell action potential	5/115	84/18888	0.000161351	0.00935494	0.00767475	ATP1A1/ATP1B1/DSG2/FLNA/JUP	5
BP	GO:0006735	NADH regeneration	3/115	18/18888	0.000167839	0.00935494	0.00767475	ENO1/HK1/PFKP	3
BP	GO:0061621	canonical glycolysis	3/115	18/18888	0.000167839	0.00935494	0.00767475	ENO1/HK1/PFKP	3
BP	GO:0061718	glucose catabolic process to pyruvate	3/115	18/18888	0.000167839	0.00935494	0.00767475	ENO1/HK1/PFKP	3
BP	GO:0031503	protein-containing complex localization	7/115	191/18888	0.000169111	0.00935494	0.00767475	ADAM10/ERBB2/EZR/HNRNPU/NUMB/RALA/RAN	7
BP	GO:0055013	cardiac muscle cell development	5/115	87/18888	0.00019034	0.0101351	0.00831479	FHL2/G6PD/HNRNPU/PDLIM5/PLEC	5
BP	GO:1904375	regulation of protein localization to cell periphery	6/115	137/18888	0.000192123	0.0101351	0.00831479	ACSL3/ADAM10/ARF6/EZR/NUMB/VAMP8	6
BP	GO:0099173	postsynapse organization	7/115	196/18888	0.000198229	0.0101351	0.00831479	ADAM10/ARF6/BAIAP2/CTTN/EZR/PDLIM5/RAC3	7
BP	GO:0030048	actin filament-based movement	6/115	138/18888	0.000199871	0.0101351	0.00831479	ATP1A1/DSG2/FLNA/JUP/MYL6/MYO6	6
BP	GO:0007051	spindle organization	7/115	197/18888	0.000204511	0.0101588	0.00833421	CHMP5/EZR/FLNA/HNRNPU/RAN/RCC1/SBDS	7
BP	GO:0008360	regulation of cell shape	6/115	140/18888	0.000216105	0.01052	0.00863054	ANXA1/BAIAP2/EZR/RAC1/RAC3/WDR1	6
BP	GO:0061620	glycolytic process through glucose-6-phosphate	3/115	20/18888	0.000232409	0.0110918	0.00909967	ENO1/HK1/PFKP	3
BP	GO:0006997	nucleus organization	6/115	143/18888	0.000242387	0.0113456	0.00930785	CHMP5/GOLM1/NUP153/PLEC/RCC1/TOR1AIP1	6
BP	GO:1900180	regulation of protein localization to nucleus	6/115	144/18888	0.000251685	0.01141	0.00936067	CDK5RAP3/FLNA/JUP/PRKCD/RAN/TRIM28	6
BP	GO:0055001	muscle cell development	7/115	204/18888	0.000253138	0.01141	0.00936067	CSRP1/FHL2/G6PD/HNRNPU/PDLIM5/PLEC/WDR1	7
BP	GO:0019677	NAD catabolic process	3/115	21/18888	0.000269943	0.0118819	0.00974782	ENO1/HK1/PFKP	3
BP	GO:0055006	cardiac cell development	5/115	94/18888	0.000273371	0.0118819	0.00974782	FHL2/G6PD/HNRNPU/PDLIM5/PLEC	5
BP	GO:0090316	positive regulation of intracellular protein transport	5/115	95/18888	0.00028717	0.0122627	0.0100602	FLNA/JUP/PRKCD/RAN/TRIM28	5
BP	GO:0042060	wound healing	10/115	430/18888	0.000299045	0.0124783	0.0102371	ANXA1/CHMP5/CLIC1/CSRP1/ERBB2/FBLN1/FLNA/GNAS/PLEC/PRKCD	10
BP	GO:0033157	regulation of intracellular protein transport	6/115	149/18888	0.000302473	0.0124783	0.0102371	FLNA/JUP/PRKCD/PTPN1/RAN/TRIM28	6
BP	GO:0086009	membrane repolarization	4/115	54/18888	0.000326112	0.0131243	0.0107671	ATP1A1/ATP1B1/FLNA/WDR1	4
BP	GO:0045216	cell-cell junction organization	7/115	213/18888	0.000328917	0.0131243	0.0107671	ADAM10/DSG2/FLNA/JUP/NUMB/PLEC/WDR1	7
BP	GO:0060537	muscle tissue development	10/115	438/18888	0.000345975	0.0134341	0.0110213	CSRP1/DDX17/DSG2/FHL2/FLNB/G6PD/HNRNPU/MYL6/PDLIM5/PLEC	10
BP	GO:0061337	cardiac conduction	5/115	99/18888	0.000347719	0.0134341	0.0110213	ATP1A1/ATP1B1/DSG2/FLNA/JUP	5
BP	GO:0051223	regulation of protein transport	10/115	440/18888	0.000358624	0.0136389	0.0111893	ACSL3/ARF6/FLNA/JUP/PRKCD/PTPN1/RAB11FIP1/RAN/SCFD1/TRIM28	10
BP	GO:0010761	fibroblast migration	4/115	56/18888	0.000375217	0.0140504	0.0115269	IQGAP1/MTA2/PLEC/RAC1	4
BP	GO:0042391	regulation of membrane potential	10/115	446/18888	0.000398911	0.0147114	0.0120691	ATP1A1/ATP1B1/BAIAP2/CLIC1/DSG2/FLNA/GCLM/GLRX/JUP/WDR1	10
BP	GO:0061615	glycolytic process through fructose-6-phosphate	3/115	24/18888	0.000405369	0.0147264	0.0120815	ENO1/HK1/PFKP	3
BP	GO:0006606	protein import into nucleus	6/115	161/18888	0.000457369	0.0163711	0.0134308	FLNA/JUP/NUP153/PRKCD/RAN/TRIM28	6
BP	GO:1902850	microtubule cytoskeleton organization involved in mitosis	6/115	164/18888	0.000504355	0.017365	0.0142462	CHMP5/FLNA/HNRNPU/RAN/RCC1/SBDS	6
BP	GO:0008045	motor neuron axon guidance	3/115	26/18888	0.000516135	0.017365	0.0142462	ERBB2/RAC1/RAC3	3
BP	GO:0086013	membrane repolarization during cardiac muscle cell action potential	3/115	26/18888	0.000516135	0.017365	0.0142462	ATP1A1/ATP1B1/FLNA	3
BP	GO:1903076	regulation of protein localization to plasma membrane	5/115	108/18888	0.000518928	0.017365	0.0142462	ACSL3/ARF6/EZR/NUMB/VAMP8	5
BP	GO:0086002	cardiac muscle cell action potential involved in contraction	4/115	61/18888	0.000520807	0.017365	0.0142462	ATP1A1/DSG2/FLNA/JUP	4
BP	GO:0051170	import into nucleus	6/115	166/18888	0.000537711	0.0175444	0.0143933	FLNA/JUP/NUP153/PRKCD/RAN/TRIM28	6
BP	GO:1900024	regulation of substrate adhesion-dependent cell spreading	4/115	62/18888	0.00055413	0.0175444	0.0143933	FBLN1/FLNA/RAC1/RAC3	4
BP	GO:0006937	regulation of muscle contraction	6/115	167/18888	0.00055502	0.0175444	0.0143933	ATP1A1/ATP1B1/CTTN/DSG2/ENO1/JUP	6
BP	GO:0030041	actin filament polymerization	6/115	167/18888	0.00055502	0.0175444	0.0143933	ARF6/BAIAP2/COTL1/CTTN/PRKCD/RAC1	6
BP	GO:0006007	glucose catabolic process	3/115	27/18888	0.000578085	0.0180392	0.0147993	ENO1/HK1/PFKP	3
BP	GO:0070252	actin-mediated cell contraction	5/115	113/18888	0.000637906	0.019654	0.016124	ATP1A1/DSG2/FLNA/JUP/MYL6	5
BP	GO:1902903	regulation of supramolecular fiber organization	9/115	392/18888	0.000661581	0.0197084	0.0161687	ARF6/BAIAP2/COTL1/CTTN/DSTN/FLNA/PRKCD/RAC1/WDR1	9
BP	GO:0051146	striated muscle cell differentiation	8/115	313/18888	0.000663162	0.0197084	0.0161687	CSRP1/EHD1/FHL2/G6PD/HNRNPU/PDLIM5/PLEC/WDR1	8
BP	GO:0042177	negative regulation of protein catabolic process	5/115	114/18888	0.000663966	0.0197084	0.0161687	CCAR2/CDK5RAP3/FLNA/GIPC1/USP7	5
BP	GO:1903829	positive regulation of protein localization	10/115	483/18888	0.000739747	0.0216933	0.0177971	ACSL3/ARF6/CDK5RAP3/ERBB2/EZR/FLNA/JUP/PRKCD/RAN/TRIM28	10
BP	GO:0046847	filopodium assembly	4/115	68/18888	0.00078662	0.0226737	0.0186014	ARF6/EZR/PRKCD/RALA	4
BP	GO:0086011	membrane repolarization during action potential	3/115	30/18888	0.00079181	0.0226737	0.0186014	ATP1A1/ATP1B1/FLNA	3
BP	GO:1904951	positive regulation of establishment of protein localization	8/115	326/18888	0.000863581	0.024409	0.0200251	ACSL3/ARF6/ERBB2/FLNA/JUP/PRKCD/RAN/TRIM28	8
BP	GO:0051222	positive regulation of protein transport	7/115	251/18888	0.000872468	0.024409	0.0200251	ACSL3/ARF6/FLNA/JUP/PRKCD/RAN/TRIM28	7
BP	GO:0006734	NADH metabolic process	3/115	32/18888	0.00095881	0.0265198	0.0217567	ENO1/HK1/PFKP	3
BP	GO:0000910	cytokinesis	6/115	188/18888	0.00102966	0.0281595	0.0231019	ACTR2/ANXA11/CHMP5/GIPC1/IQGAP1/PLEC	6
BP	GO:0006898	receptor-mediated endocytosis	7/115	259/18888	0.00104721	0.0283211	0.0232345	ARF6/CLTB/CTTN/EZR/NUMB/RAC1/RALA	7
BP	GO:0055007	cardiac muscle cell differentiation	5/115	130/18888	0.00119879	0.0320643	0.0263054	FHL2/G6PD/HNRNPU/PDLIM5/PLEC	5
BP	GO:0016032	viral process	9/115	428/18888	0.00122646	0.0324479	0.0266201	CHMP5/CTBP2/ISG20/NUP153/RAN/RCC1/SSB/TRIM28/VAMP8	9
BP	GO:0032435	negative regulation of proteasomal ubiquitin-dependent protein catabolic process	3/115	36/18888	0.00135602	0.0354899	0.0291157	CCAR2/GIPC1/USP7	3
BP	GO:0009895	negative regulation of catabolic process	8/115	353/18888	0.00143541	0.0371336	0.0304642	CCAR2/CDK5RAP3/FLNA/GIPC1/HNRNPC/HNRNPU/SCFD1/USP7	8
BP	GO:0030168	platelet activation	5/115	136/18888	0.00146459	0.0371336	0.0304642	CLIC1/CSRP1/FLNA/GNAS/PRKCD	5
BP	GO:0030833	regulation of actin filament polymerization	5/115	136/18888	0.00146459	0.0371336	0.0304642	ARF6/BAIAP2/COTL1/CTTN/PRKCD	5
BP	GO:0006936	muscle contraction	8/115	355/18888	0.0014875	0.0373255	0.0306217	ATP1A1/ATP1B1/CTTN/DSG2/ENO1/FLNA/JUP/MYL6	8
BP	GO:0032271	regulation of protein polymerization	6/115	204/18888	0.00156416	0.0386013	0.0316683	ARF6/BAIAP2/COTL1/CTTN/PRKCD/RAC1	6
BP	GO:0002934	desmosome organization	2/115	10/18888	0.00160178	0.0386013	0.0316683	DSG2/JUP	2
BP	GO:0007191	adenylate cyclase-activating dopamine receptor signaling pathway	2/115	10/18888	0.00160178	0.0386013	0.0316683	GNAS/GNB1	2
BP	GO:0044837	actomyosin contractile ring organization	2/115	10/18888	0.00160178	0.0386013	0.0316683	IQGAP1/PLEC	2
BP	GO:0031346	positive regulation of cell projection organization	8/115	360/18888	0.00162433	0.0387609	0.0317993	ACTR2/ARF6/BAIAP2/EHD1/FLNA/L1CAM/RAC1/RALA	8
BP	GO:0086003	cardiac muscle cell contraction	4/115	83/18888	0.00165515	0.039113	0.0320881	ATP1A1/DSG2/FLNA/JUP	4
BP	GO:0072594	establishment of protein localization to organelle	9/115	454/18888	0.00183847	0.0427349	0.0350595	FLNA/HK1/HSPA5/JUP/NUP153/PRKCD/RALA/RAN/TRIM28	9
BP	GO:0007212	dopamine receptor signaling pathway	3/115	40/18888	0.00184353	0.0427349	0.0350595	FLNA/GNAS/GNB1	3
BP	GO:0060048	cardiac muscle contraction	5/115	145/18888	0.00194151	0.043147	0.0353976	ATP1A1/ATP1B1/DSG2/FLNA/JUP	5
BP	GO:0001821	histamine secretion	2/115	11/18888	0.00194995	0.043147	0.0353976	SNAP23/VAMP8	2
BP	GO:0010248	establishment or maintenance of transmembrane electrochemical gradient	2/115	11/18888	0.00194995	0.043147	0.0353976	ATP1A1/ATP1B1	2
BP	GO:1901535	regulation of DNA demethylation	2/115	11/18888	0.00194995	0.043147	0.0353976	TRIM28/USP7	2
BP	GO:1903897	regulation of PERK-mediated unfolded protein response	2/115	11/18888	0.00194995	0.043147	0.0353976	HSPA5/PTPN1	2
BP	GO:0032781	positive regulation of ATP-dependent activity	3/115	41/18888	0.00198032	0.0434242	0.035625	ATP1B1/HNRNPU/TOR1AIP1	3
BP	GO:0045185	maintenance of protein location	4/115	88/18888	0.00205206	0.044201	0.0362623	FLNA/HK1/HNRNPU/HSPA5	4
BP	GO:0099072	regulation of postsynaptic membrane neurotransmitter receptor levels	4/115	88/18888	0.00205206	0.044201	0.0362623	ADAM10/ERBB2/NUMB/RALA	4
BP	GO:0071364	cellular response to epidermal growth factor stimulus	3/115	42/18888	0.00212326	0.0449392	0.0368679	BAIAP2/ERBB2/IQGAP1	3
BP	GO:0072595	maintenance of protein localization in organelle	3/115	42/18888	0.00212326	0.0449392	0.0368679	HK1/HNRNPU/HSPA5	3
BP	GO:0048193	Golgi vesicle transport	7/115	294/18888	0.00215918	0.0452431	0.0371173	ACSL3/ARCN1/COPB1/COPB2/KRT18/SCFD1/SNAP23	7
BP	GO:0001508	action potential	5/115	149/18888	0.00218638	0.0452431	0.0371173	ATP1A1/ATP1B1/DSG2/FLNA/JUP	5
BP	GO:0006935	chemotaxis	9/115	466/18888	0.00219338	0.0452431	0.0371173	ADAM10/ANXA1/L1CAM/PLEC/PRKCD/RAC1/RAC3/RALA/SBDS	9
BP	GO:0042330	taxis	9/115	468/18888	0.00225752	0.0455695	0.037385	ADAM10/ANXA1/L1CAM/PLEC/PRKCD/RAC1/RAC3/RALA/SBDS	9
BP	GO:1900026	positive regulation of substrate adhesion-dependent cell spreading	3/115	43/18888	0.00227245	0.0455695	0.037385	FLNA/RAC1/RAC3	3
BP	GO:0032273	positive regulation of protein polymerization	4/115	91/18888	0.00231938	0.0455695	0.037385	ARF6/BAIAP2/CTTN/RAC1	4
BP	GO:0006002	fructose 6-phosphate metabolic process	2/115	12/18888	0.00233064	0.0455695	0.037385	HK1/PFKP	2
BP	GO:0048012	hepatocyte growth factor receptor signaling pathway	2/115	12/18888	0.00233064	0.0455695	0.037385	PTPN1/RAC1	2
BP	GO:0098911	regulation of ventricular cardiac muscle cell action potential	2/115	12/18888	0.00233064	0.0455695	0.037385	DSG2/JUP	2
BP	GO:0099003	vesicle-mediated transport in synapse	6/115	221/18888	0.00234026	0.0455695	0.037385	ARF6/ATP6V1C1/CTBP2/NUMB/RALA/SNAP23	6
BP	GO:0019320	hexose catabolic process	3/115	44/18888	0.00242799	0.0465334	0.0381758	ENO1/HK1/PFKP	3
BP	GO:0071526	semaphorin-plexin signaling pathway	3/115	44/18888	0.00242799	0.0465334	0.0381758	ERBB2/FLNA/RAC1	3
BP	GO:0007163	establishment or maintenance of cell polarity	6/115	226/18888	0.00261588	0.0493571	0.0404923	ACTR2/ARF6/CAP2/RAC1/RAC3/WDR1	6
BP	GO:0007596	blood coagulation	6/115	226/18888	0.00261588	0.0493571	0.0404923	CLIC1/CSRP1/FBLN1/FLNA/GNAS/PRKCD	6
CC	GO:0005925	focal adhesion	22/117	421/19894	4.55397e-15	1.20699e-12	7.61531e-13	ACTR2/ADAM10/ANXA1/ARF6/CSRP1/CTTN/EZR/FHL2/FLNA/FLNB/GNB2/GRB7/HSPA5/IQGAP1/JUP/L1CAM/NUMB/PLEC/RAC1/RALA/SNAP23/TES	22
CC	GO:0030055	cell-substrate junction	22/117	431/19894	7.38219e-15	1.20699e-12	7.61531e-13	ACTR2/ADAM10/ANXA1/ARF6/CSRP1/CTTN/EZR/FHL2/FLNA/FLNB/GNB2/GRB7/HSPA5/IQGAP1/JUP/L1CAM/NUMB/PLEC/RAC1/RALA/SNAP23/TES	22
CC	GO:0005938	cell cortex	17/117	309/19894	3.39027e-12	3.69539e-10	2.33155e-10	ACTR2/ARF6/CLTB/COTL1/CTBP2/CTTN/DSTN/ENO1/EZR/FLNA/FLNB/GIPC1/IQGAP1/MYO6/RAC1/SLC2A1/WDR1	17
CC	GO:0005884	actin filament	11/117	119/19894	1.11634e-10	9.12604e-09	5.75794e-09	ANXA1/COTL1/CTTN/EZR/FLNA/IQGAP1/MYO6/PDLIM5/PLS3/RAC1/RAC3	11
CC	GO:0030863	cortical cytoskeleton	9/117	104/19894	1.06118e-08	6.94011e-07	4.37876e-07	ACTR2/COTL1/CTTN/DSTN/EZR/FLNA/IQGAP1/SLC2A1/WDR1	9
CC	GO:0030018	Z disc	8/117	131/19894	1.06533e-06	5.10679e-05	3.22205e-05	CSRP1/FHL2/FLNA/FLNB/JUP/PDLIM5/PLEC/SLC2A1	8
CC	GO:0071013	catalytic step 2 spliceosome	7/117	91/19894	1.0932e-06	5.10679e-05	3.22205e-05	HNRNPA3/HNRNPC/HNRNPM/HNRNPR/HNRNPU/SART1/SF3A1	7
CC	GO:0031674	I band	8/117	145/19894	2.29056e-06	9.36267e-05	5.90724e-05	CSRP1/FHL2/FLNA/FLNB/JUP/PDLIM5/PLEC/SLC2A1	8
CC	GO:0030496	midbody	9/117	205/19894	3.474e-06	0.000123109	7.7674e-05	ANXA11/ARF6/CHMP5/HNRNPU/HSPA5/IQGAP1/RALA/RAN/SLC2A1	9
CC	GO:0045177	apical part of cell	13/117	468/19894	3.83538e-06	0.000123109	7.7674e-05	ANXA1/ATP1A1/ATP1B1/ATP6V1C1/DSG2/ERBB2/EZR/GNAS/IQGAP1/MYO6/NUMB/SLC16A2/SLC2A1	13
CC	GO:0030864	cortical actin cytoskeleton	6/117	72/19894	4.14129e-06	0.000123109	7.7674e-05	ACTR2/COTL1/DSTN/IQGAP1/SLC2A1/WDR1	6
CC	GO:0030017	sarcomere	9/117	219/19894	5.9472e-06	0.000162061	0.00010225	CSRP1/ENO1/FHL2/FLNA/FLNB/JUP/PDLIM5/PLEC/SLC2A1	9
CC	GO:0030139	endocytic vesicle	11/117	350/19894	7.03209e-06	0.000176884	0.000111602	ANXA11/ARF6/CLTB/CTTN/EHD1/FLNB/MYO6/RAB11FIP1/RALA/SNAP23/VAMP8	11
CC	GO:0001726	ruffle	8/117	182/19894	1.22726e-05	0.000270695	0.000170791	ARF6/BAIAP2/CTTN/ERBB2/EZR/IQGAP1/MYO6/RAC1	8
CC	GO:0030016	myofibril	9/117	240/19894	1.24172e-05	0.000270695	0.000170791	CSRP1/ENO1/FHL2/FLNA/FLNB/JUP/PDLIM5/PLEC/SLC2A1	9
CC	GO:0005912	adherens junction	8/117	188/19894	1.55289e-05	0.000317372	0.000200241	ADAM10/ANXA1/BAIAP2/EZR/JUP/KRT18/PDLIM5/SNAP23	8
CC	GO:0043292	contractile fiber	9/117	250/19894	1.71798e-05	0.000329398	0.000207829	CSRP1/ENO1/FHL2/FLNA/FLNB/JUP/PDLIM5/PLEC/SLC2A1	9
CC	GO:0030135	coated vesicle	10/117	317/19894	1.8132e-05	0.000329398	0.000207829	ADAM10/ARCN1/ATP6V1C1/CLINT1/CLTB/COPB1/COPB2/MYO6/NUMB/VAMP8	10
CC	GO:0005798	Golgi-associated vesicle	6/117	94/19894	1.94304e-05	0.000334407	0.000210989	ADAM10/ARCN1/CLTB/COPB1/COPB2/SCFD1	6
CC	GO:0030662	coated vesicle membrane	8/117	205/19894	2.89403e-05	0.000473174	0.000298542	ARCN1/ATP6V1C1/CLINT1/CLTB/COPB1/COPB2/MYO6/VAMP8	8
CC	GO:0030120	vesicle coat	5/117	63/19894	3.45664e-05	0.000538248	0.000339599	ARCN1/CLINT1/CLTB/COPB1/COPB2	5
CC	GO:0005903	brush border	6/117	107/19894	4.0536e-05	0.000602513	0.000380147	CLIC1/EZR/FLNA/FLNB/MYL6/PLEC	6
CC	GO:0016328	lateral plasma membrane	5/117	68/19894	5.00788e-05	0.000683116	0.000431002	ANXA1/ATP1A1/ATP1B1/DSG2/IQGAP1	5
CC	GO:0042470	melanosome	6/117	112/19894	5.23978e-05	0.000683116	0.000431002	ANXA11/ATP1A1/HSPA5/RAC1/RAN/SLC2A1	6
CC	GO:0048770	pigment granule	6/117	112/19894	5.23978e-05	0.000683116	0.000431002	ANXA11/ATP1A1/HSPA5/RAC1/RAN/SLC2A1	6
CC	GO:0030126	COPI vesicle coat	3/117	13/19894	5.4315e-05	0.000683116	0.000431002	ARCN1/COPB1/COPB2	3
CC	GO:0016324	apical plasma membrane	10/117	402/19894	0.000132575	0.00156157	0.00098525	ANXA1/ATP1A1/ATP1B1/DSG2/ERBB2/EZR/GNAS/IQGAP1/SLC16A2/SLC2A1	10
CC	GO:0016323	basolateral plasma membrane	8/117	255/19894	0.000133713	0.00156157	0.00098525	ANXA1/ATP1A1/ATP1B1/ERBB2/EZR/IQGAP1/NUMB/SLC2A1	8
CC	GO:0030663	COPI-coated vesicle membrane	3/117	18/19894	0.000151676	0.0016627	0.00104906	ARCN1/COPB1/COPB2	3
CC	GO:0098978	glutamatergic synapse	10/117	409/19894	0.000152542	0.0016627	0.00104906	ADAM10/ARF6/BAIAP2/CTBP2/DLGAP4/FLNA/GIPC1/NUMB/RAC1/RAC3	10
CC	GO:0098562	cytoplasmic side of membrane	7/117	199/19894	0.000176762	0.00186456	0.00117641	G6PD/GNAS/GNB1/GNB2/IQGAP1/JUP/PTPN1	7
CC	GO:0014704	intercalated disc	4/117	51/19894	0.000229402	0.00229673	0.00144909	ATP1B1/DSG2/JUP/SLC2A1	4
CC	GO:0005681	spliceosomal complex	7/117	208/19894	0.00023178	0.00229673	0.00144909	HNRNPA3/HNRNPC/HNRNPM/HNRNPR/HNRNPU/SART1/SF3A1	7
CC	GO:0030117	membrane coat	5/117	97/19894	0.000270406	0.00252636	0.00159397	ARCN1/CLINT1/CLTB/COPB1/COPB2	5
CC	GO:0048475	coated membrane	5/117	97/19894	0.000270406	0.00252636	0.00159397	ARCN1/CLINT1/CLTB/COPB1/COPB2	5
CC	GO:0009925	basal plasma membrane	8/117	286/19894	0.000291549	0.00264824	0.00167087	ANXA1/ATP1A1/ATP1B1/ERBB2/EZR/IQGAP1/NUMB/SLC2A1	8
CC	GO:0030136	clathrin-coated vesicle	7/117	218/19894	0.000308312	0.00272481	0.00171918	ADAM10/ATP6V1C1/CLINT1/CLTB/MYO6/NUMB/VAMP8	7
CC	GO:0030660	Golgi-associated vesicle membrane	4/117	57/19894	0.000352907	0.00303685	0.00191606	ARCN1/CLTB/COPB1/COPB2	4
CC	GO:0009898	cytoplasmic side of plasma membrane	6/117	161/19894	0.000381915	0.00320221	0.00202039	G6PD/GNAS/GNB1/GNB2/IQGAP1/JUP	6
CC	GO:0030137	COPI-coated vesicle	3/117	25/19894	0.000414877	0.00338822	0.00213775	ARCN1/COPB1/COPB2	3
CC	GO:0001533	cornified envelope	4/117	60/19894	0.000429795	0.00338822	0.00213775	ANXA1/DSG2/IVL/JUP	4
CC	GO:0098862	cluster of actin-based cell projections	6/117	165/19894	0.000435185	0.00338822	0.00213775	CLIC1/EZR/FLNA/FLNB/MYL6/PLEC	6
CC	GO:0045178	basal part of cell	8/117	305/19894	0.000447578	0.00340367	0.0021475	ANXA1/ATP1A1/ATP1B1/ERBB2/EZR/IQGAP1/NUMB/SLC2A1	8
CC	GO:0030427	site of polarized growth	6/117	169/19894	0.000494086	0.00367196	0.00231677	COTL1/CTTN/FLNA/IQGAP1/L1CAM/RAC3	6
CC	GO:0005635	nuclear envelope	10/117	498/19894	0.000720914	0.00523864	0.00330524	ANXA11/CHMP5/CLIC1/ENO1/MYO6/NUP153/RAN/RTCB/TMPO/TOR1AIP1	10
CC	GO:0031941	filamentous actin	3/117	31/19894	0.000790252	0.00561766	0.00354438	MYO6/PDLIM5/RAC3	3
CC	GO:0044291	cell-cell contact zone	4/117	73/19894	0.000904682	0.00616315	0.00388855	ATP1B1/DSG2/JUP/SLC2A1	4
CC	GO:0070821	tertiary granule membrane	4/117	73/19894	0.000904682	0.00616315	0.00388855	ADAM10/COPB1/SNAP23/VAMP8	4
CC	GO:0031252	cell leading edge	9/117	426/19894	0.000936577	0.00625021	0.00394348	ARF6/BAIAP2/CTTN/ERBB2/EZR/IQGAP1/MYO6/RAC1/RAC3	9
CC	GO:0005905	clathrin-coated pit	4/117	77/19894	0.00110473	0.00718057	0.00453047	CLTB/CTTN/MYO6/NUMB	4
CC	GO:0005834	heterotrimeric G-protein complex	3/117	35/19894	0.00113114	0.00718057	0.00453047	GNAS/GNB1/GNB2	3
CC	GO:0035770	ribonucleoprotein granule	7/117	272/19894	0.00114186	0.00718057	0.00453047	GRB7/HNRNPL/HNRNPU/IQGAP1/ISG20/RAC1/SSB	7
CC	GO:0030665	clathrin-coated vesicle membrane	5/117	138/19894	0.00134402	0.00829236	0.00523194	ATP6V1C1/CLINT1/CLTB/MYO6/VAMP8	5
CC	GO:0055037	recycling endosome	6/117	206/19894	0.00138237	0.00837102	0.00528157	ARF6/EHD1/RAB11FIP1/RAC1/RAN/VAMP8	6
CC	GO:0042383	sarcolemma	5/117	141/19894	0.00147824	0.00878884	0.00554519	ANXA1/ATP1A1/ATP1B1/PLEC/SLC2A1	5
CC	GO:0045335	phagocytic vesicle	5/117	142/19894	0.00152511	0.00890553	0.00561881	ANXA11/FLNB/RAB11FIP1/SNAP23/VAMP8	5
CC	GO:0043198	dendritic shaft	3/117	39/19894	0.0015527	0.00890759	0.00562011	BAIAP2/FLNA/GIPC1	3
CC	GO:1905360	GTPase complex	3/117	41/19894	0.00179572	0.0101242	0.00638769	GNAS/GNB1/GNB2	3
CC	GO:0034399	nuclear periphery	5/117	150/19894	0.00194032	0.010754	0.00678507	HNRNPM/HNRNPU/KRT18/NUP153/PRKCD	5
CC	GO:0005890	sodium:potassium-exchanging ATPase complex	2/117	12/19894	0.00217785	0.0116192	0.00733099	ATP1A1/ATP1B1	2
CC	GO:0099523	presynaptic cytosol	2/117	12/19894	0.00217785	0.0116192	0.00733099	BAIAP2/CTBP2	2
CC	GO:0005766	primary lysosome	5/117	155/19894	0.00223857	0.0116192	0.00733099	ACTR2/ANXA11/PRKCD/SNAP23/VAMP8	5
CC	GO:0042582	azurophil granule	5/117	155/19894	0.00223857	0.0116192	0.00733099	ACTR2/ANXA11/PRKCD/SNAP23/VAMP8	5
CC	GO:0032432	actin filament bundle	4/117	95/19894	0.00239678	0.0122461	0.00772646	FLNA/FLNB/PDLIM5/PLS3	4
CC	GO:0042581	specific granule	5/117	160/19894	0.00256893	0.0129237	0.00815401	ADAM10/ANXA11/JUP/SNAP23/VAMP8	5
CC	GO:0030426	growth cone	5/117	164/19894	0.00285765	0.0138814	0.00875825	CTTN/FLNA/IQGAP1/L1CAM/RAC3	5
CC	GO:0070820	tertiary granule	5/117	164/19894	0.00285765	0.0138814	0.00875825	ADAM10/COPB1/RAC1/SNAP23/VAMP8	5
CC	GO:0032587	ruffle membrane	4/117	100/19894	0.00288665	0.0138814	0.00875825	ERBB2/EZR/MYO6/RAC1	4
CC	GO:1990023	mitotic spindle midzone	2/117	14/19894	0.0029798	0.0140122	0.00884081	CTTN/HNRNPU	2
CC	GO:0031234	extrinsic component of cytoplasmic side of plasma membrane	3/117	49/19894	0.00299956	0.0140122	0.00884081	GNAS/GNB1/GNB2	3
CC	GO:0019897	extrinsic component of plasma membrane	4/117	102/19894	0.00310043	0.0142794	0.0090094	GNAS/GNB1/GNB2/JUP	4
CC	GO:0005811	lipid droplet	4/117	104/19894	0.00332478	0.0151	0.00952714	ACSL3/CES1/EHD1/PLIN3	4
CC	GO:0030175	filopodium	4/117	106/19894	0.00355995	0.0159466	0.0100613	ARF6/BAIAP2/EZR/MYO6	4
CC	GO:0055038	recycling endosome membrane	4/117	108/19894	0.00380617	0.0168192	0.0106118	ARF6/EHD1/RAC1/VAMP8	4
CC	GO:0019898	extrinsic component of membrane	5/117	177/19894	0.00395858	0.0172232	0.0108667	ATP6V1C1/GNAS/GNB1/GNB2/JUP	5
CC	GO:0036464	cytoplasmic ribonucleoprotein granule	6/117	255/19894	0.00400294	0.0172232	0.0108667	GRB7/HNRNPU/IQGAP1/ISG20/RAC1/SSB	6
CC	GO:0101002	ficolin-1-rich granule	5/117	185/19894	0.0047706	0.0202596	0.0127825	ACTR2/COPB1/COTL1/JUP/RAC1	5
CC	GO:0043020	NADPH oxidase complex	2/117	18/19894	0.00493367	0.0205645	0.0129748	RAC1/RAC3	2
CC	GO:0031253	cell projection membrane	7/117	354/19894	0.00496817	0.0205645	0.0129748	ARF6/CLTB/EHD1/ERBB2/EZR/MYO6/RAC1	7
CC	GO:0090533	cation-transporting ATPase complex	2/117	19/19894	0.005493	0.0221755	0.0139913	ATP1A1/ATP1B1	2
CC	GO:0099522	cytosolic region	2/117	19/19894	0.005493	0.0221755	0.0139913	BAIAP2/CTBP2	2
CC	GO:0016363	nuclear matrix	4/117	128/19894	0.0069285	0.0276295	0.0174324	HNRNPM/HNRNPU/KRT18/PRKCD	4
CC	GO:0005697	telomerase holoenzyme complex	2/117	22/19894	0.00733559	0.0289005	0.0182343	HNRNPC/HNRNPU	2
CC	GO:0098533	ATPase dependent transmembrane transport complex	2/117	25/19894	0.00941805	0.0366631	0.0231321	ATP1A1/ATP1B1	2
CC	GO:0030057	desmosome	2/117	27/19894	0.0109352	0.0411014	0.0259323	DSG2/JUP	2
CC	GO:0032839	dendrite cytoplasm	2/117	27/19894	0.0109352	0.0411014	0.0259323	BAIAP2/HNRNPU	2
CC	GO:0044295	axonal growth cone	2/117	27/19894	0.0109352	0.0411014	0.0259323	FLNA/L1CAM	2
CC	GO:0030667	secretory granule membrane	6/117	317/19894	0.0111705	0.0415087	0.0261893	ADAM10/COPB1/IQGAP1/RAC1/SNAP23/VAMP8	6
CC	GO:0030670	phagocytic vesicle membrane	3/117	81/19894	0.0121286	0.0445623	0.028116	RAB11FIP1/SNAP23/VAMP8	3
CC	GO:0015030	Cajal body	3/117	82/19894	0.0125362	0.045548	0.0287379	EWSR1/ISG20/SART1	3
CC	GO:0005769	early endosome	7/117	428/19894	0.013331	0.0479038	0.0302242	ANXA1/ARF6/EHD1/ERBB2/NUMB/PTPN1/VAMP8	7
MF	GO:0045296	cadherin binding	27/117	333/18522	1.50181e-22	5.15119e-20	4.33152e-20	ANXA1/ATIC/BAIAP2/CHMP5/CLIC1/CLINT1/CTTN/EFHD2/EHD1/ENO1/EZR/FLNA/FLNB/GIPC1/HSPA5/IQGAP1/JUP/KRT18/NUMB/PDLIM5/PFKP/PLEC/PLIN3/PTPN1/RAN/TES/TMPO	27
MF	GO:0051015	actin filament binding	11/117	208/18522	8.43684e-08	1.12834e-05	9.48798e-06	ACTR2/COTL1/DSTN/EZR/FLNA/FLNB/IQGAP1/MYO6/PLEC/PLS3/WDR1	11
MF	GO:0003779	actin binding	15/117	434/18522	9.86888e-08	1.12834e-05	9.48798e-06	ACTR2/CAP2/COTL1/DSTN/EZR/FLNA/FLNB/GIPC1/HNRNPU/IQGAP1/MYO6/PDLIM5/PLEC/PLS3/WDR1	15
MF	GO:0098632	cell-cell adhesion mediator activity	6/117	52/18522	8.96893e-07	7.69086e-05	6.46707e-05	ANXA1/BAIAP2/DSG2/JUP/KRT18/PDLIM5	6
MF	GO:0098631	cell adhesion mediator activity	6/117	67/18522	4.07061e-06	0.000247045	0.000207735	ANXA1/BAIAP2/DSG2/JUP/KRT18/PDLIM5	6
MF	GO:0098641	cadherin binding involved in cell-cell adhesion	4/117	18/18522	4.32149e-06	0.000247045	0.000207735	ANXA1/BAIAP2/KRT18/PDLIM5	4
MF	GO:0003925	G protein activity	5/117	45/18522	9.21502e-06	0.000451536	0.000379686	ARF6/RAC1/RAC3/RALA/RAN	5
MF	GO:0003714	transcription corepressor activity	8/117	198/18522	3.73193e-05	0.00160007	0.00134546	CTBP2/ENO1/FHL2/HDGF/HNRNPU/LMCD1/MTA2/TRIM28	8
MF	GO:0003924	GTPase activity	10/117	333/18522	5.01847e-05	0.00191259	0.00160826	ARF6/ARHGDIB/GNAS/GNB1/GNB2/RAC1/RAC3/RALA/RAN/TUBA1B	10
MF	GO:0044548	S100 protein binding	3/117	14/18522	8.49909e-05	0.00291519	0.00245132	ANXA11/EZR/IQGAP1	3
MF	GO:0051020	GTPase binding	9/117	313/18522	0.000167533	0.005224	0.00439274	ARHGDIB/EHD1/ENO1/FLNA/GNB1/GNB2/IQGAP1/RAB11FIP1/RCC1	9
MF	GO:0005525	GTP binding	9/117	380/18522	0.000689869	0.0197188	0.0165811	ARF6/EHD1/GNAS/RAC1/RAC3/RALA/RAN/RTCB/TUBA1B	9
MF	GO:0008187	poly-pyrimidine tract binding	3/117	30/18522	0.000880648	0.0230504	0.0193826	HNRNPC/HNRNPU/SSB	3
MF	GO:0019001	guanyl nucleotide binding	9/117	401/18522	0.00100804	0.0230504	0.0193826	ARF6/EHD1/GNAS/RAC1/RAC3/RALA/RAN/RTCB/TUBA1B	9
MF	GO:0032561	guanyl ribonucleotide binding	9/117	401/18522	0.00100804	0.0230504	0.0193826	ARF6/EHD1/GNAS/RAC1/RAC3/RALA/RAN/RTCB/TUBA1B	9
MF	GO:0003713	transcription coactivator activity	7/117	271/18522	0.00167813	0.0328199	0.0275975	CTBP2/DDX17/JUP/MTA2/RBM14/TRIM28/VGLL1	7
MF	GO:0031996	thioesterase binding	2/117	10/18522	0.00172233	0.0328199	0.0275975	ARF6/RAC1	2
MF	GO:0045294	alpha-catenin binding	2/117	10/18522	0.00172233	0.0328199	0.0275975	JUP/NUMB	2
MF	GO:0051117	ATPase binding	4/117	84/18522	0.00197777	0.035704	0.0300227	ATP1B1/EZR/RALA/TOR1AIP1	4
MF	GO:0005536	glucose binding	2/117	11/18522	0.00209639	0.035953	0.0302321	G6PD/HK1	2
MF	GO:0008307	structural constituent of muscle	3/117	42/18522	0.00235676	0.036744	0.0308972	CSRP1/MYL6/PLEC	3
MF	GO:0043175	RNA polymerase core enzyme binding	3/117	42/18522	0.00235676	0.036744	0.0308972	CCAR2/ERBB2/HNRNPU	3
MF	GO:0086080	protein binding involved in heterotypic cell-cell adhesion	2/117	12/18522	0.00250529	0.0373616	0.0314165	DSG2/JUP	2
MF	GO:0001222	transcription corepressor binding	3/117	47/18522	0.00325353	0.0464983	0.0390994	CTBP2/ENO1/HDGF	3

## Sheet: GO_L_egf_DW
ONTOLOGY	ID	Description	GeneRatio	BgRatio	pvalue	p.adjust	qvalue	geneID	Count
BP	GO:0009163	nucleoside biosynthetic process	4/76	19/18888	8.96021e-07	0.000779539	0.00068805	ADK/DNPH1/HPRT1/TK1	4
BP	GO:0034404	nucleobase-containing small molecule biosynthetic process	4/76	19/18888	8.96021e-07	0.000779539	0.00068805	ADK/DNPH1/HPRT1/TK1	4
BP	GO:0051262	protein tetramerization	6/76	92/18888	1.88199e-06	0.000879656	0.000776418	ACACA/HPRT1/ME1/RRM2/SHMT1/TK1	6
BP	GO:0009162	deoxyribonucleoside monophosphate metabolic process	4/76	23/18888	2.0222e-06	0.000879656	0.000776418	ADK/DNPH1/SHMT1/TK1	4
BP	GO:1901659	glycosyl compound biosynthetic process	4/76	25/18888	2.87129e-06	0.000999208	0.000881938	ADK/DNPH1/HPRT1/TK1	4
BP	GO:0051289	protein homotetramerization	5/76	60/18888	4.24138e-06	0.00123	0.00108564	ACACA/HPRT1/ME1/SHMT1/TK1	5
BP	GO:1901607	alpha-amino acid biosynthetic process	5/76	69/18888	8.48536e-06	0.00210922	0.00186168	ASNS/ASS1/ILVBL/PHGDH/SHMT1	5
BP	GO:0009112	nucleobase metabolic process	4/76	34/18888	1.02415e-05	0.00222753	0.0019661	ADK/HPRT1/MTOR/SHMT1	4
BP	GO:0043174	nucleoside salvage	3/76	12/18888	1.34183e-05	0.00228354	0.00201554	ADK/DNPH1/HPRT1	3
BP	GO:0009123	nucleoside monophosphate metabolic process	5/76	76/18888	1.36468e-05	0.00228354	0.00201554	ADK/DNPH1/HPRT1/SHMT1/TK1	5
BP	GO:0009394	2'-deoxyribonucleotide metabolic process	4/76	41/18888	2.18923e-05	0.00228354	0.00201554	ADK/NUDT15/RRM2/SHMT1	4
BP	GO:0009263	deoxyribonucleotide biosynthetic process	3/76	14/18888	2.20729e-05	0.00228354	0.00201554	ADK/RRM2/SHMT1	3
BP	GO:0009265	2'-deoxyribonucleotide biosynthetic process	3/76	14/18888	2.20729e-05	0.00228354	0.00201554	ADK/RRM2/SHMT1	3
BP	GO:0046385	deoxyribose phosphate biosynthetic process	3/76	14/18888	2.20729e-05	0.00228354	0.00201554	ADK/RRM2/SHMT1	3
BP	GO:0009124	nucleoside monophosphate biosynthetic process	4/76	42/18888	2.41232e-05	0.00228354	0.00201554	ADK/HPRT1/SHMT1/TK1	4
BP	GO:0009262	deoxyribonucleotide metabolic process	4/76	42/18888	2.41232e-05	0.00228354	0.00201554	ADK/NUDT15/RRM2/SHMT1	4
BP	GO:0019692	deoxyribose phosphate metabolic process	4/76	42/18888	2.41232e-05	0.00228354	0.00201554	ADK/NUDT15/RRM2/SHMT1	4
BP	GO:1901293	nucleoside phosphate biosynthetic process	8/76	295/18888	2.41904e-05	0.00228354	0.00201554	ACACA/ADK/HPRT1/ME1/PARP1/RRM2/SHMT1/TK1	8
BP	GO:0006195	purine nucleotide catabolic process	6/76	144/18888	2.49352e-05	0.00228354	0.00201554	DHTKD1/DNPH1/HPRT1/MTOR/NUDT15/PFKM	6
BP	GO:0072523	purine-containing compound catabolic process	6/76	149/18888	3.02291e-05	0.00262993	0.00232127	DHTKD1/DNPH1/HPRT1/MTOR/NUDT15/PFKM	6
BP	GO:0046112	nucleobase biosynthetic process	3/76	17/18888	4.08782e-05	0.00338705	0.00298954	HPRT1/MTOR/SHMT1	3
BP	GO:0009166	nucleotide catabolic process	6/76	167/18888	5.72324e-05	0.00438139	0.00386718	DHTKD1/DNPH1/HPRT1/MTOR/NUDT15/PFKM	6
BP	GO:0006144	purine nucleobase metabolic process	3/76	19/18888	5.79149e-05	0.00438139	0.00386718	ADK/HPRT1/SHMT1	3
BP	GO:0009144	purine nucleoside triphosphate metabolic process	7/76	250/18888	6.57554e-05	0.00476727	0.00420777	ADK/DHTKD1/GTPBP1/MTOR/NUDT15/PARP1/PFKM	7
BP	GO:0009116	nucleoside metabolic process	4/76	56/18888	7.58567e-05	0.00488004	0.00430731	ADK/DNPH1/HPRT1/TK1	4
BP	GO:0170038	proteinogenic amino acid biosynthetic process	4/76	56/18888	7.58567e-05	0.00488004	0.00430731	ASNS/ASS1/PHGDH/SHMT1	4
BP	GO:1901292	nucleoside phosphate catabolic process	6/76	176/18888	7.65717e-05	0.00488004	0.00430731	DHTKD1/DNPH1/HPRT1/MTOR/NUDT15/PFKM	6
BP	GO:0051259	protein complex oligomerization	7/76	258/18888	8.01192e-05	0.00488004	0.00430731	ACACA/ECT2/HPRT1/ME1/RRM2/SHMT1/TK1	7
BP	GO:0170034	L-amino acid biosynthetic process	4/76	57/18888	8.1334e-05	0.00488004	0.00430731	ASNS/ASS1/PHGDH/SHMT1	4
BP	GO:0009141	nucleoside triphosphate metabolic process	7/76	266/18888	9.69502e-05	0.00562311	0.00496317	ADK/DHTKD1/GTPBP1/MTOR/NUDT15/PARP1/PFKM	7
BP	GO:0051260	protein homooligomerization	6/76	195/18888	0.000134504	0.00754956	0.00666353	ACACA/ECT2/HPRT1/ME1/SHMT1/TK1	6
BP	GO:0008652	amino acid biosynthetic process	4/76	67/18888	0.000153096	0.00832459	0.0073476	ASNS/ASS1/PHGDH/SHMT1	4
BP	GO:0009165	nucleotide biosynthetic process	7/76	293/18888	0.000176278	0.00929467	0.00820382	ACACA/ADK/HPRT1/ME1/PARP1/RRM2/SHMT1	7
BP	GO:1901605	alpha-amino acid metabolic process	6/76	216/18888	0.000234249	0.011988	0.0105811	ASNS/ASS1/EGLN1/ILVBL/PHGDH/SHMT1	6
BP	GO:0043094	cellular metabolic compound salvage	3/76	33/18888	0.000313148	0.0155679	0.0137408	ADK/DNPH1/HPRT1	3
BP	GO:1901657	glycosyl compound metabolic process	4/76	83/18888	0.000349641	0.0168993	0.014916	ADK/DNPH1/HPRT1/TK1	4
BP	GO:0046434	organophosphate catabolic process	6/76	234/18888	0.000359641	0.0169129	0.0149279	DHTKD1/DNPH1/HPRT1/MTOR/NUDT15/PFKM	6
BP	GO:0007492	endoderm development	4/76	85/18888	0.000382922	0.0175338	0.015476	CDC73/KIF16B/LAMB1/RTF1	4
BP	GO:0009150	purine ribonucleotide metabolic process	8/76	446/18888	0.000420199	0.0187473	0.0165471	ACACA/ADK/DHTKD1/GTPBP1/HPRT1/MTOR/PARP1/PFKM	8
BP	GO:0170033	L-amino acid metabolic process	5/76	163/18888	0.000507462	0.0220746	0.0194839	ASNS/ASS1/EGLN1/PHGDH/SHMT1	5
BP	GO:0009259	ribonucleotide metabolic process	8/76	466/18888	0.000561286	0.0238204	0.0210248	ACACA/ADK/DHTKD1/GTPBP1/HPRT1/MTOR/PARP1/PFKM	8
BP	GO:0072528	pyrimidine-containing compound biosynthetic process	3/76	42/18888	0.00064199	0.0265967	0.0234753	MTOR/SHMT1/TK1	3
BP	GO:0019693	ribose phosphate metabolic process	8/76	480/18888	0.000681232	0.0275661	0.0243309	ACACA/ADK/DHTKD1/GTPBP1/HPRT1/MTOR/PARP1/PFKM	8
BP	GO:0044837	actomyosin contractile ring organization	2/76	10/18888	0.000704142	0.0278456	0.0245776	ANLN/ECT2	2
BP	GO:0006284	base-excision repair	3/76	44/18888	0.000736375	0.0284732	0.0251315	LIG1/PARP1/RPA3	3
BP	GO:0009066	aspartate family amino acid metabolic process	3/76	45/18888	0.0007867	0.0297578	0.0262653	ASNS/ASS1/PHGDH	3
BP	GO:0032261	purine nucleotide salvage	2/76	11/18888	0.000858375	0.0298714	0.0263657	ADK/HPRT1	2
BP	GO:0042451	purine nucleoside biosynthetic process	2/76	11/18888	0.000858375	0.0298714	0.0263657	ADK/HPRT1	2
BP	GO:0042455	ribonucleoside biosynthetic process	2/76	11/18888	0.000858375	0.0298714	0.0263657	ADK/HPRT1	2
BP	GO:0046129	purine ribonucleoside biosynthetic process	2/76	11/18888	0.000858375	0.0298714	0.0263657	ADK/HPRT1	2
BP	GO:0010043	response to zinc ion	3/76	51/18888	0.00113475	0.0376274	0.0332114	ASS1/DDX19A/PARP1	3
BP	GO:0035987	endodermal cell differentiation	3/76	51/18888	0.00113475	0.0376274	0.0332114	CDC73/LAMB1/RTF1	3
BP	GO:0051650	establishment of vesicle localization	5/76	196/18888	0.00116341	0.0376274	0.0332114	AP3B1/PEF1/STXBP1/TRIP11/WDR11	5
BP	GO:0006520	amino acid metabolic process	6/76	295/18888	0.00120676	0.0376274	0.0332114	ASNS/ASS1/EGLN1/ILVBL/PHGDH/SHMT1	6
BP	GO:0006167	AMP biosynthetic process	2/76	13/18888	0.001211	0.0376274	0.0332114	ADK/HPRT1	2
BP	GO:0006563	L-serine metabolic process	2/76	13/18888	0.001211	0.0376274	0.0332114	PHGDH/SHMT1	2
BP	GO:0006090	pyruvate metabolic process	4/76	118/18888	0.00131323	0.040088	0.0353832	DHTKD1/ME1/MTOR/PFKM	4
BP	GO:0009185	ribonucleoside diphosphate metabolic process	4/76	120/18888	0.00139729	0.041558	0.0366807	DHTKD1/MTOR/PFKM/RRM2	4
BP	GO:0006177	GMP biosynthetic process	2/76	14/18888	0.00140915	0.041558	0.0366807	ADK/HPRT1	2
BP	GO:0001711	endodermal cell fate commitment	2/76	15/18888	0.00162171	0.0462587	0.0408296	CDC73/RTF1	2
BP	GO:0043101	purine-containing compound salvage	2/76	15/18888	0.00162171	0.0462587	0.0408296	ADK/HPRT1	2
BP	GO:0009132	nucleoside diphosphate metabolic process	4/76	127/18888	0.00172111	0.0483021	0.0426333	DHTKD1/MTOR/PFKM/RRM2	4
BP	GO:0051648	vesicle localization	5/76	215/18888	0.00174988	0.0483299	0.0426578	AP3B1/PEF1/STXBP1/TRIP11/WDR11	5
BP	GO:0001706	endoderm formation	3/76	60/18888	0.00181693	0.0493977	0.0436003	CDC73/LAMB1/RTF1	3
BP	GO:0009151	purine deoxyribonucleotide metabolic process	2/76	16/18888	0.00184856	0.0494846	0.0436769	ADK/NUDT15	2
MF	GO:0051287	NAD binding	4/79	53/18522	7.65798e-05	0.0183026	0.0162833	ME1/PARP1/PHGDH/SORD	4

## Sheet: GO_L_ds_UP
ONTOLOGY	ID	Description	GeneRatio	BgRatio	pvalue	p.adjust	qvalue	geneID	Count_Lds UP
MF	GO:0045296	cadherin binding	15/71	333/18522	1.78377e-12	3.44269e-10	2.66627e-10	ATIC/CAST/CD2AP/CHMP4B/CTTN/EHD1/FLNB/IQGAP1/JUP/LASP1/PARK7/RAB11B/TLN1/USO1/VCL	15
CC	GO:0030139	endocytic vesicle	12/72	350/19894	4.34266e-09	1.05961e-06	6.7197e-07	CTTN/EHD1/FLNB/RAB11A/RAB11B/RABEP1/RPS27A/TF/UBA52/UBB/UBC/VAMP8	12
BP	GO:0048193	Golgi vesicle transport	9/71	294/18888	1.51826e-06	0.00227588	0.00203128	AP3S2/ARCN1/COPB2/COPE/LMAN1/NBAS/RABEP1/SCAMP3/USO1	9
CC	GO:0005925	focal adhesion	9/72	421/19894	2.04634e-05	0.000595288	0.000377512	CTTN/FLNB/IQGAP1/JUP/LASP1/LPP/PDCD6IP/TLN1/VCL	9
CC	GO:0030055	cell-substrate junction	9/72	431/19894	2.46114e-05	0.000595288	0.000377512	CTTN/FLNB/IQGAP1/JUP/LASP1/LPP/PDCD6IP/TLN1/VCL	9
CC	GO:0030666	endocytic vesicle membrane	8/72	204/19894	7.26993e-07	8.86932e-05	5.62463e-05	RAB11A/RAB11B/RPS27A/TF/UBA52/UBB/UBC/VAMP8	8
CC	GO:0030133	transport vesicle	8/72	434/19894	0.000169791	0.00243699	0.00154546	ARCN1/COPB2/COPE/LMAN1/RAB11A/RAB11B/SYNGR2/USO1	8
BP	GO:0016236	macroautophagy	7/71	343/18888	0.000300705	0.037563	0.0335259	ATP2A2/CHMP4B/CTTN/GNAI3/LRSAM1/PDCD6IP/VAMP8	7
BP	GO:0006887	exocytosis	7/71	348/18888	0.00032816	0.0378394	0.0337726	ATP2A2/LIN7C/PDCD6IP/RAB11A/RAB11B/SYNGR2/VAMP8	7
BP	GO:1990778	protein localization to cell periphery	7/71	356/18888	0.000376253	0.0402859	0.0359562	EHD1/JUP/LIN7C/LZTFL1/RAB11A/RABEP1/VAMP8	7
CC	GO:0030662	coated vesicle membrane	7/72	205/19894	9.30554e-06	0.000585926	0.000371575	ARCN1/COPB2/COPE/LMAN1/TF/USO1/VAMP8	7
CC	GO:0055037	recycling endosome	7/72	206/19894	9.60534e-06	0.000585926	0.000371575	EHD1/RAB11A/RAB11B/RABEP1/SCAMP3/TF/VAMP8	7
CC	GO:0030135	coated vesicle	7/72	317/19894	0.000148164	0.00225949	0.0014329	ARCN1/COPB2/COPE/LMAN1/TF/USO1/VAMP8	7
CC	GO:0009898	cytoplasmic side of plasma membrane	6/72	161/19894	2.57227e-05	0.000595288	0.000377512	CHMP4B/GNAI3/GNG12/IQGAP1/JUP/S100A6	6
CC	GO:0098562	cytoplasmic side of membrane	6/72	199/19894	8.38525e-05	0.00146143	0.000926791	CHMP4B/GNAI3/GNG12/IQGAP1/JUP/S100A6	6
CC	GO:0031968	organelle outer membrane	6/72	248/19894	0.000277544	0.00353487	0.0022417	CISD2/RPS27A/TMEM109/UBA52/UBB/UBC	6
CC	GO:0019867	outer membrane	6/72	250/19894	0.000289744	0.00353487	0.0022417	CISD2/RPS27A/TMEM109/UBA52/UBB/UBC	6
CC	GO:0031252	cell leading edge	6/72	426/19894	0.00442245	0.0317376	0.0201269	ARPIN/CD2AP/CTTN/IQGAP1/S100A6/TLN1	6
MF	GO:0031625	ubiquitin protein ligase binding	6/71	305/18522	0.00110769	0.0194059	0.0150294	RPS27A/SCAMP3/UBA52/UBB/UBC/VCL	6
MF	GO:0044389	ubiquitin-like protein ligase binding	6/71	324/18522	0.00150823	0.0194059	0.0150294	RPS27A/SCAMP3/UBA52/UBB/UBC/VCL	6
BP	GO:0006888	endoplasmic reticulum to Golgi vesicle-mediated transport	5/71	132/18888	0.000139004	0.0291354	0.026004	ARCN1/COPB2/COPE/LMAN1/USO1	5
CC	GO:0030117	membrane coat	5/72	97/19894	2.68367e-05	0.000595288	0.000377512	AP3S2/ARCN1/CHMP4B/COPB2/COPE	5
CC	GO:0048475	coated membrane	5/72	97/19894	2.68367e-05	0.000595288	0.000377512	AP3S2/ARCN1/CHMP4B/COPB2/COPE	5
CC	GO:0055038	recycling endosome membrane	5/72	108/19894	4.50102e-05	0.000844807	0.000535749	EHD1/RAB11A/RAB11B/SCAMP3/VAMP8	5
CC	GO:0001726	ruffle	5/72	182/19894	0.000516954	0.00600651	0.00380913	CD2AP/CTTN/IQGAP1/S100A6/TLN1	5
CC	GO:0005912	adherens junction	5/72	188/19894	0.000598949	0.00635406	0.00402954	JUP/LIN7C/PARK7/TLN1/VCL	5
CC	GO:0005741	mitochondrial outer membrane	5/72	219/19894	0.00118746	0.0111439	0.00706707	CISD2/RPS27A/UBA52/UBB/UBC	5
CC	GO:0005770	late endosome	5/72	314/19894	0.00560427	0.0379845	0.0240885	CD2AP/CHMP4B/RAB11A/TF/VAMP8	5
MF	GO:0051015	actin filament binding	5/71	208/18522	0.00121504	0.0194059	0.0150294	CD2AP/FLNB/IQGAP1/LASP1/TLN1	5
BP	GO:0006890	retrograde vesicle-mediated transport, Golgi to endoplasmic reticulum	4/71	52/18888	4.33001e-05	0.0241655	0.0215683	ARCN1/COPB2/COPE/NBAS	4
BP	GO:0061512	protein localization to cilium	4/71	72/18888	0.000155492	0.0291354	0.026004	EHD1/LZTFL1/RAB11A/RABEP1	4
BP	GO:1900182	positive regulation of protein localization to nucleus	4/71	94/18888	0.000433132	0.0432843	0.0386323	CD2AP/JUP/PARK7/YAP1	4
BP	GO:2001237	negative regulation of extrinsic apoptotic signaling pathway	4/71	100/18888	0.000547596	0.0469621	0.0419148	CTTN/PARK7/PF4/YAP1	4
CC	GO:0045335	phagocytic vesicle	4/72	142/19894	0.00175767	0.0153169	0.00971345	FLNB/RAB11A/RAB11B/VAMP8	4
CC	GO:0019898	extrinsic component of membrane	4/72	177/19894	0.00389263	0.0296813	0.0188229	EMC2/GNAI3/GNG12/JUP	4
CC	GO:0030496	midbody	4/72	205/19894	0.0065253	0.0398043	0.0252426	CHMP4B/GNAI3/IQGAP1/PDCD6IP	4
MF	GO:0031386	protein tag activity	4/71	13/18522	1.38065e-07	8.88217e-06	6.87902e-06	RPS27A/UBA52/UBB/UBC	4
MF	GO:0141047	molecular tag activity	4/71	13/18522	1.38065e-07	8.88217e-06	6.87902e-06	RPS27A/UBA52/UBB/UBC	4
BP	GO:0045056	transcytosis	3/71	21/18888	6.44842e-05	0.0241655	0.0215683	RAB11A/RAB11B/USO1	3
BP	GO:2001135	regulation of endocytic recycling	3/71	21/18888	6.44842e-05	0.0241655	0.0215683	EHD1/RAB11A/RAB11B	3
BP	GO:0046755	viral budding	3/71	25/18888	0.000110318	0.0291354	0.026004	CHMP4B/LRSAM1/PDCD6IP	3
BP	GO:1902410	mitotic cytokinetic process	3/71	27/18888	0.000139541	0.0291354	0.026004	CHMP4B/IQGAP1/PDCD6IP	3
BP	GO:0036258	multivesicular body assembly	3/71	31/18888	0.000212141	0.0349952	0.0312341	CHMP4B/PDCD6IP/RAB11A	3
BP	GO:0036257	multivesicular body organization	3/71	32/18888	0.000233457	0.0349952	0.0312341	CHMP4B/PDCD6IP/RAB11A	3
BP	GO:0019068	virion assembly	3/71	34/18888	0.000280141	0.037563	0.0335259	CHMP4B/LRSAM1/PDCD6IP	3
BP	GO:0030866	cortical actin cytoskeleton organization	3/71	42/18888	0.00052599	0.0469621	0.0419148	IQGAP1/PDCD6IP/TLN1	3
BP	GO:0032506	cytokinetic process	3/71	43/18888	0.000563921	0.0469621	0.0419148	CHMP4B/IQGAP1/PDCD6IP	3
CC	GO:0030126	COPI vesicle coat	3/72	13/19894	1.26662e-05	0.000595288	0.000377512	ARCN1/COPB2/COPE	3
CC	GO:0005665	RNA polymerase II, core complex	3/72	15/19894	2.00462e-05	0.000595288	0.000377512	POLR2J/POLR2J2/POLR2J3	3
CC	GO:0030663	COPI-coated vesicle membrane	3/72	18/19894	3.56717e-05	0.000725324	0.000459977	ARCN1/COPB2/COPE	3
CC	GO:0030137	COPI-coated vesicle	3/72	25/19894	9.87327e-05	0.00160605	0.00101851	ARCN1/COPB2/COPE	3
CC	GO:0002102	podosome	3/72	33/19894	0.000229397	0.0031096	0.00197201	CD2AP/CTTN/VCL	3
CC	GO:0022627	cytosolic small ribosomal subunit	3/72	45/19894	0.000578343	0.00635406	0.00402954	RPS27A/RPS27L/UBA52	3
CC	GO:0030660	Golgi-associated vesicle membrane	3/72	57/19894	0.00115608	0.0111439	0.00706707	ARCN1/COPB2/COPE	3
CC	GO:0030120	vesicle coat	3/72	63/19894	0.00154486	0.013961	0.0088536	ARCN1/COPB2/COPE	3
CC	GO:0015935	small ribosomal subunit	3/72	79/19894	0.00295194	0.0240091	0.0152258	RPS27A/RPS27L/UBA52	3
CC	GO:0016591	RNA polymerase II, holoenzyme	3/72	87/19894	0.00387598	0.0296813	0.0188229	POLR2J/POLR2J2/POLR2J3	3
CC	GO:0042641	actomyosin	3/72	91/19894	0.0043969	0.0317376	0.0201269	FLNB/LPP/PDCD6IP	3
CC	GO:0005798	Golgi-associated vesicle	3/72	94/19894	0.00481415	0.0335615	0.0212836	ARCN1/COPB2/COPE	3
CC	GO:0019897	extrinsic component of plasma membrane	3/72	102/19894	0.00604104	0.0398043	0.0252426	GNAI3/GNG12/JUP	3
CC	GO:0005811	lipid droplet	3/72	104/19894	0.00637426	0.0398043	0.0252426	EHD1/PRPF19/SYNGR2	3
CC	GO:0030863	cortical cytoskeleton	3/72	104/19894	0.00637426	0.0398043	0.0252426	CTTN/IQGAP1/LASP1	3
CC	GO:0055029	nuclear DNA-directed RNA polymerase complex	3/72	111/19894	0.00762601	0.0443035	0.0280958	POLR2J/POLR2J2/POLR2J3	3
CC	GO:0000428	DNA-directed RNA polymerase complex	3/72	114/19894	0.00820379	0.0465517	0.0295216	POLR2J/POLR2J2/POLR2J3	3
CC	GO:0030880	RNA polymerase complex	3/72	117/19894	0.00880673	0.0488373	0.030971	POLR2J/POLR2J2/POLR2J3	3
MF	GO:0001055	RNA polymerase II activity	3/71	11/18522	8.71203e-06	0.000420356	0.000325555	POLR2J/POLR2J2/POLR2J3	3
MF	GO:0044548	S100 protein binding	3/71	14/18522	1.90611e-05	0.000735759	0.000569827	ATP2A2/IQGAP1/S100A6	3
MF	GO:0003899	DNA-directed 5'-3' RNA polymerase activity	3/71	30/18522	0.000203452	0.00596346	0.00461855	POLR2J/POLR2J2/POLR2J3	3
MF	GO:0034062	5'-3' RNA polymerase activity	3/71	32/18522	0.00024719	0.00596346	0.00461855	POLR2J/POLR2J2/POLR2J3	3
MF	GO:0097747	RNA polymerase activity	3/71	32/18522	0.00024719	0.00596346	0.00461855	POLR2J/POLR2J2/POLR2J3	3
MF	GO:0004601	peroxidase activity	3/71	57/18522	0.00136163	0.0194059	0.0150294	GPX4/PARK7/TXNRD1	3
MF	GO:0016684	oxidoreductase activity, acting on peroxide as acceptor	3/71	59/18522	0.00150457	0.0194059	0.0150294	GPX4/PARK7/TXNRD1	3
MF	GO:0016209	antioxidant activity	3/71	85/18522	0.004258	0.0456552	0.0353589	GPX4/PARK7/TXNRD1	3
BP	GO:0044837	actomyosin contractile ring organization	2/71	10/18888	0.00061483	0.0485069	0.0432936	IQGAP1/PDCD6IP	2
CC	GO:0031094	platelet dense tubular network	2/72	11/19894	0.000695601	0.00707194	0.00448479	ATP2A2/EHD1	2
CC	GO:0005828	kinetochore microtubule	2/72	21/19894	0.00259449	0.0218295	0.0138435	CHMP4B/RAB11A	2
CC	GO:0005834	heterotrimeric G-protein complex	2/72	35/19894	0.0071148	0.0423418	0.0268518	GNAI3/GNG12	2
MF	GO:0045294	alpha-catenin binding	2/71	10/18522	0.000639123	0.0137056	0.0106147	JUP/VCL	2
MF	GO:0016530	metallochaperone activity	2/71	14/18522	0.00127969	0.0194059	0.0150294	PARK7/TF	2
MF	GO:0031489	myosin V binding	2/71	17/18522	0.00189834	0.0228987	0.0177345	RAB11A/RAB11B	2
MF	GO:0045236	CXCR chemokine receptor binding	2/71	18/18522	0.00213035	0.0241857	0.0187312	PF4/PF4V1	2

## Sheet: GO_Lds_DW
ONTOLOGY	ID	Description	GeneRatio	BgRatio	pvalue	p.adjust	qvalue	geneID	Count
BP	GO:0072655	establishment of protein localization to mitochondrion	7/96	120/18888	2.61633e-06	0.00313093	0.00287571	BAX/HSPD1/NDUFA13/TIMM17A/TIMM9/TOMM6/USP36	7
BP	GO:0070585	protein localization to mitochondrion	7/96	127/18888	3.81821e-06	0.00313093	0.00287571	BAX/HSPD1/NDUFA13/TIMM17A/TIMM9/TOMM6/USP36	7
BP	GO:0051289	protein homotetramerization	5/96	60/18888	1.33682e-05	0.00683875	0.00628129	HPRT1/ME1/SHMT1/SOD2/TK1	5
BP	GO:0006626	protein targeting to mitochondrion	6/96	106/18888	1.66799e-05	0.00683875	0.00628129	HSPD1/NDUFA13/TIMM17A/TIMM9/TOMM6/USP36	6
BP	GO:0090151	establishment of protein localization to mitochondrial membrane	4/96	34/18888	2.58525e-05	0.00847963	0.00778842	BAX/NDUFA13/TIMM9/TOMM6	4
BP	GO:0006839	mitochondrial transport	7/96	182/18888	3.97833e-05	0.0108741	0.00998769	BAX/BCL2L1/HSPD1/NDUFA13/TIMM17A/TIMM9/TOMM6	7
BP	GO:0009124	nucleoside monophosphate biosynthetic process	4/96	42/18888	6.04845e-05	0.0141707	0.0130155	HPRT1/SHMT1/TK1/TYMS	4
BP	GO:0051262	protein tetramerization	5/96	92/18888	0.000105899	0.0211781	0.0194518	HPRT1/ME1/SHMT1/SOD2/TK1	5
BP	GO:0046653	tetrahydrofolate metabolic process	3/96	19/18888	0.000116221	0.0211781	0.0194518	AASDHPPT/SHMT1/TYMS	3
BP	GO:0001836	release of cytochrome c from mitochondria	4/96	55/18888	0.000175224	0.0244607	0.0224668	BAX/BCL2L1/FAM162A/SOD2	4
BP	GO:0009162	deoxyribonucleoside monophosphate metabolic process	3/96	23/18888	0.000209303	0.0244607	0.0224668	SHMT1/TK1/TYMS	3
BP	GO:0008637	apoptotic mitochondrial changes	5/96	107/18888	0.000215611	0.0244607	0.0224668	BAX/BCL2L1/FAM162A/HSPD1/SOD2	5
BP	GO:0042254	ribosome biogenesis	8/96	319/18888	0.000221642	0.0244607	0.0224668	DDX49/DDX56/EXOSC5/MYBBP1A/NOA1/RRP8/URB2/USP36	8
BP	GO:0097193	intrinsic apoptotic signaling pathway	8/96	319/18888	0.000221642	0.0244607	0.0224668	BAX/BCL2L1/EP300/MYBBP1A/NDUFA13/PLEKHF1/RRP8/SOD2	8
BP	GO:0022613	ribonucleoprotein complex biogenesis	10/96	499/18888	0.000223726	0.0244607	0.0224668	AGO2/DDX20/DDX49/DDX56/EXOSC5/MYBBP1A/NOA1/RRP8/URB2/USP36	10
BP	GO:0006605	protein targeting	8/96	327/18888	0.00026199	0.026854	0.024665	HSPD1/NDUFA13/SEC61G/TIMM17A/TIMM9/TOMM6/USP36/YWHAQ	8
BP	GO:0007006	mitochondrial membrane organization	5/96	117/18888	0.000326521	0.0314997	0.028932	BAX/BCL2L1/NDUFA13/TIMM9/TOMM6	5
BP	GO:0006760	folic acid-containing compound metabolic process	3/96	28/18888	0.000380104	0.0346317	0.0318087	AASDHPPT/SHMT1/TYMS	3
BP	GO:0072594	establishment of protein localization to organelle	9/96	454/18888	0.000505193	0.0436062	0.0400516	BAX/EP300/HSPD1/NDUFA13/SEC61G/TIMM17A/TIMM9/TOMM6/USP36	9
BP	GO:0009123	nucleoside monophosphate metabolic process	4/96	76/18888	0.000607635	0.0498261	0.0457645	HPRT1/SHMT1/TK1/TYMS	4
CC	GO:0005743	mitochondrial inner membrane	12/98	499/19894	6.244e-06	0.00156724	0.00141312	BCL2L1/HSPD1/LDHB/MRPL46/MRPL47/NDUFA13/NDUFAF3/NOA1/PPOX/TIMM17A/TIMM9/TYMS	12
CC	GO:0055029	nuclear DNA-directed RNA polymerase complex	5/98	111/19894	0.00022205	0.0177971	0.0160468	CCNH/CDK7/GTF2A1/PRIM1/RTF1	5
CC	GO:0000428	DNA-directed RNA polymerase complex	5/98	114/19894	0.000251404	0.0177971	0.0160468	CCNH/CDK7/GTF2A1/PRIM1/RTF1	5
CC	GO:0030880	RNA polymerase complex	5/98	117/19894	0.000283619	0.0177971	0.0160468	CCNH/CDK7/GTF2A1/PRIM1/RTF1	5
CC	GO:0098798	mitochondrial protein-containing complex	7/98	305/19894	0.000781733	0.0296399	0.0267251	BAX/MRPL46/MRPL47/NDUFA13/TIMM17A/TIMM9/TOMM6	7
CC	GO:0001650	fibrillar center	5/98	150/19894	0.000881474	0.0296399	0.0267251	CC2D1A/CDK7/NFIB/NFIC/PAFAH1B2	5
CC	GO:0016591	RNA polymerase II, holoenzyme	4/98	87/19894	0.00090131	0.0296399	0.0267251	CCNH/CDK7/GTF2A1/RTF1	4
CC	GO:0097136	Bcl-2 family protein complex	2/98	10/19894	0.00105343	0.0296399	0.0267251	BAX/BCL2L1	2
CC	GO:0005925	focal adhesion	8/98	421/19894	0.00112624	0.0296399	0.0267251	CFL1/HACD3/PPFIA1/PXN/RPS29/SYNE2/YWHAQ/ZNF185	8
CC	GO:0030055	cell-substrate junction	8/98	431/19894	0.0013076	0.0296399	0.0267251	CFL1/HACD3/PPFIA1/PXN/RPS29/SYNE2/YWHAQ/ZNF185	8
CC	GO:0031968	organelle outer membrane	6/98	248/19894	0.00142972	0.0296399	0.0267251	ATAD1/BAX/BCL2L1/RMDN3/SYNE2/TOMM6	6
CC	GO:0019867	outer membrane	6/98	250/19894	0.0014893	0.0296399	0.0267251	ATAD1/BAX/BCL2L1/RMDN3/SYNE2/TOMM6	6
CC	GO:0000439	transcription factor TFIIH core complex	2/98	12/19894	0.00153514	0.0296399	0.0267251	CCNH/CDK7	2
CC	GO:0005675	transcription factor TFIIH holo complex	2/98	13/19894	0.00180844	0.0324227	0.0292341	CCNH/CDK7	2
CC	GO:0005791	rough endoplasmic reticulum	3/98	56/19894	0.00265951	0.0432279	0.0389767	CDKAL1/RPS29/SEC61G	3
CC	GO:0150005	enzyme activator complex	2/98	16/19894	0.00275556	0.0432279	0.0389767	CCNH/CDK7	2
CC	GO:0019908	nuclear cyclin-dependent protein kinase holoenzyme complex	2/98	17/19894	0.00311297	0.0459621	0.041442	CCNH/CDK7	2
MF	GO:0140098	catalytic activity, acting on RNA	11/98	390/18522	6.8094e-06	0.00189982	0.00172744	AGO2/CDKAL1/DDX20/DDX24/DDX49/DDX56/EXOSC5/PRIM1/PTRHD1/SMG6/TRNT1	11
MF	GO:0070567	cytidylyltransferase activity	3/98	10/18522	1.67782e-05	0.00234056	0.00212818	PCYT1A/PCYT1B/TRNT1	3

## Sheet: GO_ds_DW
ONTOLOGY	ID	Description	GeneRatio	BgRatio	pvalue	p.adjust	qvalue	geneID	Count
CC	GO:0005743	mitochondrial inner membrane	10/56	499/19894	1.13965e-06	0.000194879	0.000151153	BCL2L1/COA3/COX20/HIGD2A/MRPL33/NDUFA13/NOA1/PPOX/TMEM126A/TMEM14C	10
BP	GO:0016050	vesicle organization	6/52	371/18888	0.000523882	0.0326374	0.0260193	ATP6AP2/ATP6V1D/HOOK3/PDCD6/PLEKHF1/TSG101	6
BP	GO:0007032	endosome organization	5/52	97/18888	6.91153e-06	0.0065904	0.00525403	ATP6AP2/ATP6V1D/HOOK3/PLEKHF1/TSG101	5
BP	GO:0072522	purine-containing compound biosynthetic process	5/52	264/18888	0.0007808	0.0359168	0.0286338	APRT/HPRT1/NDUFA13/PRPSAP2/SHMT1	5
BP	GO:0009165	nucleotide biosynthetic process	5/52	293/18888	0.00124305	0.0412231	0.0328641	APRT/HPRT1/NDUFA13/PRPSAP2/SHMT1	5
BP	GO:1901293	nucleoside phosphate biosynthetic process	5/52	295/18888	0.00128106	0.041518	0.0330992	APRT/HPRT1/NDUFA13/PRPSAP2/SHMT1	5
CC	GO:0061695	transferase complex, transferring phosphorus-containing groups	5/56	308/19894	0.00172454	0.0491494	0.0381215	CDK7/CRCP/GTF2A1/PRIM1/PRPSAP2	5
BP	GO:0046148	pigment biosynthetic process	4/52	57/18888	1.81109e-05	0.0065904	0.00525403	DDT/PPOX/TMEM14C/TSPO	4
BP	GO:0042440	pigment metabolic process	4/52	80/18888	6.92062e-05	0.0191782	0.0152893	DDT/PPOX/TMEM14C/TSPO	4
BP	GO:0033108	mitochondrial respiratory chain complex assembly	4/52	101/18888	0.00017121	0.0244146	0.0194639	COA3/COX20/NDUFA13/TMEM126A	4
BP	GO:1905475	regulation of protein localization to membrane	4/52	180/18888	0.00151165	0.0449086	0.0358023	AKT1/BCL2L1/PPFIA1/STOM	4
CC	GO:0055029	nuclear DNA-directed RNA polymerase complex	4/56	111/19894	0.000269631	0.0140916	0.0109297	CDK7/CRCP/GTF2A1/PRIM1	4
CC	GO:0000428	DNA-directed RNA polymerase complex	4/56	114/19894	0.000298548	0.0140916	0.0109297	CDK7/CRCP/GTF2A1/PRIM1	4
CC	GO:0030880	RNA polymerase complex	4/56	117/19894	0.000329627	0.0140916	0.0109297	CDK7/CRCP/GTF2A1/PRIM1	4
BP	GO:0046112	nucleobase biosynthetic process	3/52	17/18888	1.30235e-05	0.0065904	0.00525403	APRT/HPRT1/SHMT1	3
BP	GO:0006144	purine nucleobase metabolic process	3/52	19/18888	1.84864e-05	0.0065904	0.00525403	APRT/HPRT1/SHMT1	3
BP	GO:0006783	heme biosynthetic process	3/52	31/18888	8.37772e-05	0.0191782	0.0152893	PPOX/TMEM14C/TSPO	3
BP	GO:0009112	nucleobase metabolic process	3/52	34/18888	0.000110881	0.0191782	0.0152893	APRT/HPRT1/SHMT1	3
BP	GO:0006779	porphyrin-containing compound biosynthetic process	3/52	35/18888	0.000121041	0.0191782	0.0152893	PPOX/TMEM14C/TSPO	3
BP	GO:0033014	tetrapyrrole biosynthetic process	3/52	35/18888	0.000121041	0.0191782	0.0152893	PPOX/TMEM14C/TSPO	3
BP	GO:0009124	nucleoside monophosphate biosynthetic process	3/52	42/18888	0.00020944	0.0271511	0.0216455	APRT/HPRT1/SHMT1	3
BP	GO:0042168	heme metabolic process	3/52	46/18888	0.000274801	0.0313988	0.0250319	PPOX/TMEM14C/TSPO	3
BP	GO:0010823	negative regulation of mitochondrion organization	3/52	52/18888	0.000395443	0.0313988	0.0250319	AKT1/BCL2L1/TSPO	3
BP	GO:0006778	porphyrin-containing compound metabolic process	3/52	53/18888	0.000418357	0.0313988	0.0250319	PPOX/TMEM14C/TSPO	3
BP	GO:0014009	glial cell proliferation	3/52	60/18888	0.000602887	0.0326374	0.0260193	NFIA/NFIB/TSPO	3
BP	GO:0033013	tetrapyrrole metabolic process	3/52	62/18888	0.000663734	0.0326374	0.0260193	PPOX/TMEM14C/TSPO	3
BP	GO:0008333	endosome to lysosome transport	3/52	73/18888	0.00106852	0.0412231	0.0328641	HOOK3/PLEKHF1/TSG101	3
BP	GO:0009123	nucleoside monophosphate metabolic process	3/52	76/18888	0.00120076	0.0412231	0.0328641	APRT/HPRT1/SHMT1	3
BP	GO:0006188	IMP biosynthetic process	2/52	11/18888	0.000402427	0.0313988	0.0250319	APRT/HPRT1	2
BP	GO:0032261	purine nucleotide salvage	2/52	11/18888	0.000402427	0.0313988	0.0250319	APRT/HPRT1	2
BP	GO:0042451	purine nucleoside biosynthetic process	2/52	11/18888	0.000402427	0.0313988	0.0250319	APRT/HPRT1	2
BP	GO:0042455	ribonucleoside biosynthetic process	2/52	11/18888	0.000402427	0.0313988	0.0250319	APRT/HPRT1	2
BP	GO:0046129	purine ribonucleoside biosynthetic process	2/52	11/18888	0.000402427	0.0313988	0.0250319	APRT/HPRT1	2
BP	GO:0043174	nucleoside salvage	2/52	12/18888	0.000482062	0.0326374	0.0260193	APRT/HPRT1	2
BP	GO:0006167	AMP biosynthetic process	2/52	13/18888	0.000568706	0.0326374	0.0260193	APRT/HPRT1	2
BP	GO:0021781	glial cell fate commitment	2/52	13/18888	0.000568706	0.0326374	0.0260193	NFIA/NFIB	2
BP	GO:0061795	Golgi lumen acidification	2/52	13/18888	0.000568706	0.0326374	0.0260193	ATP6AP2/ATP6V1D	2
BP	GO:0006177	GMP biosynthetic process	2/52	14/18888	0.000662321	0.0326374	0.0260193	APRT/HPRT1	2
BP	GO:0032908	regulation of transforming growth factor beta1 production	2/52	14/18888	0.000662321	0.0326374	0.0260193	ATP6AP2/CD2AP	2
BP	GO:0048388	endosomal lumen acidification	2/52	14/18888	0.000662321	0.0326374	0.0260193	ATP6AP2/ATP6V1D	2
BP	GO:0043101	purine-containing compound salvage	2/52	15/18888	0.000762871	0.0359168	0.0286338	APRT/HPRT1	2
BP	GO:0032905	transforming growth factor beta1 production	2/52	17/18888	0.000984623	0.0412231	0.0328641	ATP6AP2/CD2AP	2
BP	GO:0097401	synaptic vesicle lumen acidification	2/52	17/18888	0.000984623	0.0412231	0.0328641	ATP6AP2/ATP6V1D	2
BP	GO:0007625	grooming behavior	2/52	18/18888	0.00110575	0.0412231	0.0328641	APRT/HPRT1	2
BP	GO:0043173	nucleotide salvage	2/52	18/18888	0.00110575	0.0412231	0.0328641	APRT/HPRT1	2
BP	GO:0046040	IMP metabolic process	2/52	18/18888	0.00110575	0.0412231	0.0328641	APRT/HPRT1	2
BP	GO:0009163	nucleoside biosynthetic process	2/52	19/18888	0.00123367	0.0412231	0.0328641	APRT/HPRT1	2
BP	GO:0009168	purine ribonucleoside monophosphate biosynthetic process	2/52	19/18888	0.00123367	0.0412231	0.0328641	APRT/HPRT1	2
BP	GO:0034404	nucleobase-containing small molecule biosynthetic process	2/52	19/18888	0.00123367	0.0412231	0.0328641	APRT/HPRT1	2
BP	GO:0048266	behavioral response to pain	2/52	19/18888	0.00123367	0.0412231	0.0328641	AKT1/TSPO	2
BP	GO:0090201	negative regulation of release of cytochrome c from mitochondria	2/52	20/18888	0.00136833	0.0433608	0.0345683	AKT1/BCL2L1	2
BP	GO:0009127	purine nucleoside monophosphate biosynthetic process	2/52	21/18888	0.0015097	0.0449086	0.0358023	APRT/HPRT1	2
BP	GO:0046128	purine ribonucleoside metabolic process	2/52	21/18888	0.0015097	0.0449086	0.0358023	APRT/HPRT1	2
CC	GO:0042575	DNA polymerase complex	2/56	20/19894	0.00143135	0.048952	0.0379683	CRCP/PRIM1	2

## Sheet: GO_ds_UP
ONTOLOGY	ID	Description	GeneRatio	BgRatio	pvalue	p.adjust	qvalue	geneID	Count
BP	GO:0031954	positive regulation of protein autophosphorylation	4/34	25/18888	1.07744e-07	9.76158e-05	7.00901e-05	CALM1/CALM2/CALM3/NBN	4
BP	GO:0031952	regulation of protein autophosphorylation	4/34	38/18888	6.18398e-07	0.000157767	0.00011328	CALM1/CALM2/CALM3/NBN	4
BP	GO:0060315	negative regulation of ryanodine-sensitive calcium-release channel activity	3/34	11/18888	8.7068e-07	0.000157767	0.00011328	CALM1/CALM2/CALM3	3
BP	GO:1901844	regulation of cell communication by electrical coupling involved in cardiac conduction	3/34	11/18888	8.7068e-07	0.000157767	0.00011328	CALM1/CALM2/CALM3	3
BP	GO:1990034	calcium ion export across plasma membrane	3/34	11/18888	8.7068e-07	0.000157767	0.00011328	CALM1/CALM2/CALM3	3
BP	GO:0005513	detection of calcium ion	3/34	13/18888	1.50547e-06	0.00019485	0.000139906	CALM1/CALM2/CALM3	3
BP	GO:0051280	negative regulation of release of sequestered calcium ion into cytosol	3/34	13/18888	1.50547e-06	0.00019485	0.000139906	CALM1/CALM2/CALM3	3
BP	GO:0010649	regulation of cell communication by electrical coupling	3/34	15/18888	2.38917e-06	0.00024051	0.000172691	CALM1/CALM2/CALM3	3
BP	GO:0051284	positive regulation of sequestering of calcium ion	3/34	15/18888	2.38917e-06	0.00024051	0.000172691	CALM1/CALM2/CALM3	3
BP	GO:0010801	negative regulation of peptidyl-threonine phosphorylation	3/34	19/18888	5.06314e-06	0.000417019	0.000299428	CALM1/CALM2/CALM3	3
BP	GO:0032516	positive regulation of phosphoprotein phosphatase activity	3/34	19/18888	5.06314e-06	0.000417019	0.000299428	CALM1/CALM2/CALM3	3
BP	GO:0010881	regulation of cardiac muscle contraction by regulation of the release of sequestered calcium ion	3/34	22/18888	8.01702e-06	0.000605285	0.000434607	CALM1/CALM2/CALM3	3
BP	GO:0060314	regulation of ryanodine-sensitive calcium-release channel activity	3/34	25/18888	1.19293e-05	0.000771999	0.000554311	CALM1/CALM2/CALM3	3
BP	GO:0086064	cell communication by electrical coupling involved in cardiac conduction	3/34	25/18888	1.19293e-05	0.000771999	0.000554311	CALM1/CALM2/CALM3	3
BP	GO:0010882	regulation of cardiac muscle contraction by calcium ion signaling	3/34	26/18888	1.34688e-05	0.000813513	0.000584119	CALM1/CALM2/CALM3	3
BP	GO:0010800	positive regulation of peptidyl-threonine phosphorylation	3/34	28/18888	1.69289e-05	0.000902212	0.000647806	CALM1/CALM2/CALM3	3
BP	GO:0010922	positive regulation of phosphatase activity	3/34	28/18888	1.69289e-05	0.000902212	0.000647806	CALM1/CALM2/CALM3	3
BP	GO:1901021	positive regulation of calcium ion transmembrane transporter activity	3/34	30/18888	2.09287e-05	0.00105341	0.000756371	CALM1/CALM2/CALM3	3
BP	GO:0010880	regulation of release of sequestered calcium ion into cytosol by sarcoplasmic reticulum	3/34	31/18888	2.31426e-05	0.00110037	0.000790087	CALM1/CALM2/CALM3	3
BP	GO:0010644	cell communication by electrical coupling	3/34	32/18888	2.55052e-05	0.00110037	0.000790087	CALM1/CALM2/CALM3	3
BP	GO:1901020	negative regulation of calcium ion transmembrane transporter activity	3/34	32/18888	2.55052e-05	0.00110037	0.000790087	CALM1/CALM2/CALM3	3
BP	GO:0014808	release of sequestered calcium ion into cytosol by sarcoplasmic reticulum	3/34	36/18888	3.65349e-05	0.00150457	0.00108032	CALM1/CALM2/CALM3	3
BP	GO:1903514	release of sequestered calcium ion into cytosol by endoplasmic reticulum	3/34	37/18888	3.97097e-05	0.00156422	0.00112314	CALM1/CALM2/CALM3	3
BP	GO:0051281	positive regulation of release of sequestered calcium ion into cytosol	3/34	41/18888	5.42121e-05	0.00204651	0.00146943	CALM1/CALM2/CALM3	3
BP	GO:0070296	sarcoplasmic reticulum calcium ion transport	3/34	43/18888	6.26067e-05	0.00217133	0.00155906	CALM1/CALM2/CALM3	3
BP	GO:0010799	regulation of peptidyl-threonine phosphorylation	3/34	44/18888	6.71051e-05	0.00217133	0.00155906	CALM1/CALM2/CALM3	3
BP	GO:0021762	substantia nigra development	3/34	44/18888	6.71051e-05	0.00217133	0.00155906	CALM1/CALM2/CALM3	3
BP	GO:0035307	positive regulation of protein dephosphorylation	3/34	44/18888	6.71051e-05	0.00217133	0.00155906	CALM1/CALM2/CALM3	3
BP	GO:0043666	regulation of phosphoprotein phosphatase activity	3/34	47/18888	8.18561e-05	0.00248126	0.0017816	CALM1/CALM2/CALM3	3
BP	GO:1990266	neutrophil migration	4/34	129/18888	8.2161e-05	0.00248126	0.0017816	PF4/PF4V1/RAC1/RAC3	4
BP	GO:2001258	negative regulation of cation channel activity	3/34	48/18888	8.72059e-05	0.00254721	0.00182895	CALM1/CALM2/CALM3	3
BP	GO:1903170	negative regulation of calcium ion transmembrane transport	3/34	49/18888	9.27791e-05	0.00254721	0.00182895	CALM1/CALM2/CALM3	3
BP	GO:2001259	positive regulation of cation channel activity	3/34	49/18888	9.27791e-05	0.00254721	0.00182895	CALM1/CALM2/CALM3	3
BP	GO:0000086	G2/M transition of mitotic cell cycle	4/34	136/18888	0.000100846	0.00268726	0.0019295	CALM1/CALM2/CALM3/NBN	4
BP	GO:0035306	positive regulation of dephosphorylation	3/34	54/18888	0.000124142	0.0032135	0.00230736	CALM1/CALM2/CALM3	3
BP	GO:1901841	regulation of high voltage-gated calcium channel activity	2/34	10/18888	0.000140259	0.00352985	0.00253451	CALM1/CALM3	2
BP	GO:0086065	cell communication involved in cardiac conduction	3/34	58/18888	0.000153674	0.00368982	0.00264936	CALM1/CALM2/CALM3	3
BP	GO:0044839	cell cycle G2/M phase transition	4/34	152/18888	0.000154919	0.00368982	0.00264936	CALM1/CALM2/CALM3/NBN	4
BP	GO:0010921	regulation of phosphatase activity	3/34	59/18888	0.000161708	0.00368982	0.00264936	CALM1/CALM2/CALM3	3
BP	GO:0097530	granulocyte migration	4/34	154/18888	0.000162906	0.00368982	0.00264936	PF4/PF4V1/RAC1/RAC3	4
BP	GO:0048857	neural nucleus development	3/34	67/18888	0.00023596	0.00521414	0.00374386	CALM1/CALM2/CALM3	3
BP	GO:0051926	negative regulation of calcium ion transport	3/34	68/18888	0.000246547	0.00531838	0.0038187	CALM1/CALM2/CALM3	3
BP	GO:0032413	negative regulation of ion transmembrane transporter activity	3/34	72/18888	0.000291963	0.00615158	0.00441696	CALM1/CALM2/CALM3	3
BP	GO:0051235	maintenance of location	5/34	337/18888	0.000319214	0.00634869	0.00455849	CALM1/CALM2/CALM3/LDAH/SQLE	5
BP	GO:0043652	engulfment of apoptotic cell	2/34	15/18888	0.000325429	0.00634869	0.00455849	RAC1/RAC3	2
BP	GO:1901386	negative regulation of voltage-gated calcium channel activity	2/34	15/18888	0.000325429	0.00634869	0.00455849	CALM1/CALM3	2
BP	GO:1901019	regulation of calcium ion transmembrane transporter activity	3/34	75/18888	0.000329347	0.00634869	0.00455849	CALM1/CALM2/CALM3	3
BP	GO:0055117	regulation of cardiac muscle contraction	3/34	77/18888	0.000355907	0.00671775	0.00482348	CALM1/CALM2/CALM3	3
BP	GO:0046777	protein autophosphorylation	4/34	192/18888	0.000378011	0.00695465	0.00499358	CALM1/CALM2/CALM3/NBN	4
BP	GO:0035304	regulation of protein dephosphorylation	3/34	79/18888	0.00038381	0.00695465	0.00499358	CALM1/CALM2/CALM3	3
BP	GO:1904427	positive regulation of calcium ion transmembrane transport	3/34	82/18888	0.000428246	0.00730994	0.00524868	CALM1/CALM2/CALM3	3
BP	GO:0010038	response to metal ion	5/34	360/18888	0.000431972	0.00730994	0.00524868	CALM1/CALM2/CALM3/CASP3/TF	5
BP	GO:0032414	positive regulation of ion transmembrane transporter activity	3/34	83/18888	0.00044376	0.00730994	0.00524868	CALM1/CALM2/CALM3	3
BP	GO:0051279	regulation of release of sequestered calcium ion into cytosol	3/34	83/18888	0.00044376	0.00730994	0.00524868	CALM1/CALM2/CALM3	3
BP	GO:0140115	export across plasma membrane	3/34	83/18888	0.00044376	0.00730994	0.00524868	CALM1/CALM2/CALM3	3
BP	GO:0051347	positive regulation of transferase activity	5/34	376/18888	0.000526601	0.00851965	0.00611728	CALM1/CALM2/CALM3/DSCC1/NBN	5
BP	GO:0030901	midbrain development	3/34	91/18888	0.000581005	0.00905778	0.00650367	CALM1/CALM2/CALM3	3
BP	GO:0032411	positive regulation of transporter activity	3/34	92/18888	0.000599853	0.00905778	0.00650367	CALM1/CALM2/CALM3	3
BP	GO:0071103	DNA conformation change	3/34	92/18888	0.000599853	0.00905778	0.00650367	DSCC1/NBN/TOP1	3
BP	GO:1904063	negative regulation of cation transmembrane transport	3/34	92/18888	0.000599853	0.00905778	0.00650367	CALM1/CALM2/CALM3	3
BP	GO:0032465	regulation of cytokinesis	3/34	93/18888	0.000619088	0.00919497	0.00660218	CALM1/CALM2/CALM3	3
BP	GO:0050848	regulation of calcium-mediated signaling	3/34	94/18888	0.000638713	0.00933345	0.0067016	CALM1/CALM2/CALM3	3
BP	GO:0018107	peptidyl-threonine phosphorylation	3/34	96/18888	0.000679147	0.00961417	0.00690317	CALM1/CALM2/CALM3	3
BP	GO:0032410	negative regulation of transporter activity	3/34	96/18888	0.000679147	0.00961417	0.00690317	CALM1/CALM2/CALM3	3
BP	GO:0006942	regulation of striated muscle contraction	3/34	98/18888	0.000721181	0.0100522	0.00721765	CALM1/CALM2/CALM3	3
BP	GO:0061337	cardiac conduction	3/34	99/18888	0.000742806	0.0101967	0.00732143	CALM1/CALM2/CALM3	3
BP	GO:0034766	negative regulation of monoatomic ion transmembrane transport	3/34	100/18888	0.00076484	0.0103425	0.0074261	CALM1/CALM2/CALM3	3
BP	GO:0002027	regulation of heart rate	3/34	104/18888	0.000857134	0.0112973	0.00811166	CALM1/CALM2/CALM3	3
BP	GO:0097529	myeloid leukocyte migration	4/34	239/18888	0.000860387	0.0112973	0.00811166	PF4/PF4V1/RAC1/RAC3	4
BP	GO:0018210	peptidyl-threonine modification	3/34	106/18888	0.000905818	0.0115588	0.00829942	CALM1/CALM2/CALM3	3
BP	GO:0035303	regulation of dephosphorylation	3/34	106/18888	0.000905818	0.0115588	0.00829942	CALM1/CALM2/CALM3	3
BP	GO:0030593	neutrophil chemotaxis	3/34	107/18888	0.000930805	0.0117126	0.00840991	PF4/PF4V1/RAC1	3
BP	GO:0008045	motor neuron axon guidance	2/34	26/18888	0.000994857	0.0123471	0.00886549	RAC1/RAC3	2
BP	GO:2001257	regulation of cation channel activity	3/34	116/18888	0.00117557	0.0143927	0.0103343	CALM1/CALM2/CALM3	3
BP	GO:0051928	positive regulation of calcium ion transport	3/34	117/18888	0.00120502	0.0145567	0.010452	CALM1/CALM2/CALM3	3
BP	GO:0098901	regulation of cardiac muscle cell action potential	2/34	29/18888	0.00123861	0.0147655	0.010602	CALM1/CALM3	2
BP	GO:1901385	regulation of voltage-gated calcium channel activity	2/34	30/18888	0.00132559	0.0155972	0.0111991	CALM1/CALM3	2
BP	GO:0006260	DNA replication	4/34	278/18888	0.00150435	0.0174512	0.0125303	DSCC1/NBN/SMARCA5/TOP1	4
BP	GO:0071902	positive regulation of protein serine/threonine kinase activity	3/34	127/18888	0.00152551	0.0174512	0.0125303	CALM1/CALM2/CALM3	3
BP	GO:0006275	regulation of DNA replication	3/34	128/18888	0.00156021	0.0174512	0.0125303	DSCC1/NBN/SMARCA5	3
BP	GO:0071621	granulocyte chemotaxis	3/34	128/18888	0.00156021	0.0174512	0.0125303	PF4/PF4V1/RAC1	3
BP	GO:0051209	release of sequestered calcium ion into cytosol	3/34	129/18888	0.0015954	0.0176272	0.0126567	CALM1/CALM2/CALM3	3
BP	GO:0051283	negative regulation of sequestering of calcium ion	3/34	130/18888	0.00163109	0.0178044	0.0127839	CALM1/CALM2/CALM3	3
BP	GO:0019730	antimicrobial humoral response	3/34	132/18888	0.00170396	0.0181622	0.0130408	PF4/PF4V1/TF	3
BP	GO:0051282	regulation of sequestering of calcium ion	3/34	132/18888	0.00170396	0.0181622	0.0130408	CALM1/CALM2/CALM3	3
BP	GO:0043271	negative regulation of monoatomic ion transport	3/34	133/18888	0.00174114	0.0183427	0.0131705	CALM1/CALM2/CALM3	3
BP	GO:0051208	sequestering of calcium ion	3/34	136/18888	0.00185575	0.0193254	0.013876	CALM1/CALM2/CALM3	3
BP	GO:1904064	positive regulation of cation transmembrane transport	3/34	138/18888	0.00193471	0.0199187	0.0143021	CALM1/CALM2/CALM3	3
BP	GO:0033674	positive regulation of kinase activity	4/34	303/18888	0.00206045	0.0209749	0.0150604	CALM1/CALM2/CALM3/NBN	4
BP	GO:0034763	negative regulation of transmembrane transport	3/34	144/18888	0.0021841	0.0219866	0.0157869	CALM1/CALM2/CALM3	3
BP	GO:0060048	cardiac muscle contraction	3/34	145/18888	0.00222752	0.0221773	0.0159237	CALM1/CALM2/CALM3	3
BP	GO:0051592	response to calcium ion	3/34	146/18888	0.00227147	0.022369	0.0160614	CALM1/CALM2/CALM3	3
BP	GO:0045730	respiratory burst	2/34	41/18888	0.00246804	0.0240435	0.0172637	RAC1/RAC3	2
BP	GO:0060326	cell chemotaxis	4/34	322/18888	0.00256846	0.0247556	0.017775	PF4/PF4V1/RAC1/RAC3	4
BP	GO:0034767	positive regulation of monoatomic ion transmembrane transport	3/34	154/18888	0.00264256	0.0252017	0.0180953	CALM1/CALM2/CALM3	3
BP	GO:1900026	positive regulation of substrate adhesion-dependent cell spreading	2/34	43/18888	0.00271174	0.025592	0.0183756	RAC1/RAC3	2
BP	GO:1902622	regulation of neutrophil migration	2/34	46/18888	0.00309767	0.0289328	0.0207744	RAC1/RAC3	2
BP	GO:0006937	regulation of muscle contraction	3/34	167/18888	0.00332177	0.0300049	0.0215441	CALM1/CALM2/CALM3	3
BP	GO:0016601	Rac protein signal transduction	2/34	48/18888	0.00336842	0.0300049	0.0215441	RAC1/RAC3	2
BP	GO:0043277	apoptotic cell clearance	2/34	48/18888	0.00336842	0.0300049	0.0215441	RAC1/RAC3	2
BP	GO:0090329	regulation of DNA-templated DNA replication	2/34	48/18888	0.00336842	0.0300049	0.0215441	DSCC1/NBN	2
BP	GO:1903169	regulation of calcium ion transmembrane transport	3/34	168/18888	0.00337803	0.0300049	0.0215441	CALM1/CALM2/CALM3	3
BP	GO:0006911	phagocytosis, engulfment	2/34	49/18888	0.00350781	0.0308551	0.0221546	RAC1/RAC3	2
BP	GO:0030865	cortical cytoskeleton organization	2/34	51/18888	0.00379456	0.0327417	0.0235092	RAC1/RAC3	2
BP	GO:0050885	neuromuscular process controlling balance	2/34	51/18888	0.00379456	0.0327417	0.0235092	NBN/RAC3	2
BP	GO:0051302	regulation of cell division	3/34	186/18888	0.00449235	0.0383969	0.0275698	CALM1/CALM2/CALM3	3
BP	GO:0097553	calcium ion transmembrane import into cytosol	3/34	187/18888	0.00456002	0.038611	0.0277235	CALM1/CALM2/CALM3	3
BP	GO:0000910	cytokinesis	3/34	188/18888	0.00462831	0.0388264	0.0278781	CALM1/CALM2/CALM3	3
BP	GO:0006941	striated muscle contraction	3/34	191/18888	0.0048369	0.0402015	0.0288655	CALM1/CALM2/CALM3	3
BP	GO:0099024	plasma membrane invagination	2/34	58/18888	0.00488098	0.0402015	0.0288655	RAC1/RAC3	2
BP	GO:0007566	embryo implantation	2/34	59/18888	0.00504657	0.0408231	0.0293118	ARHGDIB/UBE2Q1	2
BP	GO:0098900	regulation of action potential	2/34	59/18888	0.00504657	0.0408231	0.0293118	CALM1/CALM3	2
BP	GO:0006473	protein acetylation	2/34	60/18888	0.00521472	0.0418101	0.0300205	BAG6/DSCC1	2
BP	GO:0010959	regulation of metal ion transport	4/34	394/18888	0.00527401	0.0419145	0.0300955	CALM1/CALM2/CALM3/TF	4
BP	GO:0050900	leukocyte migration	4/34	396/18888	0.00536874	0.0422963	0.0303696	PF4/PF4V1/RAC1/RAC3	4
BP	GO:1900024	regulation of substrate adhesion-dependent cell spreading	2/34	62/18888	0.00555871	0.0434154	0.0311731	RAC1/RAC3	2
BP	GO:0010324	membrane invagination	2/34	65/18888	0.00609372	0.0470378	0.0337741	RAC1/RAC3	2
BP	GO:0008016	regulation of heart contraction	3/34	208/18888	0.00612634	0.0470378	0.0337741	CALM1/CALM2/CALM3	3
BP	GO:0006470	protein dephosphorylation	3/34	210/18888	0.00629026	0.0478906	0.0343864	CALM1/CALM2/CALM3	3
BP	GO:0043270	positive regulation of monoatomic ion transport	3/34	211/18888	0.0063732	0.0481177	0.0345495	CALM1/CALM2/CALM3	3
BP	GO:0016126	sterol biosynthetic process	2/34	67/18888	0.00646297	0.0483922	0.0347466	HMGCS1/SQLE	2
BP	GO:0034764	positive regulation of transmembrane transport	3/34	213/18888	0.00654105	0.0485753	0.0348781	CALM1/CALM2/CALM3	3
CC	GO:0043209	myelin sheath	3/34	46/19894	6.58401e-05	0.00665137	0.00445547	CALM1/CALM2/CALM3	3
CC	GO:0097225	sperm midpiece	3/34	53/19894	0.000100778	0.00665137	0.00445547	CALM1/CALM2/CALM3	3
CC	GO:0034704	calcium channel complex	3/34	70/19894	0.000230865	0.0101581	0.00680445	CALM1/CALM2/CALM3	3
CC	GO:0005876	spindle microtubule	3/34	82/19894	0.00036831	0.0103061	0.00690362	CALM1/CALM2/CALM3	3
CC	GO:0043020	NADPH oxidase complex	2/34	18/19894	0.000426394	0.0103061	0.00690362	RAC1/RAC3	2
CC	GO:0008076	voltage-gated potassium channel complex	3/34	89/19894	0.00046846	0.0103061	0.00690362	CALM1/CALM2/CALM3	3
CC	GO:0034705	potassium channel complex	3/34	100/19894	0.000658529	0.012418	0.00831826	CALM1/CALM2/CALM3	3
CC	GO:0001650	fibrillar center	3/34	150/19894	0.00211826	0.0349513	0.0234123	SMARCA5/TOP1/TXNRD1	3
CC	GO:0036126	sperm flagellum	3/34	168/19894	0.00292071	0.0428371	0.0286947	CALM1/CALM2/CALM3	3
CC	GO:0000922	spindle pole	3/34	177/19894	0.00338328	0.0446593	0.0299154	CALM1/CALM2/CALM3	3
CC	GO:0097729	9+2 motile cilium	3/34	189/19894	0.00406654	0.0487985	0.032688	CALM1/CALM2/CALM3	3
MF	GO:0010853	cyclase activator activity	3/34	12/18522	1.22931e-06	0.000100554	5.20833e-05	CALM1/CALM2/CALM3	3
MF	GO:0031432	titin binding	3/34	13/18522	1.5961e-06	0.000100554	5.20833e-05	CALM1/CALM2/CALM3	3
MF	GO:0072542	protein phosphatase activator activity	3/34	16/18522	3.11348e-06	0.000118941	6.1607e-05	CALM1/CALM2/CALM3	3
MF	GO:0010851	cyclase regulator activity	3/34	17/18522	3.77592e-06	0.000118941	6.1607e-05	CALM1/CALM2/CALM3	3
MF	GO:0019211	phosphatase activator activity	3/34	19/18522	5.36719e-06	0.000135253	7.00559e-05	CALM1/CALM2/CALM3	3
MF	GO:0048306	calcium-dependent protein binding	4/34	79/18522	1.28968e-05	0.000270833	0.000140281	CALM1/CALM2/CALM3/RAC3	4
MF	GO:0019855	calcium channel inhibitor activity	2/34	11/18522	0.000178033	0.00319725	0.00165605	CALM1/CALM2	2
MF	GO:0008179	adenylate cyclase binding	2/34	12/18522	0.000213394	0.00319725	0.00165605	CALM2/CALM3	2
MF	GO:0043539	protein serine/threonine kinase activator activity	3/34	65/18522	0.000228375	0.00319725	0.00165605	CALM1/CALM2/CALM3	3
MF	GO:0045236	CXCR chemokine receptor binding	2/34	18/18522	0.00049128	0.00619013	0.00320625	PF4/PF4V1	2
MF	GO:0019888	protein phosphatase regulator activity	3/34	93/18522	0.000655087	0.00750372	0.00388664	CALM1/CALM2/CALM3	3
MF	GO:0019887	protein kinase regulator activity	4/34	232/18522	0.000828112	0.00869517	0.00450377	CALM1/CALM2/CALM3/CASP3	4
MF	GO:0019208	phosphatase regulator activity	3/34	105/18522	0.000932237	0.00903553	0.00468006	CALM1/CALM2/CALM3	3
MF	GO:0019207	kinase regulator activity	4/34	270/18522	0.00145161	0.0130645	0.00676689	CALM1/CALM2/CALM3/CASP3	4
MF	GO:0030295	protein kinase activator activity	3/34	129/18522	0.00168671	0.0132361	0.00685579	CALM1/CALM2/CALM3	3
MF	GO:0061631	ubiquitin conjugating enzyme activity	2/34	34/18522	0.00176853	0.0132361	0.00685579	UBE2Q1/UBE2Q2	2
MF	GO:0044325	transmembrane transporter binding	3/34	133/18522	0.00184061	0.0132361	0.00685579	CALM1/CALM2/CALM3	3
MF	GO:0019209	kinase activator activity	3/34	137/18522	0.00200304	0.0132361	0.00685579	CALM1/CALM2/CALM3	3
MF	GO:0008200	ion channel inhibitor activity	2/34	37/18522	0.00209231	0.0132361	0.00685579	CALM1/CALM2	2
MF	GO:0016248	channel inhibitor activity	2/34	38/18522	0.00220602	0.0132361	0.00685579	CALM1/CALM2	2
MF	GO:0141110	transporter inhibitor activity	2/34	38/18522	0.00220602	0.0132361	0.00685579	CALM1/CALM2	2
MF	GO:0061650	ubiquitin-like protein conjugating enzyme activity	2/34	40/18522	0.00244203	0.0133781	0.00692933	UBE2Q1/UBE2Q2	2
MF	GO:0071949	FAD binding	2/34	40/18522	0.00244203	0.0133781	0.00692933	SQLE/TXNRD1	2
MF	GO:0003925	G protein activity	2/34	45/18522	0.00308176	0.0161793	0.00838023	RAC1/RAC3	2
MF	GO:0005246	calcium channel regulator activity	2/34	47/18522	0.00335732	0.0169209	0.00876438	CALM1/CALM2	2
MF	GO:0008009	chemokine activity	2/34	49/18522	0.003644	0.0176594	0.00914688	PF4/PF4V1	2
MF	GO:0004601	peroxidase activity	2/34	57/18522	0.00490028	0.022868	0.0118447	GPX4/TXNRD1	2
MF	GO:0016684	oxidoreductase activity, acting on peroxide as acceptor	2/34	59/18522	0.00524134	0.023586	0.0122167	GPX4/TXNRD1	2
MF	GO:0042379	chemokine receptor binding	2/34	74/18522	0.00813316	0.0353372	0.0183033	PF4/PF4V1	2
MF	GO:0140097	catalytic activity, acting on DNA	3/34	248/18522	0.0104503	0.043147	0.0223485	DSCC1/SMARCA5/TOP1	3
MF	GO:0016209	antioxidant activity	2/34	85/18522	0.0106155	0.043147	0.0223485	GPX4/TXNRD1	2
MF	GO:0050660	flavin adenine dinucleotide binding	2/34	88/18522	0.0113438	0.0446661	0.0231353	SQLE/TXNRD1	2

## Sheet: GO_EGF_up
ONTOLOGY	ID	Description	GeneRatio	BgRatio	pvalue	p.adjust	qvalue	geneID	Count
BP	GO:0007015	actin filament organization	24/152	467/18888	4.47481e-13	1.29143e-09	1.10457e-09	ACTG1/ACTN1/ACTR3/ALDOA/BAIAP2/CAP1/CAP2/CAPZB/COTL1/CTTN/DIAPH1/FERMT2/FLNA/IQGAP1/MYO6/PAWR/PLS3/RDX/S100A10/TPM1/TPM3/TPM4/WDR1/ZYX	24
BP	GO:0034109	homotypic cell-cell adhesion	12/152	98/18888	2.13285e-11	3.0777e-08	2.63239e-08	ACTG1/CLIC1/CSRP1/FLNA/GNAS/HSPB1/JUP/MYH9/MYL12A/MYL9/RDX/TJP2	12
BP	GO:0070527	platelet aggregation	9/152	74/18888	7.89614e-09	7.11691e-06	6.08715e-06	ACTG1/CLIC1/CSRP1/FLNA/GNAS/HSPB1/MYH9/MYL12A/MYL9	9
BP	GO:0042060	wound healing	18/152	430/18888	1.18747e-08	7.11691e-06	6.08715e-06	ACTG1/ANXA1/ANXA2/CD44/CD59/CHMP5/CLIC1/CSRP1/FERMT2/FLNA/GNAS/HMOX1/HSPB1/MYH9/MYL12A/MYL9/S100A10/TPM1	18
BP	GO:0022604	regulation of cell morphogenesis	14/152	246/18888	1.23301e-08	7.11691e-06	6.08715e-06	ALDOA/ANXA1/BAIAP2/CAPZB/CD44/DIAPH1/FERMT2/MYH9/MYL12A/MYL12B/RDX/SPAG9/TPM1/WDR1	14
BP	GO:0008360	regulation of cell shape	11/152	140/18888	1.77393e-08	8.53258e-06	7.29799e-06	ALDOA/ANXA1/BAIAP2/DIAPH1/FERMT2/MYH9/MYL12A/MYL12B/RDX/TPM1/WDR1	11
BP	GO:0051017	actin filament bundle assembly	11/152	163/18888	8.55557e-08	3.52734e-05	3.01696e-05	ACTG1/ACTN1/BAIAP2/FERMT2/FLNA/PAWR/PLS3/RDX/S100A10/TPM1/ZYX	11
BP	GO:0061572	actin filament bundle organization	11/152	167/18888	1.09598e-07	3.95376e-05	3.38168e-05	ACTG1/ACTN1/BAIAP2/FERMT2/FLNA/PAWR/PLS3/RDX/S100A10/TPM1/ZYX	11
BP	GO:0032386	regulation of intracellular transport	13/152	267/18888	2.56796e-07	8.23459e-05	7.04312e-05	ANXA2/ANXA2P2/BAG3/EHD1/FLNA/IWS1/JUP/NSUN2/NUP153/PTPN1/RDX/SFN/TRIM28	13
BP	GO:0140694	non-membrane-bounded organelle assembly	15/152	413/18888	1.2686e-06	0.000366117	0.000313143	ACTG1/CHMP5/CSRP1/DCAF13/FLNA/HNRNPU/MISP/MYL9/NOP2/PSPC1/RBM14/RCC1/SQSTM1/TPM1/WDR1	15
BP	GO:0030168	platelet activation	9/152	136/18888	1.5663e-06	0.00041094	0.000351481	ACTG1/CLIC1/CSRP1/FLNA/GNAS/HSPB1/MYH9/MYL12A/MYL9	9
BP	GO:0008380	RNA splicing	16/152	484/18888	1.88569e-06	0.000442705	0.00037865	HNRNPA3/HNRNPU/IWS1/PPP2CA/PPP4R2/RBM14/RBM25/RRP1B/RTCB/SF3B2/SF3B4/SNRNP70/SRSF1/SRSF3/SRSF5/TRA2A	16
BP	GO:0032388	positive regulation of intracellular transport	9/152	140/18888	1.99417e-06	0.000442705	0.00037865	ANXA2/ANXA2P2/BAG3/EHD1/FLNA/JUP/RDX/SFN/TRIM28	9
BP	GO:0007596	blood coagulation	11/152	226/18888	2.22833e-06	0.000459353	0.000392889	ACTG1/ANXA2/CD59/CLIC1/CSRP1/FLNA/GNAS/HSPB1/MYH9/MYL12A/MYL9	11
BP	GO:0050817	coagulation	11/152	231/18888	2.75408e-06	0.000508116	0.000434596	ACTG1/ANXA2/CD59/CLIC1/CSRP1/FLNA/GNAS/HSPB1/MYH9/MYL12A/MYL9	11
BP	GO:0032970	regulation of actin filament-based process	14/152	385/18888	2.87725e-06	0.000508116	0.000434596	ACTG1/BAIAP2/CAPZB/COTL1/CTTN/FERMT2/FLNA/JUP/MYH9/RALA/RDX/S100A10/TPM1/WDR1	14
BP	GO:0007599	hemostasis	11/152	233/18888	2.99306e-06	0.000508116	0.000434596	ACTG1/ANXA2/CD59/CLIC1/CSRP1/FLNA/GNAS/HSPB1/MYH9/MYL12A/MYL9	11
BP	GO:0046822	regulation of nucleocytoplasmic transport	8/152	112/18888	3.42846e-06	0.000549697	0.000470161	BAG3/FLNA/IWS1/JUP/NSUN2/NUP153/SFN/TRIM28	8
BP	GO:0072659	protein localization to plasma membrane	12/152	293/18888	4.57084e-06	0.000694287	0.00059383	ATP1B1/BSG/EHD1/EHD4/FLNA/JUP/KRT18/MYL12A/RDX/S100A10/SQSTM1/STX3	12
BP	GO:1990778	protein localization to cell periphery	13/152	356/18888	6.31706e-06	0.000911552	0.000779658	ATP1B1/BSG/EHD1/EHD4/FLNA/JUP/KRT18/MISP/MYL12A/RDX/S100A10/SQSTM1/STX3	13
BP	GO:0051146	striated muscle cell differentiation	12/152	313/18888	8.92971e-06	0.00122222	0.00104538	ACTG1/CSRP1/EHD1/FHL2/HNRNPU/MYH9/MYL9/PDLIM5/SPAG9/SYNE1/TPM1/WDR1	12
BP	GO:0042692	muscle cell differentiation	14/152	428/18888	9.65547e-06	0.00122222	0.00104538	ACTG1/ACTN1/CSRP1/EHD1/FHL2/HNRNPU/MYH9/MYL9/PDLIM5/SOD2/SPAG9/SYNE1/TPM1/WDR1	14
BP	GO:0031032	actomyosin structure organization	10/152	215/18888	9.74049e-06	0.00122222	0.00104538	ACTG1/CSRP1/FERMT2/IQGAP1/MYH9/MYL9/S100A10/TPM1/WDR1/ZYX	10
BP	GO:0050684	regulation of mRNA processing	8/152	134/18888	1.29455e-05	0.00155463	0.00132969	HNRNPU/IWS1/RBM25/SAFB/SF3B4/SNRNP70/SRSF3/TRA2A	8
BP	GO:0110053	regulation of actin filament organization	11/152	273/18888	1.3467e-05	0.00155463	0.00132969	ACTG1/BAIAP2/CAPZB/COTL1/CTTN/FERMT2/FLNA/RDX/S100A10/TPM1/WDR1	11
BP	GO:0031053	primary miRNA processing	4/152	19/18888	1.42222e-05	0.00157866	0.00135024	SMAD2/SRRT/SRSF3/STAT3	4
BP	GO:0006913	nucleocytoplasmic transport	12/152	333/18888	1.658e-05	0.00170893	0.00146166	AGFG1/BAG3/FLNA/IWS1/JUP/NSUN2/NUP153/SFN/SQSTM1/SRSF3/STAT3/TRIM28	12
BP	GO:0051169	nuclear transport	12/152	333/18888	1.658e-05	0.00170893	0.00146166	AGFG1/BAG3/FLNA/IWS1/JUP/NSUN2/NUP153/SFN/SQSTM1/SRSF3/STAT3/TRIM28	12
BP	GO:0006997	nucleus organization	8/152	143/18888	2.07713e-05	0.0020671	0.00176801	AGFG1/CHMP5/GOLM1/NSFL1C/NUP153/RCC1/SMARCA5/SYNE1	8
BP	GO:0032956	regulation of actin cytoskeleton organization	12/152	344/18888	2.28533e-05	0.00219849	0.00188039	ACTG1/BAIAP2/CAPZB/COTL1/CTTN/FERMT2/FLNA/RALA/RDX/S100A10/TPM1/WDR1	12
BP	GO:1902414	protein localization to cell junction	7/152	108/18888	2.69016e-05	0.00250445	0.00214208	ACTG1/BAIAP2/FERMT2/FLNA/HSPB1/STX3/TJP2	7
BP	GO:0055001	muscle cell development	9/152	204/18888	4.1526e-05	0.00374513	0.00320324	ACTG1/ACTN1/CSRP1/FHL2/HNRNPU/MYL9/PDLIM5/TPM1/WDR1	9
BP	GO:0050878	regulation of body fluid levels	12/152	370/18888	4.64607e-05	0.0040632	0.00347529	ACTG1/ANXA2/CD59/CLIC1/CSRP1/FLNA/GNAS/HK2/HSPB1/MYH9/MYL12A/MYL9	12
BP	GO:0034470	ncRNA processing	13/152	433/18888	4.93471e-05	0.0041887	0.00358263	DCAF13/ESF1/EXOSC3/NOP2/NSUN2/RRP1B/RSL1D1/RTCB/SMAD2/SRRT/SRSF3/STAT3/TOE1	13
BP	GO:0001778	plasma membrane repair	4/152	28/18888	7.10112e-05	0.00585538	0.00500816	ANXA2/CHMP5/MYH9/S100A10	4
BP	GO:1902903	regulation of supramolecular fiber organization	12/152	392/18888	8.07084e-05	0.00647012	0.00553395	ACTG1/BAIAP2/CAPZB/COTL1/CTTN/FERMT2/FLNA/PFDN1/RDX/S100A10/TPM1/WDR1	12
BP	GO:0000377	RNA splicing, via transesterification reactions with bulged adenosine as nucleophile	11/152	337/18888	9.16034e-05	0.00695704	0.00595042	HNRNPA3/HNRNPU/RBM14/RBM25/SF3B2/SF3B4/SNRNP70/SRSF1/SRSF3/SRSF5/TRA2A	11
BP	GO:0000398	mRNA splicing, via spliceosome	11/152	337/18888	9.16034e-05	0.00695704	0.00595042	HNRNPA3/HNRNPU/RBM14/RBM25/SF3B2/SF3B4/SNRNP70/SRSF1/SRSF3/SRSF5/TRA2A	11
BP	GO:0000375	RNA splicing, via transesterification reactions	11/152	341/18888	0.000101679	0.00752424	0.00643555	HNRNPA3/HNRNPU/RBM14/RBM25/SF3B2/SF3B4/SNRNP70/SRSF1/SRSF3/SRSF5/TRA2A	11
BP	GO:0071709	membrane assembly	5/152	61/18888	0.000130757	0.00938805	0.00802968	ANXA2/CHMP5/NSFL1C/RCC1/S100A10	5
BP	GO:0043484	regulation of RNA splicing	8/152	186/18888	0.000133371	0.00938805	0.00802968	HNRNPU/RBM25/RRP1B/SF3B4/SNRNP70/SRSF1/SRSF3/TRA2A	8
BP	GO:0046824	positive regulation of nucleocytoplasmic transport	5/152	62/18888	0.000141312	0.00971016	0.00830518	BAG3/FLNA/JUP/SFN/TRIM28	5
BP	GO:0007160	cell-matrix adhesion	9/152	241/18888	0.000148831	0.00998897	0.00854365	ACTG1/ACTN1/ANXA2/CD44/CTTN/FERMT2/JUP/S100A10/ZYX	9
BP	GO:0044091	membrane biogenesis	5/152	65/18888	0.00017692	0.0116043	0.00992527	ANXA2/CHMP5/NSFL1C/RCC1/S100A10	5
BP	GO:0046831	regulation of RNA export from nucleus	3/152	15/18888	0.000216553	0.0135945	0.0116275	IWS1/NSUN2/NUP153	3
BP	GO:0034504	protein localization to nucleus	10/152	311/18888	0.000216683	0.0135945	0.0116275	BAG3/FERMT2/FLNA/HNRNPU/JUP/NUP153/SQSTM1/STAT3/SYNE1/TRIM28	10
BP	GO:0032231	regulation of actin filament bundle assembly	6/152	107/18888	0.000227877	0.0139926	0.011968	ACTG1/FERMT2/FLNA/RDX/S100A10/TPM1	6
BP	GO:0043588	skin development	10/152	318/18888	0.000258925	0.0155679	0.0133153	ANXA1/CLIC4/FLNB/IL18/IVL/JUP/NSUN2/RELA/S100A7/SFN	10
BP	GO:0048024	regulation of mRNA splicing, via spliceosome	6/152	112/18888	0.0002919	0.0166405	0.0142328	HNRNPU/RBM25/SF3B4/SNRNP70/SRSF3/TRA2A	6
BP	GO:1905954	positive regulation of lipid localization	6/152	112/18888	0.0002919	0.0166405	0.0142328	ANXA2/ANXA2P2/CES1/EHD1/PLIN3/PTGES	6
BP	GO:0042307	positive regulation of protein import into nucleus	4/152	40/18888	0.000294064	0.0166405	0.0142328	BAG3/FLNA/JUP/TRIM28	4
BP	GO:1903729	regulation of plasma membrane organization	3/152	17/18888	0.000319838	0.017751	0.0151826	ANXA2/MYH9/S100A10	3
BP	GO:0006606	protein import into nucleus	7/152	161/18888	0.000330033	0.0179713	0.015371	BAG3/FLNA/JUP/NUP153/SQSTM1/STAT3/TRIM28	7
BP	GO:0003012	muscle system process	12/152	459/18888	0.000347052	0.018548	0.0158643	ALDOA/ATP1B1/CTTN/FLNA/HMOX1/JUP/LMCD1/MYL9/PDLIM5/TPM1/TPM3/TPM4	12
BP	GO:0032239	regulation of nucleobase-containing compound transport	3/152	18/18888	0.000381546	0.0197551	0.0168967	IWS1/NSUN2/NUP153	3
BP	GO:0032506	cytokinetic process	4/152	43/18888	0.000389733	0.0197551	0.0168967	ANXA11/CHMP5/IQGAP1/MYH9	4
BP	GO:0030239	myofibril assembly	5/152	77/18888	0.000391703	0.0197551	0.0168967	ACTG1/CSRP1/MYL9/TPM1/WDR1	5
BP	GO:0051170	import into nucleus	7/152	166/18888	0.000397019	0.0197551	0.0168967	BAG3/FLNA/JUP/NUP153/SQSTM1/STAT3/TRIM28	7
BP	GO:0140014	mitotic nuclear division	9/152	277/18888	0.000416309	0.0203639	0.0174174	AKAP8/CHMP5/EML4/FLNA/HNRNPU/MISP/NSFL1C/RCC1/SMARCA5	9
BP	GO:0055002	striated muscle cell development	5/152	79/18888	0.000441097	0.0212167	0.0181469	ACTG1/CSRP1/MYL9/TPM1/WDR1	5
BP	GO:0035196	miRNA processing	4/152	45/18888	0.000464702	0.0219857	0.0188046	SMAD2/SRRT/SRSF3/STAT3	4
BP	GO:0051168	nuclear export	7/152	171/18888	0.00047447	0.0220858	0.0188902	AGFG1/BAG3/IWS1/NSUN2/NUP153/SFN/SRSF3	7
BP	GO:0007163	establishment or maintenance of cell polarity	8/152	226/18888	0.000497367	0.0227841	0.0194875	ACTR3/CAP1/CAP2/CLIC4/MISP/MYH9/NSFL1C/WDR1	8
BP	GO:0042789	mRNA transcription by RNA polymerase II	4/152	46/18888	0.000505798	0.0228083	0.0195082	ANXA2/FLNA/S100A10/STAT3	4
BP	GO:1902905	positive regulation of supramolecular fiber organization	7/152	175/18888	0.000544732	0.0240245	0.0205483	BAIAP2/CTTN/FERMT2/FLNA/S100A10/TPM1/WDR1	7
BP	GO:0001881	receptor recycling	4/152	47/18888	0.000549416	0.0240245	0.0205483	ANXA2/CHMP5/LAMTOR1/PTPN1	4
BP	GO:0016197	endosomal transport	9/152	289/18888	0.000565272	0.0243489	0.0208258	CHMP5/EHD1/EHD4/FLNA/LAMTOR1/RDX/SPAG9/SQSTM1/YKT6	9
BP	GO:0009895	negative regulation of catabolic process	10/152	353/18888	0.000587877	0.0249502	0.0213401	ANXA2/FLNA/GIPC1/HMOX1/HNRNPU/NSUN2/PPP2CA/RELA/SNRNP70/STAT3	10
BP	GO:0048041	focal adhesion assembly	5/152	85/18888	0.000617675	0.0255896	0.021887	ACTG1/ACTN1/CTTN/FERMT2/S100A10	5
BP	GO:0051225	spindle assembly	6/152	129/18888	0.000620676	0.0255896	0.021887	CHMP5/DCAF13/FLNA/HNRNPU/MISP/RCC1	6
BP	GO:0048285	organelle fission	12/152	493/18888	0.000654514	0.0266046	0.0227552	ACTR3/AKAP8/CHMP5/DCAF13/EML4/FLNA/HNRNPU/MISP/NSFL1C/RALA/RCC1/SMARCA5	12
BP	GO:0031589	cell-substrate adhesion	10/152	359/18888	0.000669397	0.0266085	0.0227585	ACTG1/ACTN1/ANXA2/CD44/CTTN/FERMT2/FLNA/JUP/S100A10/ZYX	10
BP	GO:0051028	mRNA transport	6/152	131/18888	0.00067305	0.0266085	0.0227585	AGFG1/IWS1/NSUN2/NUP153/SRSF1/SRSF3	6
BP	GO:0009299	mRNA transcription	4/152	50/18888	0.000696263	0.0266126	0.022762	ANXA2/FLNA/S100A10/STAT3	4
BP	GO:0033120	positive regulation of RNA splicing	4/152	50/18888	0.000696263	0.0266126	0.022762	SF3B4/SNRNP70/SRSF1/TRA2A	4
BP	GO:0150105	protein localization to cell-cell junction	3/152	22/18888	0.000703281	0.0266126	0.022762	ACTG1/FLNA/TJP2	3
BP	GO:0061025	membrane fusion	7/152	183/18888	0.000710039	0.0266126	0.022762	ANXA1/ANXA2/CHMP5/NSFL1C/STX3/USE1/YKT6	7
BP	GO:0051495	positive regulation of cytoskeleton organization	7/152	184/18888	0.000733225	0.0271293	0.0232039	BAIAP2/CTTN/FERMT2/FLNA/S100A10/TPM1/WDR1	7
BP	GO:0045214	sarcomere organization	4/152	51/18888	0.000750832	0.0274291	0.0234604	ACTG1/CSRP1/TPM1/WDR1	4
BP	GO:1905952	regulation of lipid localization	7/152	186/18888	0.000781394	0.0280772	0.0240146	ANXA2/ANXA2P2/CES1/EHD1/LAMTOR1/PLIN3/PTGES	7
BP	GO:0010927	cellular component assembly involved in morphogenesis	6/152	135/18888	0.000788028	0.0280772	0.0240146	ACTG1/AGFG1/CSRP1/MYL9/TPM1/WDR1	6
BP	GO:0030220	platelet formation	3/152	23/18888	0.00080402	0.0282976	0.0242032	ACTN1/MYH9/WDR1	3
BP	GO:2001234	negative regulation of apoptotic signaling pathway	8/152	244/18888	0.000821161	0.0285527	0.0244213	CD44/CTTN/GCLM/HMOX1/HSPB1/PTPN1/RELA/SOD2	8
BP	GO:0000070	mitotic sister chromatid segregation	7/152	188/18888	0.000832033	0.0285863	0.0244501	AKAP8/CHMP5/EML4/FLNA/HNRNPU/MISP/SMARCA5	7
BP	GO:0010954	positive regulation of protein processing	3/152	24/18888	0.000913482	0.0306547	0.0262193	ANXA2/MYH9/S100A10	3
BP	GO:0097066	response to thyroid hormone	3/152	24/18888	0.000913482	0.0306547	0.0262193	CAB39/GCLM/RDX	3
BP	GO:0006405	RNA export from nucleus	5/152	93/18888	0.000929625	0.0308379	0.0263759	AGFG1/IWS1/NSUN2/NUP153/SRSF3	5
BP	GO:1900182	positive regulation of protein localization to nucleus	5/152	94/18888	0.000975568	0.0319942	0.0273649	BAG3/FERMT2/FLNA/JUP/TRIM28	5
BP	GO:0000280	nuclear division	11/152	446/18888	0.000987329	0.0320161	0.0273836	ACTR3/AKAP8/CHMP5/DCAF13/EML4/FLNA/HNRNPU/MISP/NSFL1C/RCC1/SMARCA5	11
BP	GO:0090316	positive regulation of intracellular protein transport	5/152	95/18888	0.00102318	0.0323719	0.0276879	BAG3/FLNA/JUP/SFN/TRIM28	5
BP	GO:0001919	regulation of receptor recycling	3/152	25/18888	0.00103195	0.0323719	0.0276879	ANXA2/CHMP5/LAMTOR1	3
BP	GO:0036344	platelet morphogenesis	3/152	25/18888	0.00103195	0.0323719	0.0276879	ACTN1/MYH9/WDR1	3
BP	GO:0008154	actin polymerization or depolymerization	7/152	196/18888	0.0010611	0.0328553	0.0281015	BAIAP2/CAPZB/COTL1/CTTN/DIAPH1/RDX/WDR1	7
BP	GO:0007044	cell-substrate junction assembly	5/152	96/18888	0.00107249	0.0328553	0.0281015	ACTG1/ACTN1/CTTN/FERMT2/S100A10	5
BP	GO:0098813	nuclear chromosome segregation	9/152	317/18888	0.00108709	0.0328553	0.0281015	ACTR3/AKAP8/CHMP5/DCAF13/EML4/FLNA/HNRNPU/MISP/SMARCA5	9
BP	GO:0007051	spindle organization	7/152	197/18888	0.0010929	0.0328553	0.0281015	CHMP5/DCAF13/FLNA/HNRNPU/MISP/MYH9/RCC1	7
BP	GO:0031468	nuclear membrane reassembly	3/152	26/18888	0.00115971	0.0341521	0.0292106	CHMP5/NSFL1C/RCC1	3
BP	GO:1903319	positive regulation of protein maturation	3/152	26/18888	0.00115971	0.0341521	0.0292106	ANXA2/MYH9/S100A10	3
BP	GO:0008544	epidermis development	10/152	387/18888	0.00118335	0.0344252	0.0294442	ANXA1/CLIC4/FLNB/IL18/IVL/MYO6/NSUN2/RELA/S100A7/SFN	10
BP	GO:0006403	RNA localization	7/152	200/18888	0.00119283	0.0344252	0.0294442	AGFG1/HNRNPU/IWS1/NSUN2/NUP153/SRSF1/SRSF3	7
BP	GO:0042306	regulation of protein import into nucleus	4/152	58/18888	0.00122044	0.0348733	0.0298274	BAG3/FLNA/JUP/TRIM28	4
BP	GO:0033157	regulation of intracellular protein transport	6/152	149/18888	0.00131362	0.0371677	0.0317899	BAG3/FLNA/JUP/PTPN1/SFN/TRIM28	6
BP	GO:0150115	cell-substrate junction organization	5/152	103/18888	0.00146858	0.0408882	0.034972	ACTG1/ACTN1/CTTN/FERMT2/S100A10	5
BP	GO:0032233	positive regulation of actin filament bundle assembly	4/152	61/18888	0.00147345	0.0408882	0.034972	FERMT2/FLNA/S100A10/TPM1	4
BP	GO:1990830	cellular response to leukemia inhibitory factor	5/152	104/18888	0.00153289	0.0421327	0.0360364	GCLM/HK2/HNRNPU/SMARCA5/SRSF3	5
BP	GO:0008064	regulation of actin polymerization or depolymerization	6/152	154/18888	0.00155496	0.0422197	0.0361109	BAIAP2/CAPZB/COTL1/CTTN/RDX/WDR1	6
BP	GO:0051653	spindle localization	4/152	62/18888	0.00156532	0.0422197	0.0361109	ACTR3/MISP/MYH9/NSFL1C	4
BP	GO:1903311	regulation of mRNA metabolic process	10/152	404/18888	0.0016285	0.0435171	0.0372206	EXOSC3/HNRNPU/IWS1/RBM25/SAFB/SF3B4/SNRNP70/SRSF3/TNKS1BP1/TRA2A	10
BP	GO:1990823	response to leukemia inhibitory factor	5/152	106/18888	0.00166771	0.044156	0.0377671	GCLM/HK2/HNRNPU/SMARCA5/SRSF3	5
BP	GO:0045216	cell-cell junction organization	7/152	213/18888	0.00171153	0.0445934	0.0381411	ACTG1/FERMT2/FLNA/JUP/RDX/TJP2/WDR1	7
BP	GO:0030832	regulation of actin filament length	6/152	157/18888	0.00171513	0.0445934	0.0381411	BAIAP2/CAPZB/COTL1/CTTN/RDX/WDR1	6
BP	GO:0002064	epithelial cell development	7/152	216/18888	0.00185296	0.0472077	0.0403771	CLIC4/FLNA/FLNB/IQGAP1/RDX/SFN/TJP2	7
BP	GO:1903829	positive regulation of protein localization	11/152	483/18888	0.00186062	0.0472077	0.0403771	BAG3/FERMT2/FLNA/JUP/LAMTOR1/RDX/SFN/SQSTM1/STX3/TRIM28/UBE2L3	11
BP	GO:0043462	regulation of ATP-dependent activity	4/152	65/18888	0.00186475	0.0472077	0.0403771	ATP1B1/HNRNPU/SNRNP70/TPM1	4
BP	GO:0050657	nucleic acid transport	6/152	161/18888	0.00194783	0.048015	0.0410676	AGFG1/IWS1/NSUN2/NUP153/SRSF1/SRSF3	6
BP	GO:0050658	RNA transport	6/152	161/18888	0.00194783	0.048015	0.0410676	AGFG1/IWS1/NSUN2/NUP153/SRSF1/SRSF3	6
BP	GO:0009135	purine nucleoside diphosphate metabolic process	5/152	110/18888	0.00196319	0.048015	0.0410676	ALDOA/HK2/PPP2CA/STAT3/TJP2	5
BP	GO:0009179	purine ribonucleoside diphosphate metabolic process	5/152	110/18888	0.00196319	0.048015	0.0410676	ALDOA/HK2/PPP2CA/STAT3/TJP2	5
BP	GO:0030038	contractile actin filament bundle assembly	5/152	111/18888	0.00204268	0.0491264	0.0420182	ACTG1/FERMT2/S100A10/TPM1/ZYX	5
BP	GO:0043149	stress fiber assembly	5/152	111/18888	0.00204268	0.0491264	0.0420182	ACTG1/FERMT2/S100A10/TPM1/ZYX	5
CC	GO:0030016	myofibril	23/155	240/19894	1.0517e-18	2.46616e-16	1.72833e-16	ACTG1/ACTN1/ALDOA/BAG3/CAB39/CAPZB/CSRP1/FERMT2/FHL2/FLNA/FLNB/HSPB1/JUP/MYL12A/MYL12B/MYL9/PDLIM5/SLC2A1/SQSTM1/SYNE1/TPM1/TPM3/TPM4	23
CC	GO:0030017	sarcomere	22/155	219/19894	2.2634e-18	2.46616e-16	1.72833e-16	ACTN1/ALDOA/BAG3/CAB39/CAPZB/CSRP1/FERMT2/FHL2/FLNA/FLNB/HSPB1/JUP/MYL12A/MYL12B/MYL9/PDLIM5/SLC2A1/SQSTM1/SYNE1/TPM1/TPM3/TPM4	22
CC	GO:0005925	focal adhesion	28/155	421/19894	2.38273e-18	2.46616e-16	1.72833e-16	ACTG1/ACTN1/ACTR3/ANXA1/BSG/CAP1/CD44/CD59/CSRP1/CTTN/FERMT2/FHL2/FLNA/FLNB/HSPB1/IQGAP1/JUP/LASP1/MISP/MYH9/RALA/RDX/RPL19/S100A7/TES/TNS3/TPM4/ZYX	28
CC	GO:0043292	contractile fiber	23/155	250/19894	2.63761e-18	2.46616e-16	1.72833e-16	ACTG1/ACTN1/ALDOA/BAG3/CAB39/CAPZB/CSRP1/FERMT2/FHL2/FLNA/FLNB/HSPB1/JUP/MYL12A/MYL12B/MYL9/PDLIM5/SLC2A1/SQSTM1/SYNE1/TPM1/TPM3/TPM4	23
CC	GO:0030055	cell-substrate junction	28/155	431/19894	4.41231e-18	3.30041e-16	2.31298e-16	ACTG1/ACTN1/ACTR3/ANXA1/BSG/CAP1/CD44/CD59/CSRP1/CTTN/FERMT2/FHL2/FLNA/FLNB/HSPB1/IQGAP1/JUP/LASP1/MISP/MYH9/RALA/RDX/RPL19/S100A7/TES/TNS3/TPM4/ZYX	28
CC	GO:0032432	actin filament bundle	15/155	95/19894	7.67607e-16	4.78475e-14	3.35323e-14	ACTN1/BAG3/FERMT2/FLNA/FLNB/MYH9/MYL12A/MYL12B/MYL9/PDLIM5/PLS3/TPM1/TPM3/TPM4/ZYX	15
CC	GO:0005884	actin filament	16/155	119/19894	1.13355e-15	6.0564e-14	4.24442e-14	ACTG1/ACTN1/ANXA1/COTL1/CTTN/DIAPH1/FLNA/IQGAP1/MISP/MYO6/PAWR/PDLIM5/PLS3/TPM1/TPM3/TPM4	16
CC	GO:0005938	cell cortex	22/155	309/19894	3.40637e-15	1.59248e-13	1.11603e-13	ACTN1/CAP1/CAPZB/CLTB/COTL1/CTTN/FERMT2/FLNA/FLNB/GIPC1/IQGAP1/LASP1/MISP/MYH9/MYL12B/MYL9/MYO6/RDX/SLC2A1/TBCB/TPM4/WDR1	22
CC	GO:0031674	I band	16/155	145/19894	2.7426e-14	1.1397e-12	7.98721e-13	ACTN1/ALDOA/BAG3/CAB39/CSRP1/FERMT2/FHL2/FLNA/FLNB/HSPB1/JUP/MYL12A/MYL12B/MYL9/PDLIM5/SLC2A1	16
CC	GO:0030863	cortical cytoskeleton	14/155	104/19894	7.28556e-14	2.7248e-12	1.90958e-12	ACTN1/CAP1/CAPZB/COTL1/CTTN/FLNA/IQGAP1/LASP1/MISP/MYH9/RDX/SLC2A1/TPM4/WDR1	14
CC	GO:0001725	stress fiber	13/155	85/19894	1.06737e-13	3.32664e-12	2.33137e-12	ACTN1/BAG3/FERMT2/FLNB/MYH9/MYL12A/MYL12B/MYL9/PDLIM5/TPM1/TPM3/TPM4/ZYX	13
CC	GO:0097517	contractile actin filament bundle	13/155	85/19894	1.06737e-13	3.32664e-12	2.33137e-12	ACTN1/BAG3/FERMT2/FLNB/MYH9/MYL12A/MYL12B/MYL9/PDLIM5/TPM1/TPM3/TPM4/ZYX	13
CC	GO:0042641	actomyosin	13/155	91/19894	2.66147e-13	7.65683e-12	5.36603e-12	ACTN1/BAG3/FERMT2/FLNB/MYH9/MYL12A/MYL12B/MYL9/PDLIM5/TPM1/TPM3/TPM4/ZYX	13
CC	GO:0030018	Z disc	14/155	131/19894	1.87402e-12	5.00631e-11	3.5085e-11	ACTN1/BAG3/CAB39/CSRP1/FHL2/FLNA/FLNB/HSPB1/JUP/MYL12A/MYL12B/MYL9/PDLIM5/SLC2A1	14
CC	GO:0030864	cortical actin cytoskeleton	10/155	72/19894	2.18088e-10	5.43767e-09	3.81081e-09	ACTN1/CAP1/COTL1/IQGAP1/LASP1/MISP/MYH9/RDX/SLC2A1/WDR1	10
CC	GO:0030496	midbody	13/155	205/19894	7.986e-09	1.86673e-07	1.30823e-07	ANXA11/ANXA2/CHMP5/CLIC4/EML4/GNAI3/HNRNPU/IQGAP1/RALA/RDX/SAFB/SLC2A1/SYNE1	13
CC	GO:0005912	adherens junction	12/155	188/19894	2.85496e-08	6.28091e-07	4.40176e-07	ANXA1/ANXA2/BAIAP2/FERMT2/JUP/KRT18/MYH9/PDLIM5/RDX/TJP2/TNKS1BP1/ZYX	12
CC	GO:0005903	brush border	8/155	107/19894	1.92316e-06	3.99589e-05	2.80038e-05	ACTN1/ACTR3/CAPZB/CLIC1/FLNA/FLNB/MYH9/MYL12B	8
CC	GO:0034399	nuclear periphery	9/155	150/19894	2.72926e-06	5.37233e-05	3.76502e-05	AKAP8/ANXA2/CLIC4/HNRNPU/KRT18/MATR3/NUP153/PSPC1/S100A10	9
CC	GO:0031252	cell leading edge	14/155	426/19894	6.42201e-06	0.000120092	8.41621e-05	ACTN1/ACTR3/BAIAP2/CAPZB/CD44/CTTN/DIAPH1/FERMT2/IQGAP1/MYH9/MYO6/RDX/STX3/TPM1	14
CC	GO:0016363	nuclear matrix	8/155	128/19894	7.34971e-06	0.000130895	9.17332e-05	AKAP8/ANXA2/CLIC4/HNRNPU/KRT18/MATR3/PSPC1/S100A10	8
CC	GO:0016607	nuclear speck	13/155	416/19894	2.36107e-05	0.000401381	0.000281294	HECTD1/HNRNPU/MORF4L1/PSPC1/RBM14/RBM25/SF3B2/SNRNP70/SRSF1/SRSF3/SRSF5/TOE1/ZNF217	13
CC	GO:0098862	cluster of actin-based cell projections	8/155	165/19894	4.62659e-05	0.000752324	0.000527241	ACTN1/ACTR3/CAPZB/CLIC1/FLNA/FLNB/MYH9/MYL12B	8
CC	GO:0016460	myosin II complex	4/155	27/19894	5.41005e-05	0.000843065	0.000590834	MYH9/MYL12A/MYL12B/MYL9	4
CC	GO:0016459	myosin complex	5/155	57/19894	8.12873e-05	0.00121606	0.000852233	MYH9/MYL12A/MYL12B/MYL9/MYO6	5
CC	GO:0098685	Schaffer collateral - CA1 synapse	6/155	93/19894	8.85399e-05	0.00127361	0.000892568	ACTG1/BAIAP2/CAPZB/GIPC1/RALA/STX3	6
CC	GO:0001726	ruffle	8/155	182/19894	9.22048e-05	0.00127721	0.000895088	ACTN1/BAIAP2/CTTN/DIAPH1/IQGAP1/MYH9/MYO6/TPM1	8
CC	GO:0030139	endocytic vesicle	11/155	350/19894	9.68851e-05	0.00129411	0.000906932	ACTG1/ANXA11/ANXA3/CLTB/CTTN/EHD1/EHD4/FLNB/MYO6/RALA/ZYX	11
CC	GO:0001533	cornified envelope	5/155	60/19894	0.000104057	0.00134197	0.000940477	ANXA1/ANXA2/HSPB1/IVL/JUP	5
CC	GO:0002102	podosome	4/155	33/19894	0.000121639	0.00151644	0.00106274	CTTN/TNS3/TPM4/WDR1	4
CC	GO:0030027	lamellipodium	8/155	203/19894	0.000195728	0.00236137	0.00165489	ACTR3/BAIAP2/CAPZB/CD44/CTTN/FERMT2/RDX/STX3	8
CC	GO:0005766	primary lysosome	7/155	155/19894	0.000215972	0.00242281	0.00169795	ANXA11/ANXA2/CAP1/DNAJC3/LAMTOR1/S100A7/STX3	7
CC	GO:0042582	azurophil granule	7/155	155/19894	0.000215972	0.00242281	0.00169795	ANXA11/ANXA2/CAP1/DNAJC3/LAMTOR1/S100A7/STX3	7
CC	GO:0034774	secretory granule lumen	10/155	322/19894	0.000222279	0.00242281	0.00169795	ACTN1/ALDOA/ANXA2/CAB39/CAP1/COTL1/CSNK2B/DNAJC3/JUP/S100A7	10
CC	GO:0060205	cytoplasmic vesicle lumen	10/155	325/19894	0.000239406	0.00242281	0.00169795	ACTN1/ALDOA/ANXA2/CAB39/CAP1/COTL1/CSNK2B/DNAJC3/JUP/S100A7	10
CC	GO:0031983	vesicle lumen	10/155	326/19894	0.000245356	0.00242281	0.00169795	ACTN1/ALDOA/ANXA2/CAB39/CAP1/COTL1/CSNK2B/DNAJC3/JUP/S100A7	10
CC	GO:0042470	melanosome	6/155	112/19894	0.000246168	0.00242281	0.00169795	ANXA11/ANXA2/ANXA2P2/BSG/SLC2A1/STX3	6
CC	GO:0048770	pigment granule	6/155	112/19894	0.000246168	0.00242281	0.00169795	ANXA11/ANXA2/ANXA2P2/BSG/SLC2A1/STX3	6
CC	GO:0044291	cell-cell contact zone	5/155	73/19894	0.000263851	0.00253027	0.00177325	ACTN1/ATP1B1/JUP/SLC2A1/TJP2	5
CC	GO:0045177	apical part of cell	12/155	468/19894	0.000310974	0.0029076	0.0020377	ACTG1/ANXA1/ATP1B1/CD44/CLIC4/GNAS/IQGAP1/MYL12B/MYO6/RDX/SLC2A1/STX3	12
CC	GO:0005819	spindle	11/155	433/19894	0.000598593	0.00546034	0.00382669	ANXA11/CHMP5/CTTN/DIAPH1/EML4/HNRNPU/HSPB1/MISP/MYH9/NSUN2/PPP2CA	11
CC	GO:0101002	ficolin-1-rich granule	7/155	185/19894	0.000627977	0.00557298	0.00390564	ALDOA/CAB39/COTL1/CSNK2B/DIAPH1/JUP/LAMTOR1	7
CC	GO:0005865	striated muscle thin filament	3/155	22/19894	0.000640744	0.00557298	0.00390564	TPM1/TPM3/TPM4	3
CC	GO:0014704	intercalated disc	4/155	51/19894	0.000666309	0.00566363	0.00396916	ACTN1/ATP1B1/JUP/SLC2A1	4
CC	GO:0042383	sarcolemma	6/155	141/19894	0.000838355	0.00696766	0.00488305	ANXA1/ANXA2/ATP1B1/BSG/RDX/SLC2A1	6
CC	GO:0030137	COPI-coated vesicle	3/155	25/19894	0.00094071	0.00764838	0.00536011	ARCN1/SCYL1/USE1	3
CC	GO:0098562	cytoplasmic side of membrane	7/155	199/19894	0.000964002	0.00767099	0.00537596	FERMT2/GNAI3/GNAS/IQGAP1/JUP/MYH9/PTPN1	7
CC	GO:0036379	myofilament	3/155	26/19894	0.00105736	0.00823862	0.00577376	TPM1/TPM3/TPM4	3
CC	GO:0005681	spliceosomal complex	7/155	208/19894	0.0012457	0.00950798	0.00666335	HNRNPA3/HNRNPU/SF3B2/SF3B4/SNRNP70/SRSF1/TRA2A	7
CC	GO:0005811	lipid droplet	5/155	104/19894	0.00133187	0.00996241	0.00698182	ANXA2/CES1/EHD1/PLIN3/RDH10	5
CC	GO:0042581	specific granule	6/155	160/19894	0.00160733	0.0117871	0.00826058	ANXA11/ANXA3/CD59/JUP/LAMTOR1/STX3	6
CC	GO:0009898	cytoplasmic side of plasma membrane	6/155	161/19894	0.001659	0.0119321	0.00836218	FERMT2/GNAI3/GNAS/IQGAP1/JUP/MYH9	6
CC	GO:0031941	filamentous actin	3/155	31/19894	0.00177668	0.0125373	0.00878636	ACTG1/MYO6/PDLIM5	3
CC	GO:0005635	nuclear envelope	11/155	498/19894	0.00184398	0.0127713	0.00895033	AGFG1/ANXA11/CHMP5/CLIC1/MATR3/MYO6/NUP153/PTGES/RTCB/SEPHS1/SYNE1	11
CC	GO:0001939	female pronucleus	2/155	10/19894	0.00260507	0.0177145	0.0124146	AKAP8/SLC2A1	2
CC	GO:1904813	ficolin-1-rich granule lumen	5/155	124/19894	0.00288053	0.0192378	0.0134822	ALDOA/CAB39/COTL1/CSNK2B/JUP	5
CC	GO:0043198	dendritic shaft	3/155	39/19894	0.00345169	0.0226479	0.015872	BAIAP2/FLNA/GIPC1	3
CC	GO:0000792	heterochromatin	4/155	81/19894	0.00370446	0.0238874	0.0167407	RRP1B/SMARCA5/TNKS1BP1/TRIM28	4
CC	GO:0016323	basolateral plasma membrane	7/155	255/19894	0.00390778	0.0247713	0.0173602	ANXA1/ANXA2/ATP1B1/BSG/CD44/IQGAP1/SLC2A1	7
CC	GO:0030126	COPI vesicle coat	2/155	13/19894	0.00444673	0.0277179	0.0194252	ARCN1/SCYL1	2
CC	GO:0045335	phagocytic vesicle	5/155	142/19894	0.0051291	0.0301621	0.0211381	ACTG1/ANXA11/ANXA3/FLNB/ZYX	5
CC	GO:0044753	amphisome	2/155	14/19894	0.00516142	0.0301621	0.0211381	CHMP5/SQSTM1	2
CC	GO:0045120	pronucleus	2/155	14/19894	0.00516142	0.0301621	0.0211381	AKAP8/SLC2A1	2
CC	GO:1990023	mitotic spindle midzone	2/155	14/19894	0.00516142	0.0301621	0.0211381	CTTN/HNRNPU	2
CC	GO:0035578	azurophil granule lumen	4/155	91/19894	0.00560561	0.0317651	0.0222615	ANXA2/CAP1/DNAJC3/S100A7	4
CC	GO:0071013	catalytic step 2 spliceosome	4/155	91/19894	0.00560561	0.0317651	0.0222615	HNRNPA3/HNRNPU/SF3B2/SRSF1	4
CC	GO:0005798	Golgi-associated vesicle	4/155	94/19894	0.00628247	0.0350693	0.0245771	ARCN1/CLTB/SCYL1/USE1	4
CC	GO:0031201	SNARE complex	3/155	50/19894	0.00695555	0.0380047	0.0266343	STX3/USE1/YKT6	3
CC	GO:0005902	microvillus	4/155	97/19894	0.00701156	0.0380047	0.0266343	CD44/CLIC4/MYO6/RDX	4
CC	GO:0009925	basal plasma membrane	7/155	286/19894	0.00722018	0.0385764	0.027035	ANXA1/ANXA2/ATP1B1/BSG/CD44/IQGAP1/SLC2A1	7
CC	GO:0097440	apical dendrite	2/155	17/19894	0.00759666	0.0400162	0.028044	FLNA/YKT6	2
CC	GO:0030663	COPI-coated vesicle membrane	2/155	18/19894	0.00850282	0.0440895	0.0308986	ARCN1/SCYL1	2
CC	GO:0032154	cleavage furrow	3/155	54/19894	0.0086057	0.0440895	0.0308986	MYH9/RALA/RDX	3
MF	GO:0045296	cadherin binding	33/155	333/18522	4.0849e-26	1.51141e-23	1.27707e-23	ALDOA/ANXA1/ANXA2/BAG3/BAIAP2/BSG/BZW1/CAPZB/CHMP5/CLIC1/CTTN/EFHD2/EHD1/EHD4/FLNA/FLNB/GIPC1/IQGAP1/JUP/KRT18/LASP1/MYH9/PDLIM5/PLIN3/PTPN1/RDX/RSL1D1/SCYL1/SFN/TES/TJP2/TNKS1BP1/YKT6	33
MF	GO:0003779	actin binding	27/155	434/18522	3.14301e-16	5.81457e-14	4.91303e-14	ACTN1/ACTR3/ALDOA/CAP1/CAP2/CAPZB/COTL1/DIAPH1/FERMT2/FLNA/FLNB/GIPC1/HNRNPU/IQGAP1/LASP1/MISP/MYH9/MYO6/PAWR/PDLIM5/PLS3/RDX/SYNE1/TPM1/TPM3/TPM4/WDR1	27
MF	GO:0051015	actin filament binding	18/155	208/18522	1.48884e-13	1.83623e-11	1.55153e-11	ACTN1/ACTR3/CAPZB/COTL1/FERMT2/FLNA/FLNB/IQGAP1/LASP1/MISP/MYH9/MYO6/PLS3/SYNE1/TPM1/TPM3/TPM4/WDR1	18
MF	GO:0098641	cadherin binding involved in cell-cell adhesion	5/155	18/18522	3.01878e-07	2.79237e-05	2.35942e-05	ANXA1/ANXA2/BAIAP2/KRT18/PDLIM5	5
MF	GO:0048306	calcium-dependent protein binding	7/155	79/18522	4.39121e-06	0.000284786	0.00024063	ANXA1/ANXA11/ANXA2/ANXA3/S100A10/S100A7/S100A7A	7
MF	GO:0098632	cell-cell adhesion mediator activity	6/155	52/18522	4.61815e-06	0.000284786	0.00024063	ANXA1/ANXA2/BAIAP2/JUP/KRT18/PDLIM5	6
MF	GO:0043495	protein-membrane adaptor activity	5/155	39/18522	1.76049e-05	0.000930542	0.000786262	JUP/LAMTOR1/MYH9/NUP153/SYNE1	5
MF	GO:0098631	cell adhesion mediator activity	6/155	67/18522	2.0417e-05	0.000944288	0.000797876	ANXA1/ANXA2/BAIAP2/JUP/KRT18/PDLIM5	6
MF	GO:0005544	calcium-dependent phospholipid binding	5/155	53/18522	7.9855e-05	0.00328293	0.00277391	ANXA1/ANXA11/ANXA2/ANXA2P2/ANXA3	5
MF	GO:0004859	phospholipase inhibitor activity	3/155	11/18522	9.02836e-05	0.00334049	0.00282255	ANXA1/ANXA2/ANXA3	3
MF	GO:0044548	S100 protein binding	3/155	14/18522	0.000195528	0.00633049	0.00534895	ANXA11/ANXA2/IQGAP1	3
MF	GO:0072341	modified amino acid binding	6/155	101/18522	0.000205313	0.00633049	0.00534895	ANXA1/ANXA11/ANXA2/ANXA2P2/ANXA3/PTGES	6
MF	GO:0055102	lipase inhibitor activity	3/155	15/18522	0.000242911	0.00691363	0.00584167	ANXA1/ANXA2/ANXA3	3
MF	GO:0001786	phosphatidylserine binding	5/155	69/18522	0.00028088	0.00742325	0.00627228	ANXA1/ANXA11/ANXA2/ANXA2P2/ANXA3	5
MF	GO:0008307	structural constituent of muscle	4/155	42/18522	0.000412271	0.0101694	0.0085926	CSRP1/MYL9/TPM1/TPM4	4
MF	GO:0005080	protein kinase C binding	4/155	52/18522	0.000934609	0.0216128	0.0182618	FLNA/HSPB1/PDLIM5/SQSTM1	4

## Sheet: GO_EGF_DW
ONTOLOGY	ID	Description	GeneRatio	BgRatio	pvalue	p.adjust	qvalue	geneID	Count
CC	GO:0005743	mitochondrial inner membrane	21/149	499/19894	1.59128e-10	4.05777e-08	3.18256e-08	COQ9/COX6B1/CPS1/HIGD2A/MPC2/MRPL21/MRPL44/MRPL46/NDUFA12/NDUFA13/NDUFA4/NDUFA8/NDUFS3/NDUFS5/PPOX/SHMT2/SLC25A10/SLC25A11/TRAP1/UQCC1/UQCC2	21
BP	GO:0009150	purine ribonucleotide metabolic process	19/145	446/18888	1.52001e-09	6.50564e-07	5.63523e-07	ABHD14B/ADK/APRT/ARL2/GALK1/GPI/ITPA/MPC2/MTHFD1/NDUFA12/NDUFA13/NDUFA8/NDUFS3/NDUFS5/PAICS/PARP1/PFKL/PGM1/PMVK	19
BP	GO:0009259	ribonucleotide metabolic process	19/145	466/18888	3.12684e-09	1.02124e-06	8.84609e-07	ABHD14B/ADK/APRT/ARL2/GALK1/GPI/ITPA/MPC2/MTHFD1/NDUFA12/NDUFA13/NDUFA8/NDUFS3/NDUFS5/PAICS/PARP1/PFKL/PGM1/PMVK	19
BP	GO:0019693	ribose phosphate metabolic process	19/145	480/18888	5.0684e-09	1.3558e-06	1.1744e-06	ABHD14B/ADK/APRT/ARL2/GALK1/GPI/ITPA/MPC2/MTHFD1/NDUFA12/NDUFA13/NDUFA8/NDUFS3/NDUFS5/PAICS/PARP1/PFKL/PGM1/PMVK	19
BP	GO:0015980	energy derivation by oxidation of organic compounds	16/145	338/18888	7.44491e-09	1.5391e-06	1.33318e-06	ARL2/COQ9/COX6B1/GYS1/MDH1/NDUFA12/NDUFA13/NDUFA4/NDUFA8/NDUFS3/NDUFS5/PPP1R2/SHMT2/TRAP1/UGP2/UQCC2	16
BP	GO:0009165	nucleotide biosynthetic process	15/145	293/18888	7.91125e-09	1.5391e-06	1.33318e-06	ADK/APRT/MPC2/MTHFD1/NAPRT/NDUFA12/NDUFA13/NDUFA8/NDUFS3/NDUFS5/PAICS/PARP1/RRM1/RRM2/SHMT1	15
BP	GO:1901293	nucleoside phosphate biosynthetic process	15/145	295/18888	8.66945e-09	1.54605e-06	1.3392e-06	ADK/APRT/MPC2/MTHFD1/NAPRT/NDUFA12/NDUFA13/NDUFA8/NDUFS3/NDUFS5/PAICS/PARP1/RRM1/RRM2/SHMT1	15
CC	GO:0005759	mitochondrial matrix	14/149	491/19894	2.00752e-05	0.000341279	0.00026767	ARL2/CPS1/DHRS2/MRPL21/MRPL44/MRPL46/NDUFS3/PC/PCK2/PYCR1/SHMT2/SLIRP/TRAP1/UQCC2	14
BP	GO:0016051	carbohydrate biosynthetic process	13/145	206/18888	6.91561e-09	1.5391e-06	1.33318e-06	GOT1/GPI/GYS1/MDH1/PARP1/PC/PCK2/PGD/PGM1/SLC25A10/SLC25A11/SORD/UGP2	13
BP	GO:0045333	cellular respiration	13/145	245/18888	5.43587e-08	7.06049e-06	6.11585e-06	ARL2/COQ9/COX6B1/MDH1/NDUFA12/NDUFA13/NDUFA4/NDUFA8/NDUFS3/NDUFS5/SHMT2/TRAP1/UQCC2	13
BP	GO:0009144	purine nucleoside triphosphate metabolic process	13/145	250/18888	6.88661e-08	8.18741e-06	7.092e-06	ADK/ARL2/GALK1/GPI/ITPA/NDUFA12/NDUFA13/NDUFA8/NDUFS3/NDUFS5/PARP1/PFKL/PGM1	13
BP	GO:0005996	monosaccharide metabolic process	13/145	252/18888	7.55839e-08	8.51314e-06	7.37415e-06	DCXR/GALK1/GOT1/GPI/MDH1/PC/PCK2/PFKL/PGD/PGM1/SLC25A10/SLC25A11/SORD	13
BP	GO:0072522	purine-containing compound biosynthetic process	13/145	264/18888	1.29818e-07	1.32291e-05	1.14592e-05	ADK/APRT/MPC2/MTHFD1/NAPRT/NDUFA12/NDUFA13/NDUFA8/NDUFS3/NDUFS5/PAICS/PARP1/SHMT1	13
BP	GO:0009141	nucleoside triphosphate metabolic process	13/145	266/18888	1.41667e-07	1.37803e-05	1.19366e-05	ADK/ARL2/GALK1/GPI/ITPA/NDUFA12/NDUFA13/NDUFA8/NDUFS3/NDUFS5/PARP1/PFKL/PGM1	13
BP	GO:0006520	amino acid metabolic process	13/145	295/18888	4.63545e-07	3.30662e-05	2.86422e-05	ASS1/CPS1/DDC/GLUL/GOT1/MRI1/MTHFD1/PCBD1/PHGDH/PYCR1/SHMT1/SHMT2/SLC1A3	13
BP	GO:0046394	carboxylic acid biosynthetic process	13/145	334/18888	1.86285e-06	9.61321e-05	8.32704e-05	ASS1/CPS1/FASN/GLUL/GOT1/MRI1/MTHFD1/PCBD1/PHGDH/PYCR1/SHMT1/SHMT2/SLC1A3	13
BP	GO:0016053	organic acid biosynthetic process	13/145	337/18888	2.05623e-06	0.000102333	8.86419e-05	ASS1/CPS1/FASN/GLUL/GOT1/MRI1/MTHFD1/PCBD1/PHGDH/PYCR1/SHMT1/SHMT2/SLC1A3	13
BP	GO:0009060	aerobic respiration	12/145	199/18888	4.45931e-08	6.81637e-06	5.90439e-06	ARL2/COQ9/COX6B1/MDH1/NDUFA12/NDUFA13/NDUFA4/NDUFA8/NDUFS3/NDUFS5/SHMT2/UQCC2	12
BP	GO:0019318	hexose metabolic process	12/145	232/18888	2.3796e-07	1.9586e-05	1.69655e-05	DCXR/GALK1/GOT1/GPI/MDH1/PC/PCK2/PFKL/PGM1/SLC25A10/SLC25A11/SORD	12
BP	GO:0009205	purine ribonucleoside triphosphate metabolic process	12/145	244/18888	4.08843e-07	3.06495e-05	2.65488e-05	ARL2/GALK1/GPI/ITPA/NDUFA12/NDUFA13/NDUFA8/NDUFS3/NDUFS5/PARP1/PFKL/PGM1	12
BP	GO:0009199	ribonucleoside triphosphate metabolic process	12/145	251/18888	5.52691e-07	3.69612e-05	3.20161e-05	ARL2/GALK1/GPI/ITPA/NDUFA12/NDUFA13/NDUFA8/NDUFS3/NDUFS5/PARP1/PFKL/PGM1	12
BP	GO:0006164	purine nucleotide biosynthetic process	12/145	256/18888	6.81382e-07	4.41866e-05	3.82747e-05	ADK/APRT/MPC2/MTHFD1/NAPRT/NDUFA12/NDUFA13/NDUFA8/NDUFS3/NDUFS5/PAICS/PARP1	12
BP	GO:0006260	DNA replication	12/145	278/18888	1.62087e-06	8.67167e-05	7.51147e-05	MCM3/MCM5/MCM6/MCM7/NFIA/NFIB/NFIC/PARP1/PRIM1/RPA1/RPA3/RRM1	12
BP	GO:0006979	response to oxidative stress	12/145	398/18888	5.90518e-05	0.0018053	0.00156376	CCS/DHRS2/ECT2/NAPRT/NDUFA12/PARP1/PPIA/PRDX1/PRDX2/PYCR1/RHOB/TRAP1	12
BP	GO:1901607	alpha-amino acid biosynthetic process	11/145	69/18888	4.63378e-12	9.9163e-09	8.58957e-09	ASS1/CPS1/GLUL/GOT1/MRI1/MTHFD1/PCBD1/PHGDH/PYCR1/SHMT1/SHMT2	11
BP	GO:0019362	pyridine nucleotide metabolic process	11/145	164/18888	5.6088e-08	7.06049e-06	6.11585e-06	ARL2/DCXR/GALK1/GPI/MDH1/NAPRT/PC/PCK2/PFKL/PGD/PGM1	11
BP	GO:0046496	nicotinamide nucleotide metabolic process	11/145	164/18888	5.6088e-08	7.06049e-06	6.11585e-06	ARL2/DCXR/GALK1/GPI/MDH1/NAPRT/PC/PCK2/PFKL/PGD/PGM1	11
BP	GO:0072524	pyridine-containing compound metabolic process	11/145	170/18888	8.10743e-08	8.67495e-06	7.51431e-06	ARL2/DCXR/GALK1/GPI/MDH1/NAPRT/PC/PCK2/PFKL/PGD/PGM1	11
BP	GO:0006006	glucose metabolic process	11/145	192/18888	2.78388e-07	2.20648e-05	1.91127e-05	DCXR/GOT1/GPI/MDH1/PC/PCK2/PFKL/PGM1/SLC25A10/SLC25A11/SORD	11
BP	GO:0009152	purine ribonucleotide biosynthetic process	11/145	211/18888	7.13183e-07	4.48886e-05	3.88828e-05	ADK/APRT/MPC2/MTHFD1/NDUFA12/NDUFA13/NDUFA8/NDUFS3/NDUFS5/PAICS/PARP1	11
BP	GO:1901605	alpha-amino acid metabolic process	11/145	216/18888	8.98721e-07	5.49503e-05	4.75984e-05	ASS1/CPS1/GLUL/GOT1/MRI1/MTHFD1/PCBD1/PHGDH/PYCR1/SHMT1/SHMT2	11
BP	GO:0046034	ATP metabolic process	11/145	220/18888	1.07653e-06	6.2264e-05	5.39335e-05	ARL2/GALK1/GPI/NDUFA12/NDUFA13/NDUFA8/NDUFS3/NDUFS5/PARP1/PFKL/PGM1	11
BP	GO:0009260	ribonucleotide biosynthetic process	11/145	226/18888	1.40133e-06	7.89172e-05	6.83587e-05	ADK/APRT/MPC2/MTHFD1/NDUFA12/NDUFA13/NDUFA8/NDUFS3/NDUFS5/PAICS/PARP1	11
BP	GO:0046390	ribose phosphate biosynthetic process	11/145	233/18888	1.88671e-06	9.61321e-05	8.32704e-05	ADK/APRT/MPC2/MTHFD1/NDUFA12/NDUFA13/NDUFA8/NDUFS3/NDUFS5/PAICS/PARP1	11
CC	GO:0098798	mitochondrial protein-containing complex	11/149	305/19894	1.94287e-05	0.000341279	0.00026767	COX6B1/MPC2/MRPL21/MRPL44/MRPL46/NDUFA12/NDUFA13/NDUFA4/NDUFA8/NDUFS3/NDUFS5	11
CC	GO:0034774	secretory granule lumen	11/149	322/19894	3.19708e-05	0.000429081	0.000336534	APRT/GDI2/GPI/HUWE1/LGALS3BP/NAPRT/NPC2/PADI2/PFKL/PPIA/SPTAN1	11
CC	GO:0060205	cytoplasmic vesicle lumen	11/149	325/19894	3.47901e-05	0.000434428	0.000340728	APRT/GDI2/GPI/HUWE1/LGALS3BP/NAPRT/NPC2/PADI2/PFKL/PPIA/SPTAN1	11
CC	GO:0031983	vesicle lumen	11/149	326/19894	3.57764e-05	0.000434428	0.000340728	APRT/GDI2/GPI/HUWE1/LGALS3BP/NAPRT/NPC2/PADI2/PFKL/PPIA/SPTAN1	11
BP	GO:0008652	amino acid biosynthetic process	10/145	67/18888	8.87252e-11	9.4936e-08	8.22343e-08	ASS1/GLUL/GOT1/MRI1/MTHFD1/PHGDH/PYCR1/SHMT1/SHMT2/SLC1A3	10
BP	GO:0046364	monosaccharide biosynthetic process	10/145	96/18888	3.34052e-09	1.02124e-06	8.84609e-07	GOT1/GPI/MDH1/PC/PCK2/PGD/PGM1/SLC25A10/SLC25A11/SORD	10
BP	GO:0170039	proteinogenic amino acid metabolic process	10/145	147/18888	2.01698e-07	1.83962e-05	1.59349e-05	ASS1/CPS1/GLUL/GOT1/MRI1/MTHFD1/PHGDH/PYCR1/SHMT1/SHMT2	10
BP	GO:0006119	oxidative phosphorylation	10/145	148/18888	2.14909e-07	1.83962e-05	1.59349e-05	COQ9/COX6B1/NDUFA12/NDUFA13/NDUFA4/NDUFA8/NDUFS3/NDUFS5/SHMT2/UQCC2	10
BP	GO:0170033	L-amino acid metabolic process	10/145	163/18888	5.26941e-07	3.63759e-05	3.15091e-05	ASS1/CPS1/GLUL/GOT1/MRI1/MTHFD1/PHGDH/PYCR1/SHMT1/SHMT2	10
BP	GO:0022900	electron transport chain	10/145	175/18888	1.0113e-06	6.01159e-05	5.20729e-05	AKR7A2/COQ9/COX6B1/DHRS2/NDUFA12/NDUFA4/NDUFA8/NDUFS3/NDUFS5/PHGDH	10
BP	GO:0034599	cellular response to oxidative stress	10/145	248/18888	2.22169e-05	0.000793572	0.000687398	CCS/DHRS2/ECT2/PARP1/PPIA/PRDX1/PRDX2/PYCR1/RHOB/TRAP1	10
BP	GO:0062197	cellular response to chemical stress	10/145	311/18888	0.000147361	0.0037542	0.00325192	CCS/DHRS2/ECT2/PARP1/PPIA/PRDX1/PRDX2/PYCR1/RHOB/TRAP1	10
MF	GO:0016616	oxidoreductase activity, acting on the CH-OH group of donors, NAD or NADP as acceptor	10/151	125/18522	7.65222e-08	2.78541e-05	2.32788e-05	AKR7A2/DCXR/DHRS2/DHRS4/DHRS4L2/FASN/MDH1/PGD/PHGDH/SORD	10
MF	GO:0016614	oxidoreductase activity, acting on CH-OH group of donors	10/151	135/18522	1.58516e-07	2.885e-05	2.41112e-05	AKR7A2/DCXR/DHRS2/DHRS4/DHRS4L2/FASN/MDH1/PGD/PHGDH/SORD	10
MF	GO:0016829	lyase activity	10/151	198/18522	5.26827e-06	0.00027395	0.000228952	CA8/DDC/DDT/DDTL/FASN/GOT1/PAICS/PCBD1/PCK2/SHMT2	10
BP	GO:0170038	proteinogenic amino acid biosynthetic process	9/145	56/18888	4.01974e-10	2.53725e-07	2.19778e-07	ASS1/GLUL/GOT1/MRI1/MTHFD1/PHGDH/PYCR1/SHMT1/SHMT2	9
BP	GO:0170034	L-amino acid biosynthetic process	9/145	57/18888	4.74252e-10	2.53725e-07	2.19778e-07	ASS1/GLUL/GOT1/MRI1/MTHFD1/PHGDH/PYCR1/SHMT1/SHMT2	9
BP	GO:0019319	hexose biosynthetic process	9/145	92/18888	3.64834e-08	6.00574e-06	5.20221e-06	GOT1/GPI/MDH1/PC/PCK2/PGM1/SLC25A10/SLC25A11/SORD	9
BP	GO:0072593	reactive oxygen species metabolic process	9/145	238/18888	9.44709e-05	0.00272458	0.00236005	CCS/DCXR/DHRS4/NDUFA13/NDUFS3/PRDX1/PRDX2/PREX1/TRAP1	9
BP	GO:0097193	intrinsic apoptotic signaling pathway	9/145	319/18888	0.000813331	0.0132865	0.0115088	DNAJC10/MSH6/NDUFA13/NDUFS3/PARP1/PPIA/PRKDC/PYCR1/TRAP1	9
BP	GO:0006310	DNA recombination	9/145	339/18888	0.00124444	0.0181133	0.0156899	MCM3/MCM5/MCM6/MCM7/MSH6/PARP1/PRKDC/RPA1/RPA3	9
BP	GO:0006066	alcohol metabolic process	9/145	373/18888	0.00238724	0.0308613	0.0267323	AKR7A2/DHRS4/GALK1/GOT1/NPC2/PCBD1/PCK2/PMVK/SORD	9
BP	GO:0044282	small molecule catabolic process	9/145	373/18888	0.00238724	0.0308613	0.0267323	DCXR/GALK1/GLUL/GOT1/PCK2/PFKL/PGD/SHMT1/SORD	9
BP	GO:0006094	gluconeogenesis	8/145	89/18888	4.15344e-07	3.06495e-05	2.65488e-05	GOT1/GPI/MDH1/PC/PCK2/PGM1/SLC25A10/SLC25A11	8
BP	GO:0006090	pyruvate metabolic process	8/145	118/18888	3.56841e-06	0.000162477	0.000140738	ARL2/GALK1/GPI/MPC2/PC/PCK2/PFKL/PGM1	8
BP	GO:0006261	DNA-templated DNA replication	8/145	160/18888	3.31942e-05	0.00110993	0.00096143	MCM3/MCM5/MCM6/MCM7/PARP1/PRIM1/RPA1/RRM1	8
BP	GO:0009636	response to toxic substance	8/145	260/18888	0.000910744	0.0143308	0.0124135	ASS1/CCS/CPS1/DDC/DHRS2/EPHX1/PRDX1/PRDX2	8
BP	GO:0006302	double-strand break repair	8/145	312/18888	0.0028619	0.0358156	0.0310237	MCM3/MCM5/MCM6/MCM7/PARP1/PRKDC/RPA1/RPA3	8
BP	GO:0006790	sulfur compound metabolic process	8/145	326/18888	0.00373376	0.0411868	0.0356763	ABHD14B/CPS1/MPC2/MRI1/MTHFD1/PHGDH/PMVK/SLC25A10	8
BP	GO:1904951	positive regulation of establishment of protein localization	8/145	326/18888	0.00373376	0.0411868	0.0356763	ECT2/HUWE1/MPC2/PCK2/PPIA/USP36/VPS11/VPS35	8
BP	GO:0048545	response to steroid hormone	8/145	338/18888	0.00463375	0.0479045	0.0414952	ASS1/CPS1/GOT1/GPI/PADI2/PARP1/PCK2/VPS11	8
CC	GO:0070469	respirasome	8/149	105/19894	1.23811e-06	6.9376e-05	5.44125e-05	COX6B1/HIGD2A/NDUFA12/NDUFA13/NDUFA4/NDUFA8/NDUFS3/NDUFS5	8
CC	GO:1990204	oxidoreductase complex	8/149	131/19894	6.52162e-06	0.0001738	0.000136314	NDUFA12/NDUFA13/NDUFA4/NDUFA8/NDUFS3/NDUFS5/RRM1/RRM2	8
CC	GO:0098800	inner mitochondrial membrane protein complex	8/149	162/19894	3.06245e-05	0.000429081	0.000336534	COX6B1/MPC2/NDUFA12/NDUFA13/NDUFA4/NDUFA8/NDUFS3/NDUFS5	8
CC	GO:0000781	chromosome, telomeric region	8/149	173/19894	4.88919e-05	0.000566701	0.000444472	MCM3/MCM5/MCM6/MCM7/PARP1/PRKDC/RPA1/THOC5	8
CC	GO:0101002	ficolin-1-rich granule	8/149	185/19894	7.83833e-05	0.000832823	0.000653195	APEH/ATP6AP2/DSP/GPI/HUWE1/PFKL/PGM1/PPIA	8
CC	GO:0000228	nuclear chromosome	8/149	226/19894	0.000309279	0.00303331	0.00237907	MCM3/MCM5/MCM6/MCM7/PARP1/PRIM1/RPA1/RPA3	8
MF	GO:0009055	electron transfer activity	8/151	117/18522	5.21702e-06	0.00027395	0.000228952	AKR7A2/COX6B1/NDUFA12/NDUFA4/NDUFA8/NDUFS3/NDUFS5/PHGDH	8
BP	GO:0043648	dicarboxylic acid metabolic process	7/145	94/18888	7.96573e-06	0.000334248	0.000289529	ASS1/GLUL/GOT1/MDH1/MTHFD1/PCK2/SHMT1	7
BP	GO:0033108	mitochondrial respiratory chain complex assembly	7/145	101/18888	1.28004e-05	0.000507275	0.000439405	NDUFA12/NDUFA13/NDUFA8/NDUFS3/NDUFS5/UQCC1/UQCC2	7
BP	GO:0042773	ATP synthesis coupled electron transport	7/145	102/18888	1.36562e-05	0.000521862	0.000452041	COQ9/COX6B1/NDUFA12/NDUFA4/NDUFA8/NDUFS3/NDUFS5	7
BP	GO:0042775	mitochondrial ATP synthesis coupled electron transport	7/145	102/18888	1.36562e-05	0.000521862	0.000452041	COQ9/COX6B1/NDUFA12/NDUFA4/NDUFA8/NDUFS3/NDUFS5	7
BP	GO:0009145	purine nucleoside triphosphate biosynthetic process	7/145	113/18888	2.66251e-05	0.000904407	0.000783405	ADK/NDUFA12/NDUFA13/NDUFA8/NDUFS3/NDUFS5/PARP1	7
BP	GO:0009185	ribonucleoside diphosphate metabolic process	7/145	120/18888	3.92221e-05	0.00129131	0.00111854	ARL2/GALK1/GPI/PFKL/PGM1/RRM1/RRM2	7
BP	GO:0022904	respiratory electron transport chain	7/145	123/18888	4.59432e-05	0.00146744	0.00127111	COQ9/COX6B1/NDUFA12/NDUFA4/NDUFA8/NDUFS3/NDUFS5	7
BP	GO:0009142	nucleoside triphosphate biosynthetic process	7/145	126/18888	5.35811e-05	0.00168623	0.00146063	ADK/NDUFA12/NDUFA13/NDUFA8/NDUFS3/NDUFS5/PARP1	7
BP	GO:0009132	nucleoside diphosphate metabolic process	7/145	127/18888	5.63468e-05	0.00174757	0.00151376	ARL2/GALK1/GPI/PFKL/PGM1/RRM1/RRM2	7
BP	GO:0006195	purine nucleotide catabolic process	7/145	144/18888	0.000124326	0.00332573	0.00288077	ARL2/DNPH1/GALK1/GPI/ITPA/PFKL/PGM1	7
BP	GO:0072523	purine-containing compound catabolic process	7/145	149/18888	0.000153714	0.00382498	0.00331323	ARL2/DNPH1/GALK1/GPI/ITPA/PFKL/PGM1	7
BP	GO:0016052	carbohydrate catabolic process	7/145	158/18888	0.000220679	0.0051896	0.00449527	ARL2/GALK1/GPI/PFKL/PGD/PGM1/SORD	7
BP	GO:0009166	nucleotide catabolic process	7/145	167/18888	0.000309425	0.006367	0.00551515	ARL2/DNPH1/GALK1/GPI/ITPA/PFKL/PGM1	7
BP	GO:0000724	double-strand break repair via homologous recombination	7/145	176/18888	0.000424808	0.00797446	0.00690754	MCM3/MCM5/MCM6/MCM7/PARP1/RPA1/RPA3	7
BP	GO:1901292	nucleoside phosphate catabolic process	7/145	176/18888	0.000424808	0.00797446	0.00690754	ARL2/DNPH1/GALK1/GPI/ITPA/PFKL/PGM1	7
BP	GO:0000725	recombinational repair	7/145	181/18888	0.000502401	0.00918921	0.00795976	MCM3/MCM5/MCM6/MCM7/PARP1/RPA1/RPA3	7
BP	GO:0046434	organophosphate catabolic process	7/145	234/18888	0.00222774	0.0294282	0.0254909	ARL2/DNPH1/GALK1/GPI/ITPA/PFKL/PGM1	7
BP	GO:1901617	organic hydroxy compound biosynthetic process	7/145	249/18888	0.00314816	0.0378487	0.0327848	DDC/DDT/GOT1/PCBD1/PCK2/PMVK/VPS35	7
BP	GO:0016054	organic acid catabolic process	7/145	250/18888	0.0032185	0.038053	0.0329618	DCXR/GLUL/GOT1/PCK2/PGD/SHMT1/SORD	7
BP	GO:0046395	carboxylic acid catabolic process	7/145	250/18888	0.0032185	0.038053	0.0329618	DCXR/GLUL/GOT1/PCK2/PGD/SHMT1/SORD	7
CC	GO:0098803	respiratory chain complex	7/149	94/19894	6.81568e-06	0.0001738	0.000136314	COX6B1/NDUFA12/NDUFA13/NDUFA4/NDUFA8/NDUFS3/NDUFS5	7
CC	GO:0005746	mitochondrial respirasome	7/149	97/19894	8.39535e-06	0.000194619	0.000152643	COX6B1/NDUFA12/NDUFA13/NDUFA4/NDUFA8/NDUFS3/NDUFS5	7
CC	GO:0061695	transferase complex, transferring phosphorus-containing groups	7/149	308/19894	0.00863841	0.048951	0.0383929	CCNH/GTF2A1/MCM3/PFKL/POLR2I/PRIM1/PRKDC	7
MF	GO:0016655	oxidoreductase activity, acting on NAD(P)H, quinone or similar compound as acceptor	7/151	57/18522	3.91219e-07	4.74679e-05	3.9671e-05	DCXR/DHRS4/NDUFA12/NDUFA4/NDUFA8/NDUFS3/NDUFS5	7
MF	GO:0016651	oxidoreductase activity, acting on NAD(P)H	7/151	86/18522	6.52794e-06	0.000297021	0.000248233	DCXR/DHRS4/NDUFA12/NDUFA4/NDUFA8/NDUFS3/NDUFS5	7
MF	GO:0003697	single-stranded DNA binding	7/151	119/18522	5.4405e-05	0.00116491	0.000973563	MCM3/MCM5/MCM6/MCM7/RPA1/RPA3/TSNAX	7
MF	GO:0016853	isomerase activity	7/151	161/18522	0.000356344	0.00617663	0.00516208	CRELD2/DDT/DDTL/GPI/MRI1/PGM1/PPIA	7
MF	GO:0016874	ligase activity	7/151	166/18522	0.00042849	0.00708956	0.00592505	ASS1/CPS1/GLUL/MTHFD1/NAPRT/PAICS/PC	7
BP	GO:0009112	nucleobase metabolic process	6/145	34/18888	2.07846e-07	1.83962e-05	1.59349e-05	ADK/APRT/CPS1/PAICS/RRM1/SHMT1	6
BP	GO:0009064	glutamine family amino acid metabolic process	6/145	74/18888	2.22497e-05	0.000793572	0.000687398	ASS1/CPS1/GLUL/GOT1/PHGDH/PYCR1	6
BP	GO:0019646	aerobic electron transport chain	6/145	94/18888	8.62427e-05	0.00256332	0.00222037	COQ9/COX6B1/NDUFA4/NDUFA8/NDUFS3/NDUFS5	6
BP	GO:0006754	ATP biosynthetic process	6/145	101/18888	0.000128469	0.00337149	0.00292041	NDUFA12/NDUFA13/NDUFA8/NDUFS3/NDUFS5/PARP1	6
BP	GO:0009206	purine ribonucleoside triphosphate biosynthetic process	6/145	112/18888	0.000226356	0.00526523	0.00456078	NDUFA12/NDUFA13/NDUFA8/NDUFS3/NDUFS5/PARP1	6
BP	GO:0009201	ribonucleoside triphosphate biosynthetic process	6/145	118/18888	0.000300268	0.00623858	0.00540391	NDUFA12/NDUFA13/NDUFA8/NDUFS3/NDUFS5/PARP1	6
BP	GO:0009154	purine ribonucleotide catabolic process	6/145	135/18888	0.000615455	0.0107957	0.00935131	ARL2/GALK1/GPI/ITPA/PFKL/PGM1	6
BP	GO:0009261	ribonucleotide catabolic process	6/145	141/18888	0.000773284	0.0130301	0.0112868	ARL2/GALK1/GPI/ITPA/PFKL/PGM1	6
BP	GO:0010821	regulation of mitochondrion organization	6/145	149/18888	0.00103038	0.0158635	0.013741	FAM162A/HUWE1/INF2/MTCH2/USP36/VPS35	6
BP	GO:0034614	cellular response to reactive oxygen species	6/145	151/18888	0.00110387	0.0168283	0.0145768	CCS/ECT2/PRDX1/PRDX2/RHOB/TRAP1	6
BP	GO:2001242	regulation of intrinsic apoptotic signaling pathway	6/145	190/18888	0.00350931	0.0409373	0.0354602	NDUFA13/NDUFS3/PARP1/PPIA/PYCR1/TRAP1	6
BP	GO:0000302	response to reactive oxygen species	6/145	203/18888	0.00484051	0.0495631	0.042932	CCS/ECT2/PRDX1/PRDX2/RHOB/TRAP1	6
CC	GO:0005747	mitochondrial respiratory chain complex I	6/149	51/19894	2.1765e-06	6.9376e-05	5.44125e-05	NDUFA12/NDUFA13/NDUFA4/NDUFA8/NDUFS3/NDUFS5	6
CC	GO:0030964	NADH dehydrogenase complex	6/149	51/19894	2.1765e-06	6.9376e-05	5.44125e-05	NDUFA12/NDUFA13/NDUFA4/NDUFA8/NDUFS3/NDUFS5	6
CC	GO:0045271	respiratory chain complex I	6/149	51/19894	2.1765e-06	6.9376e-05	5.44125e-05	NDUFA12/NDUFA13/NDUFA4/NDUFA8/NDUFS3/NDUFS5	6
CC	GO:0005758	mitochondrial intermembrane space	6/149	80/19894	3.0385e-05	0.000429081	0.000336534	ARL2/NDUFA8/NDUFS5/PPOX/TRAP1/UQCC2	6
CC	GO:0031970	organelle envelope lumen	6/149	90/19894	5.92079e-05	0.000656435	0.000514851	ARL2/NDUFA8/NDUFS5/PPOX/TRAP1/UQCC2	6
CC	GO:1904813	ficolin-1-rich granule lumen	6/149	124/19894	0.000344835	0.00325677	0.00255433	APEH/GPI/HUWE1/PFKL/PGM1/PPIA	6
CC	GO:0005777	peroxisome	6/149	143/19894	0.000734333	0.00645707	0.00506437	ACBD5/ATAD1/DHRS4/DHRS4L2/PMVK/VWA8	6
CC	GO:0042579	microbody	6/149	143/19894	0.000734333	0.00645707	0.00506437	ACBD5/ATAD1/DHRS4/DHRS4L2/PMVK/VWA8	6
MF	GO:0016879	ligase activity, forming carbon-nitrogen bonds	6/151	48/18522	2.45869e-06	0.000223741	0.00018699	ASS1/CPS1/GLUL/MTHFD1/NAPRT/PAICS	6
MF	GO:0016830	carbon-carbon lyase activity	6/151	51/18522	3.53646e-06	0.000257454	0.000215166	DDC/DDT/GOT1/PAICS/PCK2/SHMT2	6
MF	GO:0015453	oxidoreduction-driven active transmembrane transporter activity	6/151	68/18522	1.91794e-05	0.00065955	0.000551214	COX6B1/NDUFA12/NDUFA4/NDUFA8/NDUFS3/NDUFS5	6
MF	GO:0019842	vitamin binding	6/151	150/18522	0.00145078	0.0195586	0.016346	DDC/FASN/GOT1/PC/SHMT1/SHMT2	6
MF	GO:0015399	primary active transmembrane transporter activity	6/151	165/18522	0.00234887	0.0294823	0.0246396	COX6B1/NDUFA12/NDUFA4/NDUFA8/NDUFS3/NDUFS5	6
BP	GO:0043094	cellular metabolic compound salvage	5/145	33/18888	4.96605e-06	0.000216885	0.000187867	ADK/APRT/DNPH1/MRI1/NAPRT	5
BP	GO:0006270	DNA replication initiation	5/145	37/18888	8.89833e-06	0.0003662	0.000317206	MCM3/MCM5/MCM6/MCM7/PRIM1	5
BP	GO:0009066	aspartate family amino acid metabolic process	5/145	45/18888	2.37401e-05	0.000832849	0.00072142	ASS1/GOT1/MRI1/MTHFD1/PHGDH	5
BP	GO:0006120	mitochondrial electron transport, NADH to ubiquinone	5/145	51/18888	4.39882e-05	0.00142629	0.00123546	COQ9/NDUFA4/NDUFA8/NDUFS3/NDUFS5	5
BP	GO:0010257	NADH dehydrogenase complex assembly	5/145	60/18888	9.67609e-05	0.00272458	0.00236005	NDUFA12/NDUFA13/NDUFA8/NDUFS3/NDUFS5	5
BP	GO:0032981	mitochondrial respiratory chain complex I assembly	5/145	60/18888	9.67609e-05	0.00272458	0.00236005	NDUFA12/NDUFA13/NDUFA8/NDUFS3/NDUFS5	5
BP	GO:0019674	NAD metabolic process	5/145	64/18888	0.000131801	0.00339824	0.00294358	MDH1/NAPRT/PC/PCK2/PFKL	5
BP	GO:0042776	proton motive force-driven mitochondrial ATP synthesis	5/145	67/18888	0.000163897	0.00394089	0.00341363	NDUFA12/NDUFA13/NDUFA8/NDUFS3/NDUFS5	5
BP	GO:0048857	neural nucleus development	5/145	67/18888	0.000163897	0.00394089	0.00341363	COX6B1/NDUFS3/NFIB/PADI2/SEC16A	5
BP	GO:0170041	non-proteinogenic amino acid metabolic process	5/145	73/18888	0.000245684	0.00553435	0.0047939	ASS1/CPS1/MTHFD1/PHGDH/SLC1A3	5
BP	GO:0009123	nucleoside monophosphate metabolic process	5/145	76/18888	0.000296676	0.00623766	0.00540311	ADK/APRT/DNPH1/PAICS/SHMT1	5
BP	GO:0015986	proton motive force-driven ATP synthesis	5/145	76/18888	0.000296676	0.00623766	0.00540311	NDUFA12/NDUFA13/NDUFA8/NDUFS3/NDUFS5	5
BP	GO:0006096	glycolytic process	5/145	90/18888	0.000647722	0.0112693	0.00976155	ARL2/GALK1/GPI/PFKL/PGM1	5
BP	GO:0046032	ADP catabolic process	5/145	92/18888	0.000715951	0.0121598	0.0105329	ARL2/GALK1/GPI/PFKL/PGM1	5
BP	GO:0019364	pyridine nucleotide catabolic process	5/145	94/18888	0.000789416	0.0131177	0.0113626	ARL2/GALK1/GPI/PFKL/PGM1	5
BP	GO:0009137	purine nucleoside diphosphate catabolic process	5/145	95/18888	0.00082819	0.0133258	0.0115429	ARL2/GALK1/GPI/PFKL/PGM1	5
BP	GO:0009181	purine ribonucleoside diphosphate catabolic process	5/145	95/18888	0.00082819	0.0133258	0.0115429	ARL2/GALK1/GPI/PFKL/PGM1	5
BP	GO:0072526	pyridine-containing compound catabolic process	5/145	97/18888	0.000909979	0.0143308	0.0124135	ARL2/GALK1/GPI/PFKL/PGM1	5
BP	GO:0009191	ribonucleoside diphosphate catabolic process	5/145	98/18888	0.000953057	0.0147793	0.0128019	ARL2/GALK1/GPI/PFKL/PGM1	5
BP	GO:0046031	ADP metabolic process	5/145	98/18888	0.000953057	0.0147793	0.0128019	ARL2/GALK1/GPI/PFKL/PGM1	5
BP	GO:0009134	nucleoside diphosphate catabolic process	5/145	102/18888	0.00114068	0.0168348	0.0145824	ARL2/GALK1/GPI/PFKL/PGM1	5
BP	GO:0006626	protein targeting to mitochondrion	5/145	106/18888	0.00135436	0.0193222	0.016737	HUWE1/MTCH2/NDUFA13/USP36/VPS11	5
BP	GO:0019751	polyol metabolic process	5/145	107/18888	0.0014121	0.0200126	0.017335	GALK1/GOT1/PCBD1/PCK2/SORD	5
BP	GO:0009135	purine nucleoside diphosphate metabolic process	5/145	110/18888	0.00159623	0.0221814	0.0192137	ARL2/GALK1/GPI/PFKL/PGM1	5
BP	GO:0009179	purine ribonucleoside diphosphate metabolic process	5/145	110/18888	0.00159623	0.0221814	0.0192137	ARL2/GALK1/GPI/PFKL/PGM1	5
BP	GO:2001243	negative regulation of intrinsic apoptotic signaling pathway	5/145	114/18888	0.00186846	0.0257967	0.0223453	NDUFA13/NDUFS3/PPIA/PYCR1/TRAP1	5
BP	GO:0072655	establishment of protein localization to mitochondrion	5/145	120/18888	0.0023385	0.0307017	0.0265941	HUWE1/MTCH2/NDUFA13/USP36/VPS11	5
BP	GO:0070585	protein localization to mitochondrion	5/145	127/18888	0.00298939	0.0371922	0.0322162	HUWE1/MTCH2/NDUFA13/USP36/VPS11	5
BP	GO:0032543	mitochondrial translation	5/145	130/18888	0.00330493	0.0388602	0.033661	MRPL21/MRPL44/MRPL46/SHMT2/UQCC2	5
BP	GO:0010212	response to ionizing radiation	5/145	138/18888	0.0042629	0.0450851	0.039053	ECT2/PARP1/PRKDC/RHOB/RRM1	5
BP	GO:0043467	regulation of generation of precursor metabolites and energy	5/145	140/18888	0.00453038	0.0470632	0.0407665	ARL2/NDUFA4/SHMT2/TRAP1/UQCC2	5
CC	GO:0043596	nuclear replication fork	5/149	41/19894	1.32865e-05	0.000282338	0.000221442	MCM3/PARP1/PRIM1/RPA1/RPA3	5
CC	GO:0005657	replication fork	5/149	74/19894	0.000234233	0.00238918	0.00187386	MCM3/PARP1/PRIM1/RPA1/RPA3	5
CC	GO:0055029	nuclear DNA-directed RNA polymerase complex	5/149	111/19894	0.00149386	0.0123864	0.00971485	CCNH/GTF2A1/MCM3/POLR2I/PRIM1	5
CC	GO:0042470	melanosome	5/149	112/19894	0.00155438	0.0123864	0.00971485	ANXA6/FASN/GANAB/PRDX1/SND1	5
CC	GO:0048770	pigment granule	5/149	112/19894	0.00155438	0.0123864	0.00971485	ANXA6/FASN/GANAB/PRDX1/SND1	5
CC	GO:0000428	DNA-directed RNA polymerase complex	5/149	114/19894	0.00168079	0.012988	0.0101866	CCNH/GTF2A1/MCM3/POLR2I/PRIM1	5
CC	GO:0030880	RNA polymerase complex	5/149	117/19894	0.00188436	0.0141327	0.0110845	CCNH/GTF2A1/MCM3/POLR2I/PRIM1	5
CC	GO:0140534	endoplasmic reticulum protein-containing complex	5/149	126/19894	0.00260346	0.0179428	0.0140728	DNAJC10/GANAB/GPAA1/PIGT/SRP9	5
MF	GO:0016831	carboxy-lyase activity	5/151	34/18522	7.74848e-06	0.000313383	0.000261908	DDC/DDT/GOT1/PAICS/PCK2	5
MF	GO:0008137	NADH dehydrogenase (ubiquinone) activity	5/151	41/18522	1.99314e-05	0.00065955	0.000551214	NDUFA12/NDUFA4/NDUFA8/NDUFS3/NDUFS5	5
MF	GO:0050136	NADH dehydrogenase (quinone) activity	5/151	42/18522	2.2477e-05	0.000681803	0.000569812	NDUFA12/NDUFA4/NDUFA8/NDUFS3/NDUFS5	5
MF	GO:0003954	NADH dehydrogenase activity	5/151	44/18522	2.83216e-05	0.000793004	0.000662748	NDUFA12/NDUFA4/NDUFA8/NDUFS3/NDUFS5	5
MF	GO:0003955	NAD(P)H dehydrogenase (quinone) activity	5/151	45/18522	3.16536e-05	0.000808427	0.000675637	NDUFA12/NDUFA4/NDUFA8/NDUFS3/NDUFS5	5
MF	GO:0016860	intramolecular oxidoreductase activity	5/151	49/18522	4.81262e-05	0.00109487	0.000915031	CRELD2/DDT/DDTL/GPI/MRI1	5
MF	GO:0048029	monosaccharide binding	5/151	74/18522	0.000345265	0.00617663	0.00516208	GALK1/GPI/GYS1/PFKL/UGP2	5
MF	GO:0008094	ATP-dependent activity, acting on DNA	5/151	123/18522	0.00336867	0.038168	0.0318986	MCM3/MCM5/MCM6/MCM7/MSH6	5
BP	GO:0000727	double-strand break repair via break-induced replication	4/145	12/18888	1.57237e-06	8.62785e-05	7.47351e-05	MCM3/MCM5/MCM6/MCM7	4
BP	GO:0009263	deoxyribonucleotide biosynthetic process	4/145	14/18888	3.14187e-06	0.000146165	0.000126609	ADK/RRM1/RRM2/SHMT1	4
BP	GO:0009265	2'-deoxyribonucleotide biosynthetic process	4/145	14/18888	3.14187e-06	0.000146165	0.000126609	ADK/RRM1/RRM2/SHMT1	4
BP	GO:0046385	deoxyribose phosphate biosynthetic process	4/145	14/18888	3.14187e-06	0.000146165	0.000126609	ADK/RRM1/RRM2/SHMT1	4
BP	GO:0030174	regulation of DNA-templated DNA replication initiation	4/145	15/18888	4.25883e-06	0.000189873	0.000164469	MCM3/MCM5/MCM6/MCM7	4
BP	GO:0046112	nucleobase biosynthetic process	4/145	17/18888	7.33741e-06	0.000314041	0.000272025	APRT/CPS1/PAICS/SHMT1	4
BP	GO:0006144	purine nucleobase metabolic process	4/145	19/18888	1.18076e-05	0.000476758	0.000412972	ADK/APRT/PAICS/SHMT1	4
BP	GO:0009070	serine family amino acid biosynthetic process	4/145	20/18888	1.46716e-05	0.000550827	0.000477131	MTHFD1/PHGDH/SHMT1/SHMT2	4
BP	GO:0006268	DNA unwinding involved in DNA replication	4/145	21/18888	1.80158e-05	0.000664721	0.000575787	MCM3/MCM5/MCM6/MCM7	4
BP	GO:0019400	alditol metabolic process	4/145	23/18888	2.63386e-05	0.000904407	0.000783405	GALK1/GOT1/PCK2/SORD	4
BP	GO:0006734	NADH metabolic process	4/145	32/18888	0.000101373	0.00281737	0.00244043	MDH1/PC/PCK2/PFKL	4
BP	GO:0042558	pteridine-containing compound metabolic process	4/145	34/18888	0.000129188	0.00337149	0.00292041	MTHFD1/PCBD1/SHMT1/SHMT2	4
BP	GO:0009069	serine family amino acid metabolic process	4/145	36/18888	0.000162148	0.00394089	0.00341363	MTHFD1/PHGDH/SHMT1/SHMT2	4
BP	GO:0006730	one-carbon metabolic process	4/145	40/18888	0.000245654	0.00553435	0.0047939	CA8/MTHFD1/SHMT1/SHMT2	4
BP	GO:0009394	2'-deoxyribonucleotide metabolic process	4/145	41/18888	0.000270597	0.00603207	0.00522502	ADK/RRM1/RRM2/SHMT1	4
BP	GO:0009124	nucleoside monophosphate biosynthetic process	4/145	42/18888	0.000297309	0.00623766	0.00540311	ADK/APRT/PAICS/SHMT1	4
BP	GO:0009262	deoxyribonucleotide metabolic process	4/145	42/18888	0.000297309	0.00623766	0.00540311	ADK/RRM1/RRM2/SHMT1	4
BP	GO:0019692	deoxyribose phosphate metabolic process	4/145	42/18888	0.000297309	0.00623766	0.00540311	ADK/RRM1/RRM2/SHMT1	4
BP	GO:0006284	base-excision repair	4/145	44/18888	0.000356323	0.00712645	0.00617299	HUWE1/PARP1/RPA1/RPA3	4
BP	GO:0021762	substantia nigra development	4/145	44/18888	0.000356323	0.00712645	0.00617299	COX6B1/NDUFS3/PADI2/SEC16A	4
BP	GO:0006739	NADP metabolic process	4/145	45/18888	0.00038877	0.00749721	0.00649414	DCXR/MDH1/PC/PGD	4
BP	GO:1902175	regulation of oxidative stress-induced intrinsic apoptotic signaling pathway	4/145	47/18888	0.00045991	0.00855833	0.00741329	PARP1/PPIA/PYCR1/TRAP1	4
BP	GO:0090329	regulation of DNA-templated DNA replication	4/145	48/18888	0.000498751	0.00918921	0.00795976	MCM3/MCM5/MCM6/MCM7	4
BP	GO:0043457	regulation of cellular respiration	4/145	50/18888	0.000583345	0.010403	0.00901114	ARL2/SHMT2/TRAP1/UQCC2	4
BP	GO:0008631	intrinsic apoptotic signaling pathway in response to oxidative stress	4/145	64/18888	0.00148132	0.0208555	0.0180652	PARP1/PPIA/PYCR1/TRAP1	4
BP	GO:0006801	superoxide metabolic process	4/145	73/18888	0.00240619	0.0308613	0.0267323	CCS/PRDX1/PRDX2/PREX1	4
BP	GO:0006081	cellular aldehyde metabolic process	4/145	76/18888	0.00278652	0.0350774	0.0303843	AKR7A2/DHRS4/DHRS4L2/SLC25A10	4
BP	GO:0032508	DNA duplex unwinding	4/145	79/18888	0.00320611	0.038053	0.0329618	MCM3/MCM5/MCM6/MCM7	4
BP	GO:1901657	glycosyl compound metabolic process	4/145	83/18888	0.0038299	0.0420307	0.0364073	ADK/AKR7A2/APRT/DNPH1	4
BP	GO:0032392	DNA geometric change	4/145	85/18888	0.00417061	0.0450851	0.039053	MCM3/MCM5/MCM6/MCM7	4
CC	GO:0042555	MCM complex	4/149	11/19894	9.57423e-07	6.9376e-05	5.44125e-05	MCM3/MCM5/MCM6/MCM7	4
CC	GO:0071162	CMG complex	4/149	11/19894	9.57423e-07	6.9376e-05	5.44125e-05	MCM3/MCM5/MCM6/MCM7	4
CC	GO:0031261	DNA replication preinitiation complex	4/149	13/19894	2.05033e-06	6.9376e-05	5.44125e-05	MCM3/MCM5/MCM6/MCM7	4
CC	GO:0043601	nuclear replisome	4/149	22/19894	1.99035e-05	0.000341279	0.00026767	MCM3/PRIM1/RPA1/RPA3	4
CC	GO:0030894	replisome	4/149	24/19894	2.85775e-05	0.000429081	0.000336534	MCM3/PRIM1/RPA1/RPA3	4
CC	GO:0035578	azurophil granule lumen	4/149	91/19894	0.00487902	0.0299826	0.0235157	GDI2/NAPRT/NPC2/PADI2	4
MF	GO:0017116	single-stranded DNA helicase activity	4/151	23/18522	3.33143e-05	0.000808427	0.000675637	MCM3/MCM5/MCM6/MCM7	4
MF	GO:0016597	amino acid binding	4/151	50/18522	0.000730432	0.0115599	0.00966109	ASS1/CPS1/SHMT1/SLC1A3	4
MF	GO:0030170	pyridoxal phosphate binding	4/151	56/18522	0.00112171	0.0170126	0.0142182	DDC/GOT1/SHMT1/SHMT2	4
MF	GO:0070279	vitamin B6 binding	4/151	57/18522	0.0011988	0.0174545	0.0145875	DDC/GOT1/SHMT1/SHMT2	4
MF	GO:0003678	DNA helicase activity	4/151	59/18522	0.00136397	0.0190956	0.015959	MCM3/MCM5/MCM6/MCM7	4
MF	GO:0008235	metalloexopeptidase activity	4/151	66/18522	0.00206698	0.0268707	0.022457	CNDP2/DPP3/LAP3/RNPEP	4
MF	GO:0003684	damaged DNA binding	4/151	73/18522	0.00298744	0.0362476	0.0302937	MSH6/PARP1/RPA1/RPA3	4
BP	GO:0032261	purine nucleotide salvage	3/145	11/18888	6.98934e-05	0.00210665	0.00182479	ADK/APRT/NAPRT	3
BP	GO:0043174	nucleoside salvage	3/145	12/18888	9.26671e-05	0.00271654	0.00235309	ADK/APRT/DNPH1	3
BP	GO:0006167	AMP biosynthetic process	3/145	13/18888	0.00011979	0.00324494	0.00281079	ADK/APRT/PAICS	3
BP	GO:0006563	L-serine metabolic process	3/145	13/18888	0.00011979	0.00324494	0.00281079	PHGDH/SHMT1/SHMT2	3
BP	GO:0006177	GMP biosynthetic process	3/145	14/18888	0.000151603	0.00381683	0.00330616	ADK/APRT/PAICS	3
BP	GO:0043101	purine-containing compound salvage	3/145	15/18888	0.000188439	0.00448066	0.00388118	ADK/APRT/NAPRT	3
BP	GO:0009084	glutamine family amino acid biosynthetic process	3/145	16/18888	0.000230622	0.00530679	0.00459678	ASS1/GLUL/PYCR1	3
BP	GO:0006544	glycine metabolic process	3/145	17/18888	0.000278469	0.00614354	0.00532159	PHGDH/SHMT1/SHMT2	3
BP	GO:0043173	nucleotide salvage	3/145	18/18888	0.000332287	0.00677233	0.00586625	ADK/APRT/NAPRT	3
BP	GO:0009163	nucleoside biosynthetic process	3/145	19/18888	0.000392377	0.00749721	0.00649414	ADK/APRT/DNPH1	3
BP	GO:0009168	purine ribonucleoside monophosphate biosynthetic process	3/145	19/18888	0.000392377	0.00749721	0.00649414	ADK/APRT/PAICS	3
BP	GO:0034404	nucleobase-containing small molecule biosynthetic process	3/145	19/18888	0.000392377	0.00749721	0.00649414	ADK/APRT/DNPH1	3
BP	GO:0046653	tetrahydrofolate metabolic process	3/145	19/18888	0.000392377	0.00749721	0.00649414	MTHFD1/SHMT1/SHMT2	3
BP	GO:0009067	aspartate family amino acid biosynthetic process	3/145	21/18888	0.000532534	0.00957666	0.00829538	GOT1/MRI1/MTHFD1	3
BP	GO:0009127	purine nucleoside monophosphate biosynthetic process	3/145	21/18888	0.000532534	0.00957666	0.00829538	ADK/APRT/PAICS	3
BP	GO:0019430	removal of superoxide radicals	3/145	22/18888	0.000613162	0.0107957	0.00935131	CCS/PRDX1/PRDX2	3
BP	GO:0009162	deoxyribonucleoside monophosphate metabolic process	3/145	23/18888	0.000701186	0.0120043	0.0103982	ADK/DNPH1/SHMT1	3
BP	GO:0046033	AMP metabolic process	3/145	23/18888	0.000701186	0.0120043	0.0103982	ADK/APRT/PAICS	3
BP	GO:0071450	cellular response to oxygen radical	3/145	24/18888	0.000796867	0.0131177	0.0113626	CCS/PRDX1/PRDX2	3
BP	GO:0071451	cellular response to superoxide	3/145	24/18888	0.000796867	0.0131177	0.0113626	CCS/PRDX1/PRDX2	3
BP	GO:1901659	glycosyl compound biosynthetic process	3/145	25/18888	0.00090046	0.0143308	0.0124135	ADK/APRT/DNPH1	3
BP	GO:0000303	response to superoxide	3/145	27/18888	0.00113237	0.0168283	0.0145768	CCS/PRDX1/PRDX2	3
BP	GO:0006541	glutamine metabolic process	3/145	27/18888	0.00113237	0.0168283	0.0145768	CPS1/GLUL/PHGDH	3
BP	GO:0021846	cell proliferation in forebrain	3/145	27/18888	0.00113237	0.0168283	0.0145768	DISC1/NFIB/RRM1	3
BP	GO:0046037	GMP metabolic process	3/145	27/18888	0.00113237	0.0168283	0.0145768	ADK/APRT/PAICS	3
BP	GO:0000305	response to oxygen radical	3/145	28/18888	0.00126116	0.0181133	0.0156899	CCS/PRDX1/PRDX2	3
BP	GO:0006760	folic acid-containing compound metabolic process	3/145	28/18888	0.00126116	0.0181133	0.0156899	MTHFD1/SHMT1/SHMT2	3
BP	GO:0015740	C4-dicarboxylate transport	3/145	28/18888	0.00126116	0.0181133	0.0156899	SLC1A3/SLC25A10/SLC25A11	3
BP	GO:1903715	regulation of aerobic respiration	3/145	33/18888	0.00204237	0.0280171	0.0242687	ARL2/SHMT2/UQCC2	3
BP	GO:0000096	sulfur amino acid metabolic process	3/145	34/18888	0.00222752	0.0294282	0.0254909	CPS1/MRI1/MTHFD1	3
BP	GO:0060074	synapse maturation	3/145	34/18888	0.00222752	0.0294282	0.0254909	DISC1/NFIA/VPS35	3
BP	GO:1902176	negative regulation of oxidative stress-induced intrinsic apoptotic signaling pathway	3/145	34/18888	0.00222752	0.0294282	0.0254909	PPIA/PYCR1/TRAP1	3
BP	GO:1903749	positive regulation of establishment of protein localization to mitochondrion	3/145	34/18888	0.00222752	0.0294282	0.0254909	HUWE1/USP36/VPS11	3
BP	GO:1903955	positive regulation of protein targeting to mitochondrion	3/145	34/18888	0.00222752	0.0294282	0.0254909	HUWE1/USP36/VPS11	3
BP	GO:0006298	mismatch repair	3/145	35/18888	0.00242275	0.0308613	0.0267323	MSH6/RPA1/RPA3	3
BP	GO:0009156	ribonucleoside monophosphate biosynthetic process	3/145	35/18888	0.00242275	0.0308613	0.0267323	ADK/APRT/PAICS	3
BP	GO:0009167	purine ribonucleoside monophosphate metabolic process	3/145	40/18888	0.00355648	0.0409373	0.0354602	ADK/APRT/PAICS	3
BP	GO:0009126	purine nucleoside monophosphate metabolic process	3/145	42/18888	0.00408655	0.0446185	0.0386489	ADK/APRT/PAICS	3
BP	GO:0071548	response to dexamethasone	3/145	44/18888	0.00466219	0.0479667	0.0415492	ASS1/CPS1/PCK2	3
CC	GO:1902555	endoribonuclease complex	3/149	35/19894	0.00226077	0.0164713	0.0129187	AGO2/MRPL44/TSNAX	3
CC	GO:1905348	endonuclease complex	3/149	41/19894	0.00356358	0.0239135	0.0187557	AGO2/MRPL44/TSNAX	3
CC	GO:0009295	nucleoid	3/149	46/19894	0.0049383	0.0299826	0.0235157	CPS1/SHMT2/UQCC2	3
CC	GO:0042645	mitochondrial nucleoid	3/149	46/19894	0.0049383	0.0299826	0.0235157	CPS1/SHMT2/UQCC2	3
CC	GO:0000315	organellar large ribosomal subunit	3/149	56/19894	0.00854112	0.048951	0.0383929	MRPL21/MRPL44/MRPL46	3
CC	GO:0005762	mitochondrial large ribosomal subunit	3/149	56/19894	0.00854112	0.048951	0.0383929	MRPL21/MRPL44/MRPL46	3
MF	GO:0016801	hydrolase activity, acting on ether bonds	3/151	10/18522	6.11203e-05	0.00117094	0.000978603	AKR7A2/EPHX1/RNPEP	3
MF	GO:0016803	ether hydrolase activity	3/151	10/18522	6.11203e-05	0.00117094	0.000978603	AKR7A2/EPHX1/RNPEP	3
MF	GO:0015036	disulfide oxidoreductase activity	3/151	39/18522	0.00391535	0.0419172	0.0350321	CCS/DNAJC10/TMX2	3
MF	GO:0004177	aminopeptidase activity	3/151	40/18522	0.00420777	0.0437609	0.0365728	DPP3/LAP3/RNPEP	3
BP	GO:0002934	desmosome organization	2/145	10/18888	0.00252958	0.0320314	0.0277458	DSP/PKP3	2
BP	GO:0000050	urea cycle	2/145	11/18888	0.00307618	0.0371922	0.0322162	ASS1/CPS1	2
BP	GO:0006188	IMP biosynthetic process	2/145	11/18888	0.00307618	0.0371922	0.0322162	APRT/PAICS	2
BP	GO:0042451	purine nucleoside biosynthetic process	2/145	11/18888	0.00307618	0.0371922	0.0322162	ADK/APRT	2
BP	GO:0042455	ribonucleoside biosynthetic process	2/145	11/18888	0.00307618	0.0371922	0.0322162	ADK/APRT	2
BP	GO:0046129	purine ribonucleoside biosynthetic process	2/145	11/18888	0.00307618	0.0371922	0.0322162	ADK/APRT	2
BP	GO:0007494	midgut development	2/145	12/18888	0.00367288	0.0409373	0.0354602	ASS1/CPS1	2
BP	GO:0009086	methionine biosynthetic process	2/145	12/18888	0.00367288	0.0409373	0.0354602	MRI1/MTHFD1	2
BP	GO:0010635	regulation of mitochondrial fusion	2/145	12/18888	0.00367288	0.0409373	0.0354602	HUWE1/MTCH2	2
BP	GO:0017062	respiratory chain complex III assembly	2/145	12/18888	0.00367288	0.0409373	0.0354602	UQCC1/UQCC2	2
BP	GO:0034551	mitochondrial respiratory chain complex III assembly	2/145	12/18888	0.00367288	0.0409373	0.0354602	UQCC1/UQCC2	2
BP	GO:0042416	dopamine biosynthetic process	2/145	12/18888	0.00367288	0.0409373	0.0354602	DDC/VPS35	2
BP	GO:0071377	cellular response to glucagon stimulus	2/145	12/18888	0.00367288	0.0409373	0.0354602	ASS1/CPS1	2
BP	GO:0160049	negative regulation of cGAS/STING signaling pathway	2/145	12/18888	0.00367288	0.0409373	0.0354602	PARP1/PRKDC	2
BP	GO:0019321	pentose metabolic process	2/145	13/18888	0.0043189	0.0450851	0.039053	DCXR/PGD	2
BP	GO:0019627	urea metabolic process	2/145	13/18888	0.0043189	0.0450851	0.039053	ASS1/CPS1	2
BP	GO:0021781	glial cell fate commitment	2/145	13/18888	0.0043189	0.0450851	0.039053	NFIA/NFIB	2
BP	GO:0031115	negative regulation of microtubule polymerization	2/145	13/18888	0.0043189	0.0450851	0.039053	STMN1/TBCD	2
BP	GO:0043650	dicarboxylic acid biosynthetic process	2/145	13/18888	0.0043189	0.0450851	0.039053	GOT1/MTHFD1	2
BP	GO:0071941	nitrogen cycle metabolic process	2/145	13/18888	0.0043189	0.0450851	0.039053	ASS1/CPS1	2
BP	GO:0140896	cGAS/STING signaling pathway	2/145	13/18888	0.0043189	0.0450851	0.039053	PARP1/PRKDC	2
CC	GO:0008303	caspase complex	2/149	10/19894	0.00241054	0.0170746	0.0133919	GPAA1/PIGT	2
CC	GO:0005662	DNA replication factor A complex	2/149	13/19894	0.00411714	0.0269198	0.0211135	RPA1/RPA3	2
MF	GO:0005536	glucose binding	2/151	11/18522	0.00346028	0.038168	0.0318986	GYS1/UGP2	2
MF	GO:0016725	oxidoreductase activity, acting on CH or CH2 groups	2/151	11/18522	0.00346028	0.038168	0.0318986	RRM1/RRM2	2

[truncated: 1 more sheets: Top30]
