# Supplementary material for: Lapatinib-induced enhancement of mitochondrial respiration in HER2-positive SK-BR-3 cells: mechanism revealed by analysis of proteomic but not transcriptomic data
Source: Front Mol Biosci. 2024 Sep 30;11:1470496. doi: 10.3389/fmolb.2024.1470496 (PMC11472020; doi:10.3389/fmolb.2024.1470496)
Supplement: Supplementary file 1 [file DataSheet1.ZIP › SKBR_suppementary_2024/Tables S3.xlsx]

## Sheet: SKBR_cells_Lap_cor_vs_Control
mol_pathway	test_mean_pal	p_val	p_adj	lapatinib core				Egf	mol_pathway	test_mean_pal	p_val	p_adj						L_EGF	mol_pathway	test_mean_pal	p_val	p_adj						L_ds	mol_pathway	test_mean_pal	p_val	p_adj						ds	mol_pathway	test_mean_pal	p_val	p_adj
TCA_cycle	31.7371	0.0021645	0.00270955	TCA					TCA_cycle	-2.94113	0.00911579	0.0212411							TCA_cycle	0									TCA_cycle	0									TCA_cycle	0
reactome_Citric_acid_cycle_TCA_cycle__Main_Pathway	28.3964	0.0021645	0.00270955	TCA					reactome_Citric_acid_cycle_TCA_cycle__Main_Pathway	0									reactome_Citric_acid_cycle_TCA_cycle__Main_Pathway	0									reactome_Citric_acid_cycle_TCA_cycle__Main_Pathway	0									reactome_Citric_acid_cycle_TCA_cycle__Main_Pathway	0
KEGG_Propanoate_metabolism_Main_Pathway	27.7827	0.0021645	0.00270955	TCA related					KEGG_Propanoate_metabolism_Main_Pathway	0									KEGG_Propanoate_metabolism_Main_Pathway	-2.49033	0.00911579	0.0238309							KEGG_Propanoate_metabolism_Main_Pathway	0									KEGG_Propanoate_metabolism_Main_Pathway	0
isoleucine_degradation	23.9643	0.0021645	0.00270955	amino acid degradation					isoleucine_degradation	0									isoleucine_degradation	0									isoleucine_degradation	0									isoleucine_degradation	0
KEGG_Citrate_cycle_TCA_cycle__Main_Pathway	22.7087	0.0021645	0.00270955	TCA					KEGG_Citrate_cycle_TCA_cycle__Main_Pathway	-5.53922	0.00911579	0.0212411							KEGG_Citrate_cycle_TCA_cycle__Main_Pathway	0									KEGG_Citrate_cycle_TCA_cycle__Main_Pathway	0									KEGG_Citrate_cycle_TCA_cycle__Main_Pathway	0
reactome_Branched_chain_amino_acid_catabolism_Main_Pathway	21.977	0.0021645	0.00270955	amino acid degradation					reactome_Branched_chain_amino_acid_catabolism_Main_Pathway	0									reactome_Branched_chain_amino_acid_catabolism_Main_Pathway	0									reactome_Branched_chain_amino_acid_catabolism_Main_Pathway	0									reactome_Branched_chain_amino_acid_catabolism_Main_Pathway	0
valine_degradation	21.652	0.0021645	0.00270955	amino acid degradation					valine_degradation	0									valine_degradation	0									valine_degradation	0									valine_degradation	0
KEGG_Lysine_degradation_Main_Pathway	19.1634	0.0021645	0.00270955	amino acid degradation					KEGG_Lysine_degradation_Main_Pathway	0									KEGG_Lysine_degradation_Main_Pathway	0									KEGG_Lysine_degradation_Main_Pathway	0									KEGG_Lysine_degradation_Main_Pathway	0
reactome_Biotin_transport_and_metabolism_Main_Pathway	16.8714	0.0021645	0.00270955						reactome_Biotin_transport_and_metabolism_Main_Pathway	-4.81779	0.00911579	0.0212411							reactome_Biotin_transport_and_metabolism_Main_Pathway	-5.20705	0.00911579	0.0238309							reactome_Biotin_transport_and_metabolism_Main_Pathway	0									reactome_Biotin_transport_and_metabolism_Main_Pathway	0
superpathway_of_conversion_of_glucose_to_acetyl_CoA_and_entry_into_the_TCA_cycle	16.1275	0.0021645	0.00270955	TCA					superpathway_of_conversion_of_glucose_to_acetyl_CoA_and_entry_into_the_TCA_cycle	0.885914	0.443102	0.545615							superpathway_of_conversion_of_glucose_to_acetyl_CoA_and_entry_into_the_TCA_cycle	4.23615	0.00911579	0.0238309							superpathway_of_conversion_of_glucose_to_acetyl_CoA_and_entry_into_the_TCA_cycle	0									superpathway_of_conversion_of_glucose_to_acetyl_CoA_and_entry_into_the_TCA_cycle	0
leucine_degradation	15.9796	0.0021645	0.00270955	amino acid degradation					leucine_degradation	0									leucine_degradation	0									leucine_degradation	0									leucine_degradation	0
reactome_Regulation_of_pyruvate_dehydrogenase_PDH_complex_Main_Pathway	15.5642	0.0021645	0.00270955	TCA related					reactome_Regulation_of_pyruvate_dehydrogenase_PDH_complex_Main_Pathway	0									reactome_Regulation_of_pyruvate_dehydrogenase_PDH_complex_Main_Pathway	0									reactome_Regulation_of_pyruvate_dehydrogenase_PDH_complex_Main_Pathway	0									reactome_Regulation_of_pyruvate_dehydrogenase_PDH_complex_Main_Pathway	0
KEGG_Valine_leucine_and_isoleucine_degradation_Main_Pathway	15.3488	0.0021645	0.00270955	amino acid degradation					KEGG_Valine_leucine_and_isoleucine_degradation_Main_Pathway	0	1	1							KEGG_Valine_leucine_and_isoleucine_degradation_Main_Pathway	0	1	1							KEGG_Valine_leucine_and_isoleucine_degradation_Main_Pathway	0	1	1							KEGG_Valine_leucine_and_isoleucine_degradation_Main_Pathway	-0.216125	0.300862	0.322192
KEGG_Fatty_acid_degradation_Main_Pathway	15.3027	0.0021645	0.00270955	TCA related					KEGG_Fatty_acid_degradation_Main_Pathway	0									KEGG_Fatty_acid_degradation_Main_Pathway	3.53951	0.00911579	0.0238309							KEGG_Fatty_acid_degradation_Main_Pathway	0									KEGG_Fatty_acid_degradation_Main_Pathway	0
reactome_Gluconeogenesis_Main_Pathway	15.0825	0.0021645	0.00270955	Gluconeogenesis					reactome_Gluconeogenesis_Main_Pathway	-23.7305	0.00911579	0.0212411							reactome_Gluconeogenesis_Main_Pathway	0									reactome_Gluconeogenesis_Main_Pathway	0									reactome_Gluconeogenesis_Main_Pathway	0
reactome_Trafficking_and_processing_of_endosomal_TLR_Main_Pathway	14.6304	0.0021645	0.00270955						reactome_Trafficking_and_processing_of_endosomal_TLR_Main_Pathway	0									reactome_Trafficking_and_processing_of_endosomal_TLR_Main_Pathway	0									reactome_Trafficking_and_processing_of_endosomal_TLR_Main_Pathway	0									reactome_Trafficking_and_processing_of_endosomal_TLR_Main_Pathway	0
JAK_STAT_Pathway_JAK_Degradation	12.6311	0.0021645	0.00270955						JAK_STAT_Pathway_JAK_Degradation	0									JAK_STAT_Pathway_JAK_Degradation	0									JAK_STAT_Pathway_JAK_Degradation	0									JAK_STAT_Pathway_JAK_Degradation	0
reactome_RNA_Polymerase_I_Promoter_Opening_Main_Pathway	12.4465	0.0021645	0.00270955						reactome_RNA_Polymerase_I_Promoter_Opening_Main_Pathway	0									reactome_RNA_Polymerase_I_Promoter_Opening_Main_Pathway	0									reactome_RNA_Polymerase_I_Promoter_Opening_Main_Pathway	3.5469	0.000841756	0.00380838							reactome_RNA_Polymerase_I_Promoter_Opening_Main_Pathway	0
KEGG_Pyruvate_metabolism_Main_Pathway	11.8395	0.0021645	0.00270955						KEGG_Pyruvate_metabolism_Main_Pathway	-4.15442	0.00911579	0.0212411							KEGG_Pyruvate_metabolism_Main_Pathway	-3.53695	0.00911579	0.0238309							KEGG_Pyruvate_metabolism_Main_Pathway	-5.20401	0.000841756	0.00380838							KEGG_Pyruvate_metabolism_Main_Pathway	0
NCI_Caspase_Cascade_in_Apoptosis_Pathway__DNA_fragmentation_during_apoptosis_	11.458	0.0021645	0.00270955						NCI_Caspase_Cascade_in_Apoptosis_Pathway__DNA_fragmentation_during_apoptosis_	0									NCI_Caspase_Cascade_in_Apoptosis_Pathway__DNA_fragmentation_during_apoptosis_	0									NCI_Caspase_Cascade_in_Apoptosis_Pathway__DNA_fragmentation_during_apoptosis_	0									NCI_Caspase_Cascade_in_Apoptosis_Pathway__DNA_fragmentation_during_apoptosis_	3.63775	0.152117	0.256809
Glucocorticoid_Receptor_Signaling_Pathway_Cell_Cycle_Progression	10.6875	0.0021645	0.00270955						Glucocorticoid_Receptor_Signaling_Pathway_Cell_Cycle_Progression	3.51593	0.0238095	0.0348729							Glucocorticoid_Receptor_Signaling_Pathway_Cell_Cycle_Progression	0	1	1							Glucocorticoid_Receptor_Signaling_Pathway_Cell_Cycle_Progression	0	1	1							Glucocorticoid_Receptor_Signaling_Pathway_Cell_Cycle_Progression	-0.0332032	0.300862	0.322192
biocarta_hypoxia_and_p53_in_the_cardiovascular_system_Main_Pathway	9.44149	0.0021645	0.00270955						biocarta_hypoxia_and_p53_in_the_cardiovascular_system_Main_Pathway	-4.5886	0.0238095	0.0348729							biocarta_hypoxia_and_p53_in_the_cardiovascular_system_Main_Pathway	0	0.511482	0.596052							biocarta_hypoxia_and_p53_in_the_cardiovascular_system_Main_Pathway	-4.19228	0.000426239	0.0025483							biocarta_hypoxia_and_p53_in_the_cardiovascular_system_Main_Pathway	-3.47778	0.00202114	0.00481383
reactome_p130Cas_linkage_to_MAPK_signaling_for_integrins_Main_Pathway	9.40522	0.0021645	0.00270955						reactome_p130Cas_linkage_to_MAPK_signaling_for_integrins_Main_Pathway	0									reactome_p130Cas_linkage_to_MAPK_signaling_for_integrins_Main_Pathway	0									reactome_p130Cas_linkage_to_MAPK_signaling_for_integrins_Main_Pathway	-0.157064	0.284215	0.362333							reactome_p130Cas_linkage_to_MAPK_signaling_for_integrins_Main_Pathway	0
KEGG_Alanine_aspartate_and_glutamate_metabolism_Main_Pathway	9.26949	0.0021645	0.00270955						KEGG_Alanine_aspartate_and_glutamate_metabolism_Main_Pathway	-11.8703	0.00911579	0.0212411							KEGG_Alanine_aspartate_and_glutamate_metabolism_Main_Pathway	-5.81647	0.00911579	0.0238309							KEGG_Alanine_aspartate_and_glutamate_metabolism_Main_Pathway	-3.08754	0.0012044	0.00446032							KEGG_Alanine_aspartate_and_glutamate_metabolism_Main_Pathway	0
KEGG_Endocytosis_Main_Pathway	9.26494	0.0021645	0.00270955						KEGG_Endocytosis_Main_Pathway	8.46533	0.00911579	0.0212411							KEGG_Endocytosis_Main_Pathway	7.97589	0.00911579	0.0238309							KEGG_Endocytosis_Main_Pathway	1.19146	0.299014	0.362333							KEGG_Endocytosis_Main_Pathway	0
KEGG_Butanoate_metabolism_Main_Pathway	8.88056	0.0021645	0.00270955						KEGG_Butanoate_metabolism_Main_Pathway	0	1	1							KEGG_Butanoate_metabolism_Main_Pathway	0	1	1							KEGG_Butanoate_metabolism_Main_Pathway	0	1	1							KEGG_Butanoate_metabolism_Main_Pathway	-0.451898	0.300862	0.322192
cAMP_Pathway_Glycolisis	8.64117	0.0021645	0.00270955						cAMP_Pathway_Glycolisis	0									cAMP_Pathway_Glycolisis	0									cAMP_Pathway_Glycolisis	0									cAMP_Pathway_Glycolisis	0
Glucocorticoid_Receptor_Signaling_Pathway_Gene_Expression_via_CREB3_STAT5B_SLC22A2_POU2F1	8.48713	0.0021645	0.00270955						Glucocorticoid_Receptor_Signaling_Pathway_Gene_Expression_via_CREB3_STAT5B_SLC22A2_POU2F1	2.79206	0.0238095	0.0348729							Glucocorticoid_Receptor_Signaling_Pathway_Gene_Expression_via_CREB3_STAT5B_SLC22A2_POU2F1	0	1	1							Glucocorticoid_Receptor_Signaling_Pathway_Gene_Expression_via_CREB3_STAT5B_SLC22A2_POU2F1	0	1	1							Glucocorticoid_Receptor_Signaling_Pathway_Gene_Expression_via_CREB3_STAT5B_SLC22A2_POU2F1	-0.0263673	0.300862	0.322192
reactive_oxygen_species_degradation	8.46047	0.0021645	0.00270955						reactive_oxygen_species_degradation	9.11597	0.00911579	0.0212411							reactive_oxygen_species_degradation	0									reactive_oxygen_species_degradation	-6.26223	0.000841756	0.00380838							reactive_oxygen_species_degradation	0
reactome_Glycogen_breakdown_glycogenolysis__Main_Pathway	8.26547	0.0021645	0.00270955						reactome_Glycogen_breakdown_glycogenolysis__Main_Pathway	0	1	1							reactome_Glycogen_breakdown_glycogenolysis__Main_Pathway	0	1	1							reactome_Glycogen_breakdown_glycogenolysis__Main_Pathway	0	1	1							reactome_Glycogen_breakdown_glycogenolysis__Main_Pathway	0.227236	0.300862	0.322192
KEGG_Hedgehog_signaling_Main_Pathway	8.09249	0.0021645	0.00270955						KEGG_Hedgehog_signaling_Main_Pathway	0									KEGG_Hedgehog_signaling_Main_Pathway	0									KEGG_Hedgehog_signaling_Main_Pathway	0									KEGG_Hedgehog_signaling_Main_Pathway	0
NCI_Signaling_events_mediated_by_focal_adhesion_kinase_Pathway__negative_regulation_of_cell_adhesion_involved_in_substrate_bound_cell_migration_	8.06318	0.0021645	0.00270955						NCI_Signaling_events_mediated_by_focal_adhesion_kinase_Pathway__negative_regulation_of_cell_adhesion_involved_in_substrate_bound_cell_migration_	0									NCI_Signaling_events_mediated_by_focal_adhesion_kinase_Pathway__negative_regulation_of_cell_adhesion_involved_in_substrate_bound_cell_migration_	0									NCI_Signaling_events_mediated_by_focal_adhesion_kinase_Pathway__negative_regulation_of_cell_adhesion_involved_in_substrate_bound_cell_migration_	-0.145249	0.284215	0.362333							NCI_Signaling_events_mediated_by_focal_adhesion_kinase_Pathway__negative_regulation_of_cell_adhesion_involved_in_substrate_bound_cell_migration_	0
HIF1Alpha_Pathway_p53_Hypoxia_Pathway	7.83514	0.0021645	0.00270955						HIF1Alpha_Pathway_p53_Hypoxia_Pathway	0									HIF1Alpha_Pathway_p53_Hypoxia_Pathway	-1.82165	0.00911579	0.0238309							HIF1Alpha_Pathway_p53_Hypoxia_Pathway	-1.92031	0.284215	0.362333							HIF1Alpha_Pathway_p53_Hypoxia_Pathway	0
Mitochondrial_Apoptosis_Pathway_Apoptosis	7.50168	0.0021645	0.00270955						Mitochondrial_Apoptosis_Pathway_Apoptosis	0	1	1							Mitochondrial_Apoptosis_Pathway_Apoptosis	0	1	1							Mitochondrial_Apoptosis_Pathway_Apoptosis	-1.87461	0.299014	0.362333							Mitochondrial_Apoptosis_Pathway_Apoptosis	4.14834	0.0199815	0.043118
NCI_HIF_2_alpha_transcription_factor_network_Main_Pathway	7.38189	0.0021645	0.00270955						NCI_HIF_2_alpha_transcription_factor_network_Main_Pathway	0									NCI_HIF_2_alpha_transcription_factor_network_Main_Pathway	-4.34393	0.00911579	0.0238309							NCI_HIF_2_alpha_transcription_factor_network_Main_Pathway	-4.83724	0.000240314	0.0025483							NCI_HIF_2_alpha_transcription_factor_network_Main_Pathway	0
reactome_Respiratory_electron_transport_Main_Pathway	7.34417	0.0021645	0.00270955						reactome_Respiratory_electron_transport_Main_Pathway	-5.68471	0.0238095	0.0348729							reactome_Respiratory_electron_transport_Main_Pathway	0	0.511482	0.596052							reactome_Respiratory_electron_transport_Main_Pathway	-1.32714	0.0243382	0.06467							reactome_Respiratory_electron_transport_Main_Pathway	-2.03099	0.00125763	0.00481383
biocarta_map_kinase_inactivation_of_smrt_corepressor_Main_Pathway	6.88195	0.0021645	0.00270955						biocarta_map_kinase_inactivation_of_smrt_corepressor_Main_Pathway	0	0.511482	0.562919							biocarta_map_kinase_inactivation_of_smrt_corepressor_Main_Pathway	7.08591	0.0238095	0.0357346							biocarta_map_kinase_inactivation_of_smrt_corepressor_Main_Pathway	0	0.25843	0.362333							biocarta_map_kinase_inactivation_of_smrt_corepressor_Main_Pathway	-0.1562	0.300862	0.322192
reactome_Establishment_of_Sister_Chromatid_Cohesion_Main_Pathway	6.82836	0.0021645	0.00270955						reactome_Establishment_of_Sister_Chromatid_Cohesion_Main_Pathway	0									reactome_Establishment_of_Sister_Chromatid_Cohesion_Main_Pathway	0									reactome_Establishment_of_Sister_Chromatid_Cohesion_Main_Pathway	0									reactome_Establishment_of_Sister_Chromatid_Cohesion_Main_Pathway	0
HIF1Alpha_Pathway	6.74693	0.0021645	0.00270955						HIF1Alpha_Pathway	0									HIF1Alpha_Pathway	-1.56864	0.00911579	0.0238309							HIF1Alpha_Pathway	-1.6536	0.284215	0.362333							HIF1Alpha_Pathway	0
NAD_de_novo_biosynthesis	6.68123	0.004329	0.0052114						NAD_de_novo_biosynthesis	0									NAD_de_novo_biosynthesis	0									NAD_de_novo_biosynthesis	0									NAD_de_novo_biosynthesis	0
KEGG_Renal_cell_carcinoma_Main_Pathway	6.58366	0.0021645	0.00270955						KEGG_Renal_cell_carcinoma_Main_Pathway	0									KEGG_Renal_cell_carcinoma_Main_Pathway	0									KEGG_Renal_cell_carcinoma_Main_Pathway	0									KEGG_Renal_cell_carcinoma_Main_Pathway	0
reactome_Scavenging_of_heme_from_plasma_Main_Pathway	6.58292	0.004329	0.0052114						reactome_Scavenging_of_heme_from_plasma_Main_Pathway	0									reactome_Scavenging_of_heme_from_plasma_Main_Pathway	0									reactome_Scavenging_of_heme_from_plasma_Main_Pathway	0									reactome_Scavenging_of_heme_from_plasma_Main_Pathway	0
WNT_Pathway_Cell_Fate_Proliferation_Differentiation_Adhesion_and_Survival	6.408	0.0021645	0.00270955						WNT_Pathway_Cell_Fate_Proliferation_Differentiation_Adhesion_and_Survival	0									WNT_Pathway_Cell_Fate_Proliferation_Differentiation_Adhesion_and_Survival	0									WNT_Pathway_Cell_Fate_Proliferation_Differentiation_Adhesion_and_Survival	0.0475798	0.284215	0.362333							WNT_Pathway_Cell_Fate_Proliferation_Differentiation_Adhesion_and_Survival	0
KEGG_Arginine_and_proline_metabolism_Main_Pathway	6.39139	0.0021645	0.00270955						KEGG_Arginine_and_proline_metabolism_Main_Pathway	-9.24412	0.00911579	0.0212411							KEGG_Arginine_and_proline_metabolism_Main_Pathway	-1.68642	0.00911579	0.0238309							KEGG_Arginine_and_proline_metabolism_Main_Pathway	-2.24343	0.000841756	0.00380838							KEGG_Arginine_and_proline_metabolism_Main_Pathway	0
EGF_Pathway_Actin_Cytoskeletal_Rearrangement	6.35257	0.0021645	0.00270955						EGF_Pathway_Actin_Cytoskeletal_Rearrangement	-4.19985	0.00911579	0.0212411							EGF_Pathway_Actin_Cytoskeletal_Rearrangement	0									EGF_Pathway_Actin_Cytoskeletal_Rearrangement	0									EGF_Pathway_Actin_Cytoskeletal_Rearrangement	0
EGF_Pathway_Cell_Survival	6.35257	0.0021645	0.00270955						EGF_Pathway_Cell_Survival	0	0.511482	0.562919							EGF_Pathway_Cell_Survival	0	0.511482	0.596052							EGF_Pathway_Cell_Survival	0	0.25843	0.362333							EGF_Pathway_Cell_Survival	-2.00641	0.00202114	0.00481383
NCI_IL8_and_CXCR2_mediated_signaling_events_Pathway__cAMP_biosynthetic_process_	6.28692	0.0021645	0.00270955						NCI_IL8_and_CXCR2_mediated_signaling_events_Pathway__cAMP_biosynthetic_process_	6.44855	0.00911579	0.0212411							NCI_IL8_and_CXCR2_mediated_signaling_events_Pathway__cAMP_biosynthetic_process_	5.1238	0.00911579	0.0238309							NCI_IL8_and_CXCR2_mediated_signaling_events_Pathway__cAMP_biosynthetic_process_	-0.197655	0.284215	0.362333							NCI_IL8_and_CXCR2_mediated_signaling_events_Pathway__cAMP_biosynthetic_process_	0
biocarta_the_igf_1_receptor_and_longevity_Main_Pathway	6.20435	0.0021645	0.00270955						biocarta_the_igf_1_receptor_and_longevity_Main_Pathway	6.68504	0.0238095	0.0348729							biocarta_the_igf_1_receptor_and_longevity_Main_Pathway	0	0.511482	0.596052							biocarta_the_igf_1_receptor_and_longevity_Main_Pathway	-4.5923	0.00191078	0.00632142							biocarta_the_igf_1_receptor_and_longevity_Main_Pathway	-3.47778	0.00202114	0.00481383
NCI_Ceramide_signaling_Pathway__cell_survival_	6.1822	0.0021645	0.00270955						NCI_Ceramide_signaling_Pathway__cell_survival_	0									NCI_Ceramide_signaling_Pathway__cell_survival_	0									NCI_Ceramide_signaling_Pathway__cell_survival_	0									NCI_Ceramide_signaling_Pathway__cell_survival_	0
reactome_Metabolism_of_Angiotensinogen_to_Angiotensins_Main_Pathway	6.1822	0.0021645	0.00270955						reactome_Metabolism_of_Angiotensinogen_to_Angiotensins_Main_Pathway	-3.72216	0.119795	0.158533							reactome_Metabolism_of_Angiotensinogen_to_Angiotensins_Main_Pathway	0	1	1							reactome_Metabolism_of_Angiotensinogen_to_Angiotensins_Main_Pathway	-3.72216	0.00812497	0.0238618							reactome_Metabolism_of_Angiotensinogen_to_Angiotensins_Main_Pathway	-3.72216	0.00812497	0.0178687
fatty_acid__beta__oxidation	6.12225	0.0021645	0.00270955						fatty_acid__beta__oxidation	0									fatty_acid__beta__oxidation	5.41987	0.00911579	0.0238309							fatty_acid__beta__oxidation	0									fatty_acid__beta__oxidation	0
fatty_acid_beta_oxidation	6.12225	0.0021645	0.00270955						fatty_acid_beta_oxidation	0									fatty_acid_beta_oxidation	5.41987	0.00911579	0.0238309							fatty_acid_beta_oxidation	0									fatty_acid_beta_oxidation	0
KEGG_Phenylalanine_metabolism_Main_Pathway	6.04248	0.0021645	0.00270955						KEGG_Phenylalanine_metabolism_Main_Pathway	-8.08988	0.00911579	0.0212411							KEGG_Phenylalanine_metabolism_Main_Pathway	5.31071	0.00911579	0.0238309							KEGG_Phenylalanine_metabolism_Main_Pathway	0									KEGG_Phenylalanine_metabolism_Main_Pathway	0
biocarta_mcalpain_and_friends_in_cell_motility_Main_Pathway	5.97805	0.0021645	0.00270955						biocarta_mcalpain_and_friends_in_cell_motility_Main_Pathway	0	0.511482	0.562919							biocarta_mcalpain_and_friends_in_cell_motility_Main_Pathway	5.89539	0.0238095	0.0357346							biocarta_mcalpain_and_friends_in_cell_motility_Main_Pathway	-2.08554	0.0061699	0.0190561							biocarta_mcalpain_and_friends_in_cell_motility_Main_Pathway	-0.0624802	0.300862	0.322192
NCI_Ceramide_signaling_Pathway__ganglioside_biosynthetic_process_	5.81854	0.0021645	0.00270955						NCI_Ceramide_signaling_Pathway__ganglioside_biosynthetic_process_	0									NCI_Ceramide_signaling_Pathway__ganglioside_biosynthetic_process_	0									NCI_Ceramide_signaling_Pathway__ganglioside_biosynthetic_process_	0									NCI_Ceramide_signaling_Pathway__ganglioside_biosynthetic_process_	0
NCI_Ceramide_signaling_Pathway__negative_regulation_of_cell_cycle_	5.81854	0.0021645	0.00270955						NCI_Ceramide_signaling_Pathway__negative_regulation_of_cell_cycle_	0									NCI_Ceramide_signaling_Pathway__negative_regulation_of_cell_cycle_	0									NCI_Ceramide_signaling_Pathway__negative_regulation_of_cell_cycle_	0									NCI_Ceramide_signaling_Pathway__negative_regulation_of_cell_cycle_	0
KEGG_Glyoxylate_and_dicarboxylate_metabolism_Main_Pathway	5.81657	0.0021645	0.00270955						KEGG_Glyoxylate_and_dicarboxylate_metabolism_Main_Pathway	-10.8587	0.0238095	0.0348729							KEGG_Glyoxylate_and_dicarboxylate_metabolism_Main_Pathway	-3.29805	0.0590582	0.0806671							KEGG_Glyoxylate_and_dicarboxylate_metabolism_Main_Pathway	-3.29805	0.00202114	0.00660817							KEGG_Glyoxylate_and_dicarboxylate_metabolism_Main_Pathway	-3.29805	0.00202114	0.00481383
NCI_E_cadherin_signaling_in_the_nascent_adherens_junction_Main_Pathway	5.79323	0.0021645	0.00270955						NCI_E_cadherin_signaling_in_the_nascent_adherens_junction_Main_Pathway	7.52058	0.0238095	0.0348729							NCI_E_cadherin_signaling_in_the_nascent_adherens_junction_Main_Pathway	9.80901	0.0238095	0.0357346							NCI_E_cadherin_signaling_in_the_nascent_adherens_junction_Main_Pathway	1.99683	0.0663337	0.170835							NCI_E_cadherin_signaling_in_the_nascent_adherens_junction_Main_Pathway	-1.63761	0.128147	0.238819
biocarta_hypoxia_inducible_factor_in_the_cardivascular_system_Main_Pathway	5.68149	0.0021645	0.00270955						biocarta_hypoxia_inducible_factor_in_the_cardivascular_system_Main_Pathway	0									biocarta_hypoxia_inducible_factor_in_the_cardivascular_system_Main_Pathway	0									biocarta_hypoxia_inducible_factor_in_the_cardivascular_system_Main_Pathway	-5.71674	0.000240314	0.0025483							biocarta_hypoxia_inducible_factor_in_the_cardivascular_system_Main_Pathway	0
NCI_p75_NTR_mediated_signaling_Pathway__neuron_projection_morphogenesis_	5.67535	0.0021645	0.00270955						NCI_p75_NTR_mediated_signaling_Pathway__neuron_projection_morphogenesis_	0									NCI_p75_NTR_mediated_signaling_Pathway__neuron_projection_morphogenesis_	0									NCI_p75_NTR_mediated_signaling_Pathway__neuron_projection_morphogenesis_	0									NCI_p75_NTR_mediated_signaling_Pathway__neuron_projection_morphogenesis_	0
reactome_GRB2_SOS_provides_linkage_to_MAPK_signaling_for_Integrins_Main_Pathway	5.56149	0.0021645	0.00270955						reactome_GRB2_SOS_provides_linkage_to_MAPK_signaling_for_Integrins_Main_Pathway	0									reactome_GRB2_SOS_provides_linkage_to_MAPK_signaling_for_Integrins_Main_Pathway	0									reactome_GRB2_SOS_provides_linkage_to_MAPK_signaling_for_Integrins_Main_Pathway	-0.169146	0.284215	0.362333							reactome_GRB2_SOS_provides_linkage_to_MAPK_signaling_for_Integrins_Main_Pathway	0
ATM_Pathway_G2_M_Checkpoint_Arrest	5.52668	0.0021645	0.00270955						ATM_Pathway_G2_M_Checkpoint_Arrest	0									ATM_Pathway_G2_M_Checkpoint_Arrest	0									ATM_Pathway_G2_M_Checkpoint_Arrest	0									ATM_Pathway_G2_M_Checkpoint_Arrest	0
ATM_Pathway_G2_Mitosis_progression	5.52668	0.0021645	0.00270955						ATM_Pathway_G2_Mitosis_progression	0									ATM_Pathway_G2_Mitosis_progression	0									ATM_Pathway_G2_Mitosis_progression	0									ATM_Pathway_G2_Mitosis_progression	0
NCI_Syndecan_3_mediated_signaling_events_Main_Pathway	5.50556	0.0021645	0.00270955						NCI_Syndecan_3_mediated_signaling_events_Main_Pathway	6.71356	0.00911579	0.0212411							NCI_Syndecan_3_mediated_signaling_events_Main_Pathway	7.3905	0.00911579	0.0238309							NCI_Syndecan_3_mediated_signaling_events_Main_Pathway	-0.00935655	0.284215	0.362333							NCI_Syndecan_3_mediated_signaling_events_Main_Pathway	0
NCI_IL8_and_CXCR2_mediated_signaling_events_Pathway__Pathway_degradation_of_CXCL8_	5.50106	0.0021645	0.00270955						NCI_IL8_and_CXCR2_mediated_signaling_events_Pathway__Pathway_degradation_of_CXCL8_	5.64248	0.00911579	0.0212411							NCI_IL8_and_CXCR2_mediated_signaling_events_Pathway__Pathway_degradation_of_CXCL8_	4.48333	0.00911579	0.0238309							NCI_IL8_and_CXCR2_mediated_signaling_events_Pathway__Pathway_degradation_of_CXCL8_	-0.172948	0.284215	0.362333							NCI_IL8_and_CXCR2_mediated_signaling_events_Pathway__Pathway_degradation_of_CXCL8_	0
reactome_Dissolution_of_Fibrin_Clot_Main_Pathway	5.4919	0.0021645	0.00270955						reactome_Dissolution_of_Fibrin_Clot_Main_Pathway	14.6524	0.00911579	0.0212411							reactome_Dissolution_of_Fibrin_Clot_Main_Pathway	0									reactome_Dissolution_of_Fibrin_Clot_Main_Pathway	0									reactome_Dissolution_of_Fibrin_Clot_Main_Pathway	0
reactome_Mitochondrial_tRNA_aminoacylation_Main_Pathway	5.48608	0.0021645	0.00270955						reactome_Mitochondrial_tRNA_aminoacylation_Main_Pathway	0									reactome_Mitochondrial_tRNA_aminoacylation_Main_Pathway	0									reactome_Mitochondrial_tRNA_aminoacylation_Main_Pathway	0									reactome_Mitochondrial_tRNA_aminoacylation_Main_Pathway	0
reactome_Glycosphingolipid_metabolism_Main_Pathway	5.47566	0.0021645	0.00270955						reactome_Glycosphingolipid_metabolism_Main_Pathway	0									reactome_Glycosphingolipid_metabolism_Main_Pathway	0									reactome_Glycosphingolipid_metabolism_Main_Pathway	0									reactome_Glycosphingolipid_metabolism_Main_Pathway	0
KEGG_Lysosome_Main_Pathway	5.44393	0.0021645	0.00270955						KEGG_Lysosome_Main_Pathway	0.322332	0.00911579	0.0212411							KEGG_Lysosome_Main_Pathway	0.0249242	0.443102	0.575772							KEGG_Lysosome_Main_Pathway	0.203288	0.152117	0.362333							KEGG_Lysosome_Main_Pathway	0
reactome_Regulation_of_signaling_by_CBL_Main_Pathway	5.39761	0.07401	0.0794113						reactome_Regulation_of_signaling_by_CBL_Main_Pathway	0									reactome_Regulation_of_signaling_by_CBL_Main_Pathway	0									reactome_Regulation_of_signaling_by_CBL_Main_Pathway	0									reactome_Regulation_of_signaling_by_CBL_Main_Pathway	0
KEGG_Cytosolic_DNA_sensing_Main_Pathway	5.39516	0.0021645	0.00270955						KEGG_Cytosolic_DNA_sensing_Main_Pathway	4.28148	0.00911579	0.0212411							KEGG_Cytosolic_DNA_sensing_Main_Pathway	0									KEGG_Cytosolic_DNA_sensing_Main_Pathway	0									KEGG_Cytosolic_DNA_sensing_Main_Pathway	0
NCI_Arf1_Main_Pathway	5.20437	0.0021645	0.00270955						NCI_Arf1_Main_Pathway	7.14712	0.00911579	0.0212411							NCI_Arf1_Main_Pathway	5.26355	0.00911579	0.0238309							NCI_Arf1_Main_Pathway	0.253849	0.284215	0.362333							NCI_Arf1_Main_Pathway	0
KEGG_Renin_angiotensin_system_Main_Pathway	5.16817	0.0021645	0.00270955						KEGG_Renin_angiotensin_system_Main_Pathway	0									KEGG_Renin_angiotensin_system_Main_Pathway	0									KEGG_Renin_angiotensin_system_Main_Pathway	0									KEGG_Renin_angiotensin_system_Main_Pathway	0
superpathway_of_methionine_degradation	5.06053	0.0021645	0.00270955						superpathway_of_methionine_degradation	-4.38108	0.00911579	0.0212411							superpathway_of_methionine_degradation	0									superpathway_of_methionine_degradation	0									superpathway_of_methionine_degradation	0
KEGG_Ferroptosis_Main_Pathway	4.99062	0.0021645	0.00270955						KEGG_Ferroptosis_Main_Pathway	0									KEGG_Ferroptosis_Main_Pathway	0									KEGG_Ferroptosis_Main_Pathway	-0.275763	0.760907	0.84021							KEGG_Ferroptosis_Main_Pathway	1.27442	0.0775833	0.159046
NCI_Signaling_events_mediated_by_focal_adhesion_kinase_Main_Pathway	4.9659	0.0021645	0.00270955						NCI_Signaling_events_mediated_by_focal_adhesion_kinase_Main_Pathway	3.16813	0.0238095	0.0348729							NCI_Signaling_events_mediated_by_focal_adhesion_kinase_Main_Pathway	4.75817	0.0238095	0.0357346							NCI_Signaling_events_mediated_by_focal_adhesion_kinase_Main_Pathway	-1.36428	0.300862	0.362333							NCI_Signaling_events_mediated_by_focal_adhesion_kinase_Main_Pathway	0.317775	0.76747	0.771502
NCI_Signaling_events_mediated_by_focal_adhesion_kinase_Pathway__cell_migration_	4.94781	0.07401	0.0794113						NCI_Signaling_events_mediated_by_focal_adhesion_kinase_Pathway__cell_migration_	0	0.511482	0.562919							NCI_Signaling_events_mediated_by_focal_adhesion_kinase_Pathway__cell_migration_	7.08591	0.0238095	0.0357346							NCI_Signaling_events_mediated_by_focal_adhesion_kinase_Pathway__cell_migration_	-0.145249	0.300862	0.362333							NCI_Signaling_events_mediated_by_focal_adhesion_kinase_Pathway__cell_migration_	-0.1562	0.300862	0.322192
NCI_Nectin_adhesion_Main_Pathway	4.87678	0.0021645	0.00270955						NCI_Nectin_adhesion_Main_Pathway	2.89999	0.0238095	0.0348729							NCI_Nectin_adhesion_Main_Pathway	6.9929	0.0238095	0.0357346							NCI_Nectin_adhesion_Main_Pathway	2.49941	0.0003996	0.0025483							NCI_Nectin_adhesion_Main_Pathway	-0.0694224	0.300862	0.322192
reactome_Rap1_signalling_Main_Pathway	4.81996	0.0021645	0.00270955						reactome_Rap1_signalling_Main_Pathway	0									reactome_Rap1_signalling_Main_Pathway	0									reactome_Rap1_signalling_Main_Pathway	0									reactome_Rap1_signalling_Main_Pathway	0
KEGG_Tyrosine_metabolism_Main_Pathway	4.77778	0.0021645	0.00270955						KEGG_Tyrosine_metabolism_Main_Pathway	-6.39665	0.00911579	0.0212411							KEGG_Tyrosine_metabolism_Main_Pathway	2.09958	0.00911579	0.0238309							KEGG_Tyrosine_metabolism_Main_Pathway	0									KEGG_Tyrosine_metabolism_Main_Pathway	0
NCI_Arf6_downstream_Main_Pathway	4.66122	0.0151515	0.0171916						NCI_Arf6_downstream_Main_Pathway	0	0.511482	0.562919							NCI_Arf6_downstream_Main_Pathway	10.2097	0.0238095	0.0357346							NCI_Arf6_downstream_Main_Pathway	-0.221373	0.300862	0.362333							NCI_Arf6_downstream_Main_Pathway	-0.149952	0.300862	0.322192
NCI_CXCR4_mediated_signaling_events_Pathway__establishment_of_cell_polarity_	4.62302	0.0021645	0.00270955						NCI_CXCR4_mediated_signaling_events_Pathway__establishment_of_cell_polarity_	0	0.511482	0.562919							NCI_CXCR4_mediated_signaling_events_Pathway__establishment_of_cell_polarity_	9.79776	0.0238095	0.0357346							NCI_CXCR4_mediated_signaling_events_Pathway__establishment_of_cell_polarity_	0	0.25843	0.362333							NCI_CXCR4_mediated_signaling_events_Pathway__establishment_of_cell_polarity_	-0.11715	0.300862	0.322192
reactome_TRAF6_mediated_NF_kB_activation_Main_Pathway	4.58589	0.0021645	0.00270955						reactome_TRAF6_mediated_NF_kB_activation_Main_Pathway	3.63926	0.00911579	0.0212411							reactome_TRAF6_mediated_NF_kB_activation_Main_Pathway	0									reactome_TRAF6_mediated_NF_kB_activation_Main_Pathway	0									reactome_TRAF6_mediated_NF_kB_activation_Main_Pathway	0
PTEN_Pathway_Genomic_Stability	4.56544	0.0021645	0.00270955						PTEN_Pathway_Genomic_Stability	-0.774804	0.00911579	0.0212411							PTEN_Pathway_Genomic_Stability	1.13352	0.00911579	0.0238309							PTEN_Pathway_Genomic_Stability	0									PTEN_Pathway_Genomic_Stability	0
STATs_Pathway_Regulation_by_GH	4.54045	0.0021645	0.00270955						STATs_Pathway_Regulation_by_GH	6.11835	0.00911579	0.0212411							STATs_Pathway_Regulation_by_GH	5.42535	0.00911579	0.0238309							STATs_Pathway_Regulation_by_GH	-2.10393	0.000240314	0.0025483							STATs_Pathway_Regulation_by_GH	0
biocarta_egf_signaling_Main_Pathway	4.46397	0.0021645	0.00270955						biocarta_egf_signaling_Main_Pathway	3.58115	0.00911579	0.0212411							biocarta_egf_signaling_Main_Pathway	0									biocarta_egf_signaling_Main_Pathway	0									biocarta_egf_signaling_Main_Pathway	0
PTEN_Pathway_Synaptic_Transmission	4.45802	0.0021645	0.00270955						PTEN_Pathway_Synaptic_Transmission	-0.756574	0.00911579	0.0212411							PTEN_Pathway_Synaptic_Transmission	1.10685	0.00911579	0.0238309							PTEN_Pathway_Synaptic_Transmission	0									PTEN_Pathway_Synaptic_Transmission	0
KEGG_Biosynthesis_of_unsaturated_fatty_acids_Main_Pathway	4.40858	0.0021645	0.00270955						KEGG_Biosynthesis_of_unsaturated_fatty_acids_Main_Pathway	0									KEGG_Biosynthesis_of_unsaturated_fatty_acids_Main_Pathway	0									KEGG_Biosynthesis_of_unsaturated_fatty_acids_Main_Pathway	-4.35515	0.000841756	0.00380838							KEGG_Biosynthesis_of_unsaturated_fatty_acids_Main_Pathway	0
PTEN_Pathway_DNA_Repair	4.40618	0.0021645	0.00270955						PTEN_Pathway_DNA_Repair	-0.747776	0.00911579	0.0212411							PTEN_Pathway_DNA_Repair	1.09398	0.00911579	0.0238309							PTEN_Pathway_DNA_Repair	0									PTEN_Pathway_DNA_Repair	0
superpathway_of_tryptophan_utilization	4.38752	0.0021645	0.00270955						superpathway_of_tryptophan_utilization	-1.70405	0.00911579	0.0212411							superpathway_of_tryptophan_utilization	-1.4622	0.00911579	0.0238309							superpathway_of_tryptophan_utilization	0									superpathway_of_tryptophan_utilization	0
NCI_Ceramide_signaling_Main_Pathway	4.35751	0.0021645	0.00270955						NCI_Ceramide_signaling_Main_Pathway	1.65421	0.0238095	0.0348729							NCI_Ceramide_signaling_Main_Pathway	1.8926	0.0238095	0.0357346							NCI_Ceramide_signaling_Main_Pathway	-1.06873	0.000426239	0.0025483							NCI_Ceramide_signaling_Main_Pathway	1.18561	0.00202114	0.00481383
biocarta_role_of_egf_receptor_transactivation_by_gpcrs_in_cardiac_hypertrophy_Main_Pathway	4.3465	0.0021645	0.00270955						biocarta_role_of_egf_receptor_transactivation_by_gpcrs_in_cardiac_hypertrophy_Main_Pathway	0									biocarta_role_of_egf_receptor_transactivation_by_gpcrs_in_cardiac_hypertrophy_Main_Pathway	0									biocarta_role_of_egf_receptor_transactivation_by_gpcrs_in_cardiac_hypertrophy_Main_Pathway	0									biocarta_role_of_egf_receptor_transactivation_by_gpcrs_in_cardiac_hypertrophy_Main_Pathway	0
biocarta_sprouty_regulation_of_tyrosine_kinase_signals_Main_Pathway	4.3465	0.0021645	0.00270955						biocarta_sprouty_regulation_of_tyrosine_kinase_signals_Main_Pathway	0									biocarta_sprouty_regulation_of_tyrosine_kinase_signals_Main_Pathway	0									biocarta_sprouty_regulation_of_tyrosine_kinase_signals_Main_Pathway	0									biocarta_sprouty_regulation_of_tyrosine_kinase_signals_Main_Pathway	0
NCI_EPHA_forward_signaling_Pathway__cell_cell_adhesion_	4.24098	0.07401	0.0794113						NCI_EPHA_forward_signaling_Pathway__cell_cell_adhesion_	0									NCI_EPHA_forward_signaling_Pathway__cell_cell_adhesion_	0									NCI_EPHA_forward_signaling_Pathway__cell_cell_adhesion_	0									NCI_EPHA_forward_signaling_Pathway__cell_cell_adhesion_	0
NCI_JNK_signaling_in_the_CD4_TCR_Main_Pathway	4.24098	0.07401	0.0794113						NCI_JNK_signaling_in_the_CD4_TCR_Main_Pathway	0									NCI_JNK_signaling_in_the_CD4_TCR_Main_Pathway	0									NCI_JNK_signaling_in_the_CD4_TCR_Main_Pathway	0									NCI_JNK_signaling_in_the_CD4_TCR_Main_Pathway	0
NCI_ErbB1_downstream_signaling_Pathway__cell_proliferation_	4.23505	0.0021645	0.00270955						NCI_ErbB1_downstream_signaling_Pathway__cell_proliferation_	5.40519	0.00911579	0.0212411							NCI_ErbB1_downstream_signaling_Pathway__cell_proliferation_	2.66096	0.00911579	0.0238309							NCI_ErbB1_downstream_signaling_Pathway__cell_proliferation_	1.73036	0.00125763	0.00446032							NCI_ErbB1_downstream_signaling_Pathway__cell_proliferation_	0
biocarta_trefoil_factors_initiate_mucosal_healing_Main_Pathway	4.12917	0.0021645	0.00270955						biocarta_trefoil_factors_initiate_mucosal_healing_Main_Pathway	0									biocarta_trefoil_factors_initiate_mucosal_healing_Main_Pathway	3.78318	0.00911579	0.0238309							biocarta_trefoil_factors_initiate_mucosal_healing_Main_Pathway	0									biocarta_trefoil_factors_initiate_mucosal_healing_Main_Pathway	0
Glucocorticoid_Receptor_Signaling_Pathway_Inflammatory_Cytokines	4.12232	0.0021645	0.00270955						Glucocorticoid_Receptor_Signaling_Pathway_Inflammatory_Cytokines	0.316355	0.547619	0.599979							Glucocorticoid_Receptor_Signaling_Pathway_Inflammatory_Cytokines	0	1	1							Glucocorticoid_Receptor_Signaling_Pathway_Inflammatory_Cytokines	0	1	1							Glucocorticoid_Receptor_Signaling_Pathway_Inflammatory_Cytokines	-0.012807	0.300862	0.322192
KEGG_Oxidative_phosphorylation_Main_Pathway	4.07638	0.0021645	0.00270955						KEGG_Oxidative_phosphorylation_Main_Pathway	-4.06213	0.0238095	0.0348729							KEGG_Oxidative_phosphorylation_Main_Pathway	0.672142	0.0238095	0.0357346							KEGG_Oxidative_phosphorylation_Main_Pathway	-0.827619	0.00125763	0.00446032							KEGG_Oxidative_phosphorylation_Main_Pathway	-1.35414	0.00125763	0.00481383
Interleukin_8_induced_Cell_Adhesion_and_Migration	4.01663	0.0021645	0.00270955						Interleukin_8_induced_Cell_Adhesion_and_Migration	0	0.511482	0.562919							Interleukin_8_induced_Cell_Adhesion_and_Migration	9.3503	0.0238095	0.0357346							Interleukin_8_induced_Cell_Adhesion_and_Migration	0	0.25843	0.362333							Interleukin_8_induced_Cell_Adhesion_and_Migration	-0.104134	0.300862	0.322192
PTEN_Pathway_Cell_Cycle	3.98875	0.0021645	0.00270955						PTEN_Pathway_Cell_Cycle	-0.676934	0.00911579	0.0212411							PTEN_Pathway_Cell_Cycle	1.86691	0.00911579	0.0238309							PTEN_Pathway_Cell_Cycle	0									PTEN_Pathway_Cell_Cycle	0
KEGG_Measles_Main_Pathway	3.98773	0.0021645	0.00270955						KEGG_Measles_Main_Pathway	3.16457	0.00911579	0.0212411							KEGG_Measles_Main_Pathway	0									KEGG_Measles_Main_Pathway	0									KEGG_Measles_Main_Pathway	0
PTEN_Pathway_Differentiation	3.9472	0.0021645	0.00270955						PTEN_Pathway_Differentiation	-0.669883	0.00911579	0.0212411							PTEN_Pathway_Differentiation	1.84747	0.00911579	0.0238309							PTEN_Pathway_Differentiation	0									PTEN_Pathway_Differentiation	0
biocarta_role_of_erbb2_in_signal_transduction_and_oncology_Main_Pathway	3.93254	0.0021645	0.00270955						biocarta_role_of_erbb2_in_signal_transduction_and_oncology_Main_Pathway	0	0.511482	0.562919							biocarta_role_of_erbb2_in_signal_transduction_and_oncology_Main_Pathway	3.60303	0.0238095	0.0357346							biocarta_role_of_erbb2_in_signal_transduction_and_oncology_Main_Pathway	-2.99448	0.000426239	0.0025483							biocarta_role_of_erbb2_in_signal_transduction_and_oncology_Main_Pathway	-2.48413	0.00202114	0.00481383
NCI_E_cadherin_signaling_in_keratinocytes_Main_Pathway	3.93254	0.0021645	0.00270955						NCI_E_cadherin_signaling_in_keratinocytes_Main_Pathway	7.79746	0.0238095	0.0348729							NCI_E_cadherin_signaling_in_keratinocytes_Main_Pathway	9.24963	0.0238095	0.0357346							NCI_E_cadherin_signaling_in_keratinocytes_Main_Pathway	-0.0689706	0.670103	0.773623							NCI_E_cadherin_signaling_in_keratinocytes_Main_Pathway	-2.57339	0.128147	0.238819
gluconeogenesis	3.90845	0.0021645	0.00270955						gluconeogenesis	-3.84067	0.00911579	0.0212411							gluconeogenesis	3.94465	0.00911579	0.0238309							gluconeogenesis	0									gluconeogenesis	0
biocarta_cell_cycle_g2_m_checkpoint_Main_Pathway	3.90118	0.0021645	0.00270955						biocarta_cell_cycle_g2_m_checkpoint_Main_Pathway	-6.50303	0.00911579	0.0212411							biocarta_cell_cycle_g2_m_checkpoint_Main_Pathway	0									biocarta_cell_cycle_g2_m_checkpoint_Main_Pathway	0									biocarta_cell_cycle_g2_m_checkpoint_Main_Pathway	0
NCI_Urokinase_type_plasminogen_activator_uPA_and_uPAR_mediated_signaling_Main_Pathway	3.88924	0.0021645	0.00270955						NCI_Urokinase_type_plasminogen_activator_uPA_and_uPAR_mediated_signaling_Main_Pathway	0									NCI_Urokinase_type_plasminogen_activator_uPA_and_uPAR_mediated_signaling_Main_Pathway	0									NCI_Urokinase_type_plasminogen_activator_uPA_and_uPAR_mediated_signaling_Main_Pathway	0									NCI_Urokinase_type_plasminogen_activator_uPA_and_uPAR_mediated_signaling_Main_Pathway	0.451837	0.152117	0.256809
KEGG_Protein_processing_in_endoplasmic_reticulum_Main_Pathway	3.79444	0.0021645	0.00270955						KEGG_Protein_processing_in_endoplasmic_reticulum_Main_Pathway	0									KEGG_Protein_processing_in_endoplasmic_reticulum_Main_Pathway	0									KEGG_Protein_processing_in_endoplasmic_reticulum_Main_Pathway	-1.84408	0.000240314	0.0025483							KEGG_Protein_processing_in_endoplasmic_reticulum_Main_Pathway	0
reactome_Detoxification_of_Reactive_Oxygen_Species_Main_Pathway	3.72261	0.0021645	0.00270955						reactome_Detoxification_of_Reactive_Oxygen_Species_Main_Pathway	-4.05412	0.0238095	0.0348729							reactome_Detoxification_of_Reactive_Oxygen_Species_Main_Pathway	-2.92725	0.0238095	0.0357346							reactome_Detoxification_of_Reactive_Oxygen_Species_Main_Pathway	-1.18218	0.952843	1							reactome_Detoxification_of_Reactive_Oxygen_Species_Main_Pathway	1.40364	0.314737	0.325512
Chemokine_Pathway_Gene_Expression_and_Apoptosis_via_ELK1	3.71086	0.07401	0.0794113						Chemokine_Pathway_Gene_Expression_and_Apoptosis_via_ELK1	0									Chemokine_Pathway_Gene_Expression_and_Apoptosis_via_ELK1	0									Chemokine_Pathway_Gene_Expression_and_Apoptosis_via_ELK1	0									Chemokine_Pathway_Gene_Expression_and_Apoptosis_via_ELK1	0
NCI_EPHA_forward_signaling_Pathway__axon_guidance_	3.71086	0.07401	0.0794113						NCI_EPHA_forward_signaling_Pathway__axon_guidance_	0									NCI_EPHA_forward_signaling_Pathway__axon_guidance_	0									NCI_EPHA_forward_signaling_Pathway__axon_guidance_	0									NCI_EPHA_forward_signaling_Pathway__axon_guidance_	0
NCI_VEGFR3_signaling_in_lymphatic_endothelium_Main_Pathway	3.71086	0.07401	0.0794113						NCI_VEGFR3_signaling_in_lymphatic_endothelium_Main_Pathway	0	0.511482	0.562919							NCI_VEGFR3_signaling_in_lymphatic_endothelium_Main_Pathway	0	0.511482	0.596052							NCI_VEGFR3_signaling_in_lymphatic_endothelium_Main_Pathway	0	0.25843	0.362333							NCI_VEGFR3_signaling_in_lymphatic_endothelium_Main_Pathway	-3.26042	0.00202114	0.00481383
KEGG_Hepatitis_C_Main_Pathway	3.70854	0.0021645	0.00270955						KEGG_Hepatitis_C_Main_Pathway	1.54862	0.00911579	0.0212411							KEGG_Hepatitis_C_Main_Pathway	0									KEGG_Hepatitis_C_Main_Pathway	0									KEGG_Hepatitis_C_Main_Pathway	0
reactome_Integrin_alphaIIb_beta3_signaling_Main_Pathway	3.61497	0.0021645	0.00270955						reactome_Integrin_alphaIIb_beta3_signaling_Main_Pathway	5.55904	0.00911579	0.0212411							reactome_Integrin_alphaIIb_beta3_signaling_Main_Pathway	3.70303	0.00911579	0.0238309							reactome_Integrin_alphaIIb_beta3_signaling_Main_Pathway	-0.109945	0.284215	0.362333							reactome_Integrin_alphaIIb_beta3_signaling_Main_Pathway	0
biocarta_angiotensin_ii_mediated_activation_of_jnk_pathway_via_pyk2_dependent_signaling_Main_Pathway	3.59058	0.0021645	0.00270955						biocarta_angiotensin_ii_mediated_activation_of_jnk_pathway_via_pyk2_dependent_signaling_Main_Pathway	0	0.511482	0.562919							biocarta_angiotensin_ii_mediated_activation_of_jnk_pathway_via_pyk2_dependent_signaling_Main_Pathway	3.697	0.0238095	0.0357346							biocarta_angiotensin_ii_mediated_activation_of_jnk_pathway_via_pyk2_dependent_signaling_Main_Pathway	0	0.25843	0.362333							biocarta_angiotensin_ii_mediated_activation_of_jnk_pathway_via_pyk2_dependent_signaling_Main_Pathway	-0.0814959	0.300862	0.322192
NCI_ATM_Pathway__G1_S_transition_checkpoint_	3.57676	0.0021645	0.00270955						NCI_ATM_Pathway__G1_S_transition_checkpoint_	0	1	1							NCI_ATM_Pathway__G1_S_transition_checkpoint_	0	1	1							NCI_ATM_Pathway__G1_S_transition_checkpoint_	0	1	1							NCI_ATM_Pathway__G1_S_transition_checkpoint_	0.335074	0.300862	0.322192
NCI_Notch_signaling_Pathway__Bergmann_glial_cell_differentiation_	3.52068	0.0021645	0.00270955						NCI_Notch_signaling_Pathway__Bergmann_glial_cell_differentiation_	0									NCI_Notch_signaling_Pathway__Bergmann_glial_cell_differentiation_	6.62793	0.00911579	0.0238309							NCI_Notch_signaling_Pathway__Bergmann_glial_cell_differentiation_	-0.110687	0.284215	0.362333							NCI_Notch_signaling_Pathway__Bergmann_glial_cell_differentiation_	0
PTEN_Pathway_Proliferation	3.50863	0.0021645	0.00270955						PTEN_Pathway_Proliferation	-0.595451	0.0238095	0.0348729							PTEN_Pathway_Proliferation	0.013983	0.547619	0.63314							PTEN_Pathway_Proliferation	0.0350718	0.760907	0.84021							PTEN_Pathway_Proliferation	0.483025	0.00202114	0.00481383
PTEN_Pathway_Migration	3.47644	0.0021645	0.00270955						PTEN_Pathway_Migration	-0.589989	0.0238095	0.0348729							PTEN_Pathway_Migration	-2.17399	0.0238095	0.0357346							PTEN_Pathway_Migration	0.0347501	0.161593	0.362333							PTEN_Pathway_Migration	0.0343928	0.300862	0.322192
KEGG_beta_Alanine_metabolism_Main_Pathway	3.44624	0.0021645	0.00270955						KEGG_beta_Alanine_metabolism_Main_Pathway	0.594553	0.443102	0.545615							KEGG_beta_Alanine_metabolism_Main_Pathway	7.51648	0.00911579	0.0238309							KEGG_beta_Alanine_metabolism_Main_Pathway	0									KEGG_beta_Alanine_metabolism_Main_Pathway	0
NCI_Syndecan_1_mediated_signaling_events_Pathway__Tumor_Cell_Invasion_	3.41337	0.004329	0.0052114						NCI_Syndecan_1_mediated_signaling_events_Pathway__Tumor_Cell_Invasion_	3.51566	0.00911579	0.0212411							NCI_Syndecan_1_mediated_signaling_events_Pathway__Tumor_Cell_Invasion_	0									NCI_Syndecan_1_mediated_signaling_events_Pathway__Tumor_Cell_Invasion_	0									NCI_Syndecan_1_mediated_signaling_events_Pathway__Tumor_Cell_Invasion_	0
reactome_Translocation_of_GLUT4_to_the_plasma_membrane_Main_Pathway	3.38661	0.0021645	0.00270955						reactome_Translocation_of_GLUT4_to_the_plasma_membrane_Main_Pathway	1.72834	0.0238095	0.0348729							reactome_Translocation_of_GLUT4_to_the_plasma_membrane_Main_Pathway	4.15602	0.0238095	0.0357346							reactome_Translocation_of_GLUT4_to_the_plasma_membrane_Main_Pathway	-0.0522107	0.760907	0.84021							reactome_Translocation_of_GLUT4_to_the_plasma_membrane_Main_Pathway	-0.970338	0.0863494	0.174523
biocarta_regulation_of_eif_4e_and_p70s6_kinase_Main_Pathway	3.37454	0.0021645	0.00270955						biocarta_regulation_of_eif_4e_and_p70s6_kinase_Main_Pathway	-4.40389	0.0238095	0.0348729							biocarta_regulation_of_eif_4e_and_p70s6_kinase_Main_Pathway	0	0.511482	0.596052							biocarta_regulation_of_eif_4e_and_p70s6_kinase_Main_Pathway	0	0.25843	0.362333							biocarta_regulation_of_eif_4e_and_p70s6_kinase_Main_Pathway	-2.54472	0.00202114	0.00481383
mucin_core_1_and_core_2_O_glycosylation	3.37332	0.0021645	0.00270955						mucin_core_1_and_core_2_O_glycosylation	0									mucin_core_1_and_core_2_O_glycosylation	0									mucin_core_1_and_core_2_O_glycosylation	0									mucin_core_1_and_core_2_O_glycosylation	0
FAK_Pathway	3.35928	0.0021645	0.00270955						FAK_Pathway	0	0.511482	0.562919							FAK_Pathway	1.25045	0.0952381	0.128688							FAK_Pathway	-0.929602	0.128147	0.320175							FAK_Pathway	-0.679434	0.314737	0.325512
reactome_EGFR_downregulation_Main_Pathway	3.30334	0.0021645	0.00270955						reactome_EGFR_downregulation_Main_Pathway	0									reactome_EGFR_downregulation_Main_Pathway	0									reactome_EGFR_downregulation_Main_Pathway	-0.26835	0.284215	0.362333							reactome_EGFR_downregulation_Main_Pathway	0
KEGG_Central_carbon_metabolism_in_cancer_Main_Pathway	3.29059	0.0021645	0.00270955						KEGG_Central_carbon_metabolism_in_cancer_Main_Pathway	2.69756	0.0238095	0.0348729							KEGG_Central_carbon_metabolism_in_cancer_Main_Pathway	4.6415	0.0238095	0.0357346							KEGG_Central_carbon_metabolism_in_cancer_Main_Pathway	0	0.25843	0.362333							KEGG_Central_carbon_metabolism_in_cancer_Main_Pathway	-0.778608	0.00202114	0.00481383
NCI_Notch_signaling_Pathway__oligodendrocyte_development_	3.25989	0.0021645	0.00270955						NCI_Notch_signaling_Pathway__oligodendrocyte_development_	0									NCI_Notch_signaling_Pathway__oligodendrocyte_development_	6.13697	0.00911579	0.0238309							NCI_Notch_signaling_Pathway__oligodendrocyte_development_	-0.102488	0.284215	0.362333							NCI_Notch_signaling_Pathway__oligodendrocyte_development_	0
NCI_PDGFR_alpha_signaling_Main_Pathway	3.20939	0.07401	0.0794113						NCI_PDGFR_alpha_signaling_Main_Pathway	0									NCI_PDGFR_alpha_signaling_Main_Pathway	0									NCI_PDGFR_alpha_signaling_Main_Pathway	0									NCI_PDGFR_alpha_signaling_Main_Pathway	0
NCI_Posttranslational_regulation_of_adherens_junction_stability_and_dissassembly_Pathway__axonogenesis_	3.17629	0.0021645	0.00270955						NCI_Posttranslational_regulation_of_adherens_junction_stability_and_dissassembly_Pathway__axonogenesis_	4.27618	0.00911579	0.0212411							NCI_Posttranslational_regulation_of_adherens_junction_stability_and_dissassembly_Pathway__axonogenesis_	2.84848	0.00911579	0.0238309							NCI_Posttranslational_regulation_of_adherens_junction_stability_and_dissassembly_Pathway__axonogenesis_	0									NCI_Posttranslational_regulation_of_adherens_junction_stability_and_dissassembly_Pathway__axonogenesis_	0
NCI_IL8_and_CXCR2_mediated_signaling_events_Main_Pathway	3.14346	0.0021645	0.00270955						NCI_IL8_and_CXCR2_mediated_signaling_events_Main_Pathway	3.22428	0.00911579	0.0212411							NCI_IL8_and_CXCR2_mediated_signaling_events_Main_Pathway	2.5619	0.00911579	0.0238309							NCI_IL8_and_CXCR2_mediated_signaling_events_Main_Pathway	-0.0988273	0.284215	0.362333							NCI_IL8_and_CXCR2_mediated_signaling_events_Main_Pathway	0
reactome_MHC_class_II_antigen_presentation_Main_Pathway	3.11682	0.0021645	0.00270955						reactome_MHC_class_II_antigen_presentation_Main_Pathway	0									reactome_MHC_class_II_antigen_presentation_Main_Pathway	0									reactome_MHC_class_II_antigen_presentation_Main_Pathway	0									reactome_MHC_class_II_antigen_presentation_Main_Pathway	0
NCI_p73_transcription_factor_network_Pathway__apoptosis_	3.08466	0.0021645	0.00270955						NCI_p73_transcription_factor_network_Pathway__apoptosis_	0									NCI_p73_transcription_factor_network_Pathway__apoptosis_	0									NCI_p73_transcription_factor_network_Pathway__apoptosis_	-2.92484	0.000240314	0.0025483							NCI_p73_transcription_factor_network_Pathway__apoptosis_	0
reactome_Signal_transduction_by_L1_Main_Pathway	3.07459	0.0021645	0.00270955						reactome_Signal_transduction_by_L1_Main_Pathway	8.69263	0.0238095	0.0348729							reactome_Signal_transduction_by_L1_Main_Pathway	17.2452	0.0238095	0.0357346							reactome_Signal_transduction_by_L1_Main_Pathway	0	0.25843	0.362333							reactome_Signal_transduction_by_L1_Main_Pathway	-0.1704	0.300862	0.322192
KEGG_Glycolysis_Gluconeogenesis_Main_Pathway	3.04262	0.0021645	0.00270955						KEGG_Glycolysis_Gluconeogenesis_Main_Pathway	0.154495	0.443102	0.545615							KEGG_Glycolysis_Gluconeogenesis_Main_Pathway	4.2879	0.00911579	0.0238309							KEGG_Glycolysis_Gluconeogenesis_Main_Pathway	-1.39707	0.000841756	0.00380838							KEGG_Glycolysis_Gluconeogenesis_Main_Pathway	0
KEGG_Tryptophan_metabolism_Main_Pathway	3.0021	0.0021645	0.00270955						KEGG_Tryptophan_metabolism_Main_Pathway	-2.03386	0.00911579	0.0212411							KEGG_Tryptophan_metabolism_Main_Pathway	0									KEGG_Tryptophan_metabolism_Main_Pathway	0									KEGG_Tryptophan_metabolism_Main_Pathway	0
NCI_Alpha4_beta1_integrin_signaling_events_Main_Pathway	2.96868	0.07401	0.0794113						NCI_Alpha4_beta1_integrin_signaling_events_Main_Pathway	0	0.511482	0.562919							NCI_Alpha4_beta1_integrin_signaling_events_Main_Pathway	-0.00744417	0.904762	1							NCI_Alpha4_beta1_integrin_signaling_events_Main_Pathway	-3.0507	0.000426239	0.0025483							NCI_Alpha4_beta1_integrin_signaling_events_Main_Pathway	-0.0937202	0.300862	0.322192
NCI_EPHA_forward_signaling_Pathway__proteasomal_ubiquitin_dependent_protein_catabolic_process_	2.96868	0.07401	0.0794113						NCI_EPHA_forward_signaling_Pathway__proteasomal_ubiquitin_dependent_protein_catabolic_process_	0									NCI_EPHA_forward_signaling_Pathway__proteasomal_ubiquitin_dependent_protein_catabolic_process_	0									NCI_EPHA_forward_signaling_Pathway__proteasomal_ubiquitin_dependent_protein_catabolic_process_	0									NCI_EPHA_forward_signaling_Pathway__proteasomal_ubiquitin_dependent_protein_catabolic_process_	0
KEGG_Mucin_type_O_Glycan_biosynthesis_Main_Pathway	2.93805	0.0021645	0.00270955						KEGG_Mucin_type_O_Glycan_biosynthesis_Main_Pathway	0									KEGG_Mucin_type_O_Glycan_biosynthesis_Main_Pathway	0									KEGG_Mucin_type_O_Glycan_biosynthesis_Main_Pathway	0									KEGG_Mucin_type_O_Glycan_biosynthesis_Main_Pathway	0
biocarta_ceramide_signaling_Main_Pathway	2.90048	0.0021645	0.00270955						biocarta_ceramide_signaling_Main_Pathway	-2.27454	0.00911579	0.0212411							biocarta_ceramide_signaling_Main_Pathway	0									biocarta_ceramide_signaling_Main_Pathway	-1.4695	0.000240314	0.0025483							biocarta_ceramide_signaling_Main_Pathway	0
NCI_Syndecan_1_mediated_signaling_events_Main_Pathway	2.88003	0.004329	0.0052114						NCI_Syndecan_1_mediated_signaling_events_Main_Pathway	2.96633	0.00911579	0.0212411							NCI_Syndecan_1_mediated_signaling_events_Main_Pathway	0									NCI_Syndecan_1_mediated_signaling_events_Main_Pathway	0									NCI_Syndecan_1_mediated_signaling_events_Main_Pathway	0
NCI_RAC1_signaling_Main_Pathway	2.81163	0.0021645	0.00270955						NCI_RAC1_signaling_Main_Pathway	6.21563	0.00911579	0.0212411							NCI_RAC1_signaling_Main_Pathway	5.06082	0.00911579	0.0238309							NCI_RAC1_signaling_Main_Pathway	3.35143	0.00125763	0.00446032							NCI_RAC1_signaling_Main_Pathway	0
NCI_Trk_receptor_signaling_mediated_by_the_MAPK_Main_Pathway	2.78075	0.0021645	0.00270955						NCI_Trk_receptor_signaling_mediated_by_the_MAPK_Main_Pathway	0									NCI_Trk_receptor_signaling_mediated_by_the_MAPK_Main_Pathway	3.20287	0.00911579	0.0238309							NCI_Trk_receptor_signaling_mediated_by_the_MAPK_Main_Pathway	0									NCI_Trk_receptor_signaling_mediated_by_the_MAPK_Main_Pathway	0
NCI_Arf6_signaling_events_Main_Pathway	2.75278	0.0021645	0.00270955						NCI_Arf6_signaling_events_Main_Pathway	0									NCI_Arf6_signaling_events_Main_Pathway	2.83933	0.00911579	0.0238309							NCI_Arf6_signaling_events_Main_Pathway	2.0338	0.000240314	0.0025483							NCI_Arf6_signaling_events_Main_Pathway	0
PLAU_mediated_Signaling_Events_During_Cell_Adhesion	2.75278	0.0021645	0.00270955						PLAU_mediated_Signaling_Events_During_Cell_Adhesion	3.1873	0.0238095	0.0348729							PLAU_mediated_Signaling_Events_During_Cell_Adhesion	0	0.511482	0.596052							PLAU_mediated_Signaling_Events_During_Cell_Adhesion	0	0.25843	0.362333							PLAU_mediated_Signaling_Events_During_Cell_Adhesion	-1.73889	0.00202114	0.00481383
NCI_CXCR4_mediated_signaling_events_Pathway__cell_adhesion_	2.73957	0.0021645	0.00270955						NCI_CXCR4_mediated_signaling_events_Pathway__cell_adhesion_	-3.13899	0.0238095	0.0348729							NCI_CXCR4_mediated_signaling_events_Pathway__cell_adhesion_	5.80608	0.0238095	0.0357346							NCI_CXCR4_mediated_signaling_events_Pathway__cell_adhesion_	-2.23161	0.00125763	0.00446032							NCI_CXCR4_mediated_signaling_events_Pathway__cell_adhesion_	-0.0694224	0.300862	0.322192
reactome_Downstream_signal_transduction_Main_Pathway	2.6988	0.07401	0.0794113						reactome_Downstream_signal_transduction_Main_Pathway	3.01142	0.00911579	0.0212411							reactome_Downstream_signal_transduction_Main_Pathway	6.08385	0.00911579	0.0238309							reactome_Downstream_signal_transduction_Main_Pathway	0									reactome_Downstream_signal_transduction_Main_Pathway	0
reactome_Sialic_acid_metabolism_Main_Pathway	2.66239	0.0021645	0.00270955						reactome_Sialic_acid_metabolism_Main_Pathway	0									reactome_Sialic_acid_metabolism_Main_Pathway	0									reactome_Sialic_acid_metabolism_Main_Pathway	0									reactome_Sialic_acid_metabolism_Main_Pathway	0
NCI_IGF1_Main_Pathway	2.63883	0.07401	0.0794113						NCI_IGF1_Main_Pathway	4.94137	0.0238095	0.0348729							NCI_IGF1_Main_Pathway	3.29158	0.0238095	0.0357346							NCI_IGF1_Main_Pathway	-2.71173	0.000426239	0.0025483							NCI_IGF1_Main_Pathway	-2.31852	0.00202114	0.00481383
PTEN_Pathway_Angiogenesis_and_Tumorigenesis	2.60945	0.0021645	0.00270955						PTEN_Pathway_Angiogenesis_and_Tumorigenesis	-0.369591	0.0238095	0.0348729							PTEN_Pathway_Angiogenesis_and_Tumorigenesis	0.202217	0.261905	0.345934							PTEN_Pathway_Angiogenesis_and_Tumorigenesis	0	0.25843	0.362333							PTEN_Pathway_Angiogenesis_and_Tumorigenesis	0.299809	0.00202114	0.00481383
NCI_amb2_Integrin_signaling_Main_Pathway	2.58212	0.0021645	0.00270955						NCI_amb2_Integrin_signaling_Main_Pathway	0									NCI_amb2_Integrin_signaling_Main_Pathway	0									NCI_amb2_Integrin_signaling_Main_Pathway	-0.0785319	0.284215	0.362333							NCI_amb2_Integrin_signaling_Main_Pathway	0
Ras_Pathway_Increased_T_cell_Adhesion	2.58212	0.0021645	0.00270955						Ras_Pathway_Increased_T_cell_Adhesion	0									Ras_Pathway_Increased_T_cell_Adhesion	0									Ras_Pathway_Increased_T_cell_Adhesion	0									Ras_Pathway_Increased_T_cell_Adhesion	0.589002	0.152117	0.256809
NCI_Neurotrophic_factor_mediated_Trk_receptor_signaling_Main_Pathway	2.58183	0.0021645	0.00270955						NCI_Neurotrophic_factor_mediated_Trk_receptor_signaling_Main_Pathway	6.69682	0.0238095	0.0348729							NCI_Neurotrophic_factor_mediated_Trk_receptor_signaling_Main_Pathway	3.48557	0.0238095	0.0357346							NCI_Neurotrophic_factor_mediated_Trk_receptor_signaling_Main_Pathway	0	0.25843	0.362333							NCI_Neurotrophic_factor_mediated_Trk_receptor_signaling_Main_Pathway	-0.036753	0.300862	0.322192
KEGG_Endometrial_cancer_Main_Pathway	2.58073	0.0021645	0.00270955						KEGG_Endometrial_cancer_Main_Pathway	0	0.511482	0.562919							KEGG_Endometrial_cancer_Main_Pathway	0	0.511482	0.596052							KEGG_Endometrial_cancer_Main_Pathway	0	0.25843	0.362333							KEGG_Endometrial_cancer_Main_Pathway	-1.63021	0.00202114	0.00481383
NCI_Trk_receptor_signaling_mediated_by_PI3K_and_PLC_gamma_Main_Pathway	2.54529	0.0021645	0.00270955						NCI_Trk_receptor_signaling_mediated_by_PI3K_and_PLC_gamma_Main_Pathway	-3.79052	0.0238095	0.0348729							NCI_Trk_receptor_signaling_mediated_by_PI3K_and_PLC_gamma_Main_Pathway	2.68627	0.0238095	0.0357346							NCI_Trk_receptor_signaling_mediated_by_PI3K_and_PLC_gamma_Main_Pathway	3.49191	0.00125763	0.00446032							NCI_Trk_receptor_signaling_mediated_by_PI3K_and_PLC_gamma_Main_Pathway	-1.6828	0.00202114	0.00481383
superpathway_of_geranylgeranyldiphosphate_biosynthesis_I__via_mevalonate_	2.50273	0.0930736	0.0989444						superpathway_of_geranylgeranyldiphosphate_biosynthesis_I__via_mevalonate_	-5.44355	0.0238095	0.0348729							superpathway_of_geranylgeranyldiphosphate_biosynthesis_I__via_mevalonate_	0	1	1							superpathway_of_geranylgeranyldiphosphate_biosynthesis_I__via_mevalonate_	0	1	1							superpathway_of_geranylgeranyldiphosphate_biosynthesis_I__via_mevalonate_	-0.864501	0.300862	0.322192
NCI_EPO_signaling_Main_Pathway	2.49308	0.0021645	0.00270955						NCI_EPO_signaling_Main_Pathway	0									NCI_EPO_signaling_Main_Pathway	0									NCI_EPO_signaling_Main_Pathway	0									NCI_EPO_signaling_Main_Pathway	0
DNA_Repair_Mechanisms_Pathway	2.48068	0.0021645	0.00270955						DNA_Repair_Mechanisms_Pathway	-1.92068	0.0238095	0.0348729							DNA_Repair_Mechanisms_Pathway	-1.55191	0.0238095	0.0357346							DNA_Repair_Mechanisms_Pathway	0.333858	0.0509945	0.132554							DNA_Repair_Mechanisms_Pathway	0.0537141	0.300862	0.322192
SMAD_Signaling_Network_Pathway	2.47027	0.0021645	0.00270955						SMAD_Signaling_Network_Pathway	3.12525	0.00911579	0.0212411							SMAD_Signaling_Network_Pathway	2.67252	0.00911579	0.0238309							SMAD_Signaling_Network_Pathway	-0.434449	0.299014	0.362333							SMAD_Signaling_Network_Pathway	0
NCI_Presenilin_action_in_Notch_and_Wnt_signaling_Pathway__Pathway_degradation_of_CTNNB1_	2.42775	0.0021645	0.00270955						NCI_Presenilin_action_in_Notch_and_Wnt_signaling_Pathway__Pathway_degradation_of_CTNNB1_	0									NCI_Presenilin_action_in_Notch_and_Wnt_signaling_Pathway__Pathway_degradation_of_CTNNB1_	2.56189	0.00911579	0.0238309							NCI_Presenilin_action_in_Notch_and_Wnt_signaling_Pathway__Pathway_degradation_of_CTNNB1_	0									NCI_Presenilin_action_in_Notch_and_Wnt_signaling_Pathway__Pathway_degradation_of_CTNNB1_	0
NCI_LPA_receptor_mediated_events_Main_Pathway	2.42662	0.0021645	0.00270955						NCI_LPA_receptor_mediated_events_Main_Pathway	2.69295	0.0238095	0.0348729							NCI_LPA_receptor_mediated_events_Main_Pathway	2.6497	0.0238095	0.0357346							NCI_LPA_receptor_mediated_events_Main_Pathway	-1.05598	0.033169	0.0875786							NCI_LPA_receptor_mediated_events_Main_Pathway	-0.394268	0.351494	0.360926
NCI_ATM_Main_Pathway	2.34725	0.0021645	0.00270955						NCI_ATM_Main_Pathway	2.42035	0.0238095	0.0348729							NCI_ATM_Main_Pathway	3.45582	0.0238095	0.0357346							NCI_ATM_Main_Pathway	0	1	1							NCI_ATM_Main_Pathway	0.219892	0.300862	0.322192
HGF_Pathway_Cell_Adhesion_and_Cell_Migration	2.33224	0.0021645	0.00270955						HGF_Pathway_Cell_Adhesion_and_Cell_Migration	0									HGF_Pathway_Cell_Adhesion_and_Cell_Migration	0									HGF_Pathway_Cell_Adhesion_and_Cell_Migration	-1.96819	0.000240314	0.0025483							HGF_Pathway_Cell_Adhesion_and_Cell_Migration	0.532002	0.152117	0.256809
reactome_Recruitment_of_NuMA_to_mitotic_centrosomes_Main_Pathway	2.30402	0.004329	0.0052114						reactome_Recruitment_of_NuMA_to_mitotic_centrosomes_Main_Pathway	0									reactome_Recruitment_of_NuMA_to_mitotic_centrosomes_Main_Pathway	0									reactome_Recruitment_of_NuMA_to_mitotic_centrosomes_Main_Pathway	0									reactome_Recruitment_of_NuMA_to_mitotic_centrosomes_Main_Pathway	0
NCI_EPHA_forward_signaling_Main_Pathway	2.2836	0.07401	0.0794113						NCI_EPHA_forward_signaling_Main_Pathway	0									NCI_EPHA_forward_signaling_Main_Pathway	0									NCI_EPHA_forward_signaling_Main_Pathway	0									NCI_EPHA_forward_signaling_Main_Pathway	0
ILK_Signaling_Pathway_Loss_of_Occludin_Barrier_Dysfunction	2.17586	0.0284407	0.0319553						ILK_Signaling_Pathway_Loss_of_Occludin_Barrier_Dysfunction	0	0.511482	0.562919							ILK_Signaling_Pathway_Loss_of_Occludin_Barrier_Dysfunction	1.21473	0.0238095	0.0357346							ILK_Signaling_Pathway_Loss_of_Occludin_Barrier_Dysfunction	0	0.25843	0.362333							ILK_Signaling_Pathway_Loss_of_Occludin_Barrier_Dysfunction	0.444424	0.314737	0.325512
NCI_p73_transcription_factor_network_Main_Pathway	2.17443	0.0021645	0.00270955						NCI_p73_transcription_factor_network_Main_Pathway	0									NCI_p73_transcription_factor_network_Main_Pathway	0									NCI_p73_transcription_factor_network_Main_Pathway	-2.06177	0.000240314	0.0025483							NCI_p73_transcription_factor_network_Main_Pathway	0
NCI_Internalization_of_ErbB1_Main_Pathway	2.17325	0.0021645	0.00270955						NCI_Internalization_of_ErbB1_Main_Pathway	0	1	1							NCI_Internalization_of_ErbB1_Main_Pathway	0	1	1							NCI_Internalization_of_ErbB1_Main_Pathway	0	1	1							NCI_Internalization_of_ErbB1_Main_Pathway	-1.42592	0.00202114	0.00481383
NCI_Notch_signaling_Main_Pathway	2.14675	0.0021645	0.00270955						NCI_Notch_signaling_Main_Pathway	0									NCI_Notch_signaling_Main_Pathway	4.04142	0.00911579	0.0238309							NCI_Notch_signaling_Main_Pathway	-1.60125	0.284215	0.362333							NCI_Notch_signaling_Main_Pathway	0
CDK5_Signaling_in_Neurons	2.13936	0.0021645	0.00270955						CDK5_Signaling_in_Neurons	0	0.511482	0.562919							CDK5_Signaling_in_Neurons	5.12703	0.0238095	0.0357346							CDK5_Signaling_in_Neurons	-1.5169	0.0199815	0.0536042							CDK5_Signaling_in_Neurons	-0.744023	0.351494	0.360926
EGF_Pathway_Gene_Expression_via_FOS_NFKB2_MYC_STAT1_ELK1_STAT3_JUN	2.11752	0.0021645	0.00270955						EGF_Pathway_Gene_Expression_via_FOS_NFKB2_MYC_STAT1_ELK1_STAT3_JUN	3.56504	0.00911579	0.0212411							EGF_Pathway_Gene_Expression_via_FOS_NFKB2_MYC_STAT1_ELK1_STAT3_JUN	4.07534	0.00911579	0.0238309							EGF_Pathway_Gene_Expression_via_FOS_NFKB2_MYC_STAT1_ELK1_STAT3_JUN	0									EGF_Pathway_Gene_Expression_via_FOS_NFKB2_MYC_STAT1_ELK1_STAT3_JUN	0
NCI_ErbB1_downstream_signaling_Main_Pathway	2.08761	0.0021645	0.00270955						NCI_ErbB1_downstream_signaling_Main_Pathway	3.90481	0.0238095	0.0348729							NCI_ErbB1_downstream_signaling_Main_Pathway	3.69482	0.0238095	0.0357346							NCI_ErbB1_downstream_signaling_Main_Pathway	0.120052	1	1							NCI_ErbB1_downstream_signaling_Main_Pathway	0.379017	0.314737	0.325512
NCI_Presenilin_action_in_Notch_and_Wnt_signaling_Main_Pathway	2.08093	0.0021645	0.00270955						NCI_Presenilin_action_in_Notch_and_Wnt_signaling_Main_Pathway	0									NCI_Presenilin_action_in_Notch_and_Wnt_signaling_Main_Pathway	2.1959	0.00911579	0.0238309							NCI_Presenilin_action_in_Notch_and_Wnt_signaling_Main_Pathway	0									NCI_Presenilin_action_in_Notch_and_Wnt_signaling_Main_Pathway	0
KEGG_MAPK_signaling_Main_Pathway	2.07321	0.0021645	0.00270955						KEGG_MAPK_signaling_Main_Pathway	1.15823	0.0238095	0.0348729							KEGG_MAPK_signaling_Main_Pathway	1.42138	0.0238095	0.0357346							KEGG_MAPK_signaling_Main_Pathway	0.0364203	0.583882	0.676883							KEGG_MAPK_signaling_Main_Pathway	0.329172	0.26118	0.322192
reactome_Vasopressin_regulates_renal_water_homeostasis_via_Aquaporins_Main_Pathway	2.04691	0.0021645	0.00270955						reactome_Vasopressin_regulates_renal_water_homeostasis_via_Aquaporins_Main_Pathway	2.38427	0.00911579	0.0212411							reactome_Vasopressin_regulates_renal_water_homeostasis_via_Aquaporins_Main_Pathway	6.35023	0.00911579	0.0238309							reactome_Vasopressin_regulates_renal_water_homeostasis_via_Aquaporins_Main_Pathway	-0.15244	0.760019	0.84021							reactome_Vasopressin_regulates_renal_water_homeostasis_via_Aquaporins_Main_Pathway	0
KEGG_Non_small_cell_lung_cancer_Main_Pathway	2.01423	0.0021645	0.00270955						KEGG_Non_small_cell_lung_cancer_Main_Pathway	2.19701	0.047619	0.0665437							KEGG_Non_small_cell_lung_cancer_Main_Pathway	1.84545	0.0238095	0.0357346							KEGG_Non_small_cell_lung_cancer_Main_Pathway	0	0.25843	0.362333							KEGG_Non_small_cell_lung_cancer_Main_Pathway	-1.27236	0.00202114	0.00481383
Lipoxins_Influence_on_Cell_Growth_and_Proliferation	2.01423	0.0021645	0.00270955						Lipoxins_Influence_on_Cell_Growth_and_Proliferation	-0.0343354	0.443102	0.545615							Lipoxins_Influence_on_Cell_Growth_and_Proliferation	-1.78491	0.00911579	0.0238309							Lipoxins_Influence_on_Cell_Growth_and_Proliferation	-0.0185527	0.284215	0.362333							Lipoxins_Influence_on_Cell_Growth_and_Proliferation	0
NCI_Thromboxane_A2_receptor_signaling_Main_Pathway	2.01423	0.0021645	0.00270955						NCI_Thromboxane_A2_receptor_signaling_Main_Pathway	0	0.511482	0.562919							NCI_Thromboxane_A2_receptor_signaling_Main_Pathway	4.83906	0.0238095	0.0357346							NCI_Thromboxane_A2_receptor_signaling_Main_Pathway	0	0.25843	0.362333							NCI_Thromboxane_A2_receptor_signaling_Main_Pathway	1.22664	0.0775833	0.159046
KEGG_AMPK_signaling_Main_Pathway	2.01175	0.0021645	0.00270955						KEGG_AMPK_signaling_Main_Pathway	2.0894	0.0238095	0.0348729							KEGG_AMPK_signaling_Main_Pathway	1.20562	0.0238095	0.0357346							KEGG_AMPK_signaling_Main_Pathway	-0.0343747	0.760907	0.84021							KEGG_AMPK_signaling_Main_Pathway	-0.464064	0.0199815	0.043118
NCI_Regulation_of_CDC42_activity_Main_Pathway	1.98345	0.0021645	0.00270955						NCI_Regulation_of_CDC42_activity_Main_Pathway	0									NCI_Regulation_of_CDC42_activity_Main_Pathway	0									NCI_Regulation_of_CDC42_activity_Main_Pathway	0									NCI_Regulation_of_CDC42_activity_Main_Pathway	0
KEGG_N_Glycan_biosynthesis_Main_Pathway	1.97286	0.0021645	0.00270955						KEGG_N_Glycan_biosynthesis_Main_Pathway	-1.55255	0.00911579	0.0212411							KEGG_N_Glycan_biosynthesis_Main_Pathway	0									KEGG_N_Glycan_biosynthesis_Main_Pathway	0									KEGG_N_Glycan_biosynthesis_Main_Pathway	0
biocarta_agrin_in_postsynaptic_differentiation_Main_Pathway	1.92054	0.0021645	0.00270955						biocarta_agrin_in_postsynaptic_differentiation_Main_Pathway	2.34194	0.0238095	0.0348729							biocarta_agrin_in_postsynaptic_differentiation_Main_Pathway	3.18586	0.0238095	0.0357346							biocarta_agrin_in_postsynaptic_differentiation_Main_Pathway	-1.42219	0.0446097	0.117416							biocarta_agrin_in_postsynaptic_differentiation_Main_Pathway	-0.0435908	0.300862	0.322192
NCI_Signaling_events_regulated_by_Ret_tyrosine_kinase_Main_Pathway	1.91528	0.07401	0.0794113						NCI_Signaling_events_regulated_by_Ret_tyrosine_kinase_Main_Pathway	0	0.511482	0.562919							NCI_Signaling_events_regulated_by_Ret_tyrosine_kinase_Main_Pathway	7.0605	0.0238095	0.0357346							NCI_Signaling_events_regulated_by_Ret_tyrosine_kinase_Main_Pathway	-1.96819	0.000426239	0.0025483							NCI_Signaling_events_regulated_by_Ret_tyrosine_kinase_Main_Pathway	-0.0604647	0.300862	0.322192
JAK_STAT_Pathway_Nml_SOCS_BCL_XL_p21_Myc_Nos2_Gene_Expression_via_STAT2	1.915	0.0021645	0.00270955						JAK_STAT_Pathway_Nml_SOCS_BCL_XL_p21_Myc_Nos2_Gene_Expression_via_STAT2	0.678542	0.00911579	0.0212411							JAK_STAT_Pathway_Nml_SOCS_BCL_XL_p21_Myc_Nos2_Gene_Expression_via_STAT2	0.669369	0.00911579	0.0238309							JAK_STAT_Pathway_Nml_SOCS_BCL_XL_p21_Myc_Nos2_Gene_Expression_via_STAT2	0									JAK_STAT_Pathway_Nml_SOCS_BCL_XL_p21_Myc_Nos2_Gene_Expression_via_STAT2	0
WNT_Pathway	1.91021	0.0021645	0.00270955						WNT_Pathway	0.791865	0.0238095	0.0348729							WNT_Pathway	1.86624	0.0238095	0.0357346							WNT_Pathway	-0.00504881	0.76747	0.845227							WNT_Pathway	-0.0079256	0.300862	0.322192
Mitochondrial_Apoptosis_Pathway	1.87452	0.0021645	0.00270955						Mitochondrial_Apoptosis_Pathway	-0.823606	0.166667	0.21416							Mitochondrial_Apoptosis_Pathway	-0.925272	0.166667	0.221468							Mitochondrial_Apoptosis_Pathway	0.284529	0.760907	0.84021							Mitochondrial_Apoptosis_Pathway	1.45539	0.00350806	0.00821889
KEGG_Steroid_hormone_biosynthesis_Main_Pathway	1.86225	0.0021645	0.00270955						KEGG_Steroid_hormone_biosynthesis_Main_Pathway	2.32366	0.00911579	0.0212411							KEGG_Steroid_hormone_biosynthesis_Main_Pathway	0									KEGG_Steroid_hormone_biosynthesis_Main_Pathway	0									KEGG_Steroid_hormone_biosynthesis_Main_Pathway	0
Glucocorticoid_Receptor_Signaling_Pathway	1.86169	0.0021645	0.00270955						Glucocorticoid_Receptor_Signaling_Pathway	-0.484726	0.0238095	0.0348729							Glucocorticoid_Receptor_Signaling_Pathway	0	1	1							Glucocorticoid_Receptor_Signaling_Pathway	-0.405704	0.000426239	0.0025483							Glucocorticoid_Receptor_Signaling_Pathway	-0.00578379	0.300862	0.322192
reactome_Glucagon_like_Peptide_1_GLP1_regulates_insulin_secretion_Main_Pathway	1.85383	0.0021645	0.00270955						reactome_Glucagon_like_Peptide_1_GLP1_regulates_insulin_secretion_Main_Pathway	4.63649	0.00911579	0.0212411							reactome_Glucagon_like_Peptide_1_GLP1_regulates_insulin_secretion_Main_Pathway	9.66249	0.00911579	0.0238309							reactome_Glucagon_like_Peptide_1_GLP1_regulates_insulin_secretion_Main_Pathway	1.63324	0.00125763	0.00446032							reactome_Glucagon_like_Peptide_1_GLP1_regulates_insulin_secretion_Main_Pathway	0
ATM_Pathway	1.8424	0.004329	0.0052114						ATM_Pathway	0	1	1							ATM_Pathway	0	1	1							ATM_Pathway	0	1	1							ATM_Pathway	0.149714	0.300862	0.322192
mTOR_Pathway_Microtubule_Organization	1.83519	0.0021645	0.00270955						mTOR_Pathway_Microtubule_Organization	0									mTOR_Pathway_Microtubule_Organization	-1.5203	0.00911579	0.0238309							mTOR_Pathway_Microtubule_Organization	0									mTOR_Pathway_Microtubule_Organization	0
KEGG_ErbB_signaling_Main_Pathway	1.79693	0.0021645	0.00270955						KEGG_ErbB_signaling_Main_Pathway	0	0.511482	0.562919							KEGG_ErbB_signaling_Main_Pathway	0.0917723	0.904762	1							KEGG_ErbB_signaling_Main_Pathway	0	0.25843	0.362333							KEGG_ErbB_signaling_Main_Pathway	-0.660338	0.00202114	0.00481383
NCI_SHP2_signaling_Main_Pathway	1.77599	0.0021645	0.00270955						NCI_SHP2_signaling_Main_Pathway	1.82264	0.00911579	0.0212411							NCI_SHP2_signaling_Main_Pathway	0									NCI_SHP2_signaling_Main_Pathway	-0.0163583	0.284215	0.362333							NCI_SHP2_signaling_Main_Pathway	0
NCI_Alpha_synuclein_signaling_Pathway__cell_death_	1.76241	0.004329	0.0052114						NCI_Alpha_synuclein_signaling_Pathway__cell_death_	5.63842	0.00911579	0.0212411							NCI_Alpha_synuclein_signaling_Pathway__cell_death_	0									NCI_Alpha_synuclein_signaling_Pathway__cell_death_	0									NCI_Alpha_synuclein_signaling_Pathway__cell_death_	0
NCI_Alpha_synuclein_signaling_Pathway__Pathway_negative_regulation_of_transcription_via_TOR1A_SNCA_STUB1_FKBP1A_	1.76241	0.004329	0.0052114						NCI_Alpha_synuclein_signaling_Pathway__Pathway_negative_regulation_of_transcription_via_TOR1A_SNCA_STUB1_FKBP1A_	5.63842	0.00911579	0.0212411							NCI_Alpha_synuclein_signaling_Pathway__Pathway_negative_regulation_of_transcription_via_TOR1A_SNCA_STUB1_FKBP1A_	0									NCI_Alpha_synuclein_signaling_Pathway__Pathway_negative_regulation_of_transcription_via_TOR1A_SNCA_STUB1_FKBP1A_	0									NCI_Alpha_synuclein_signaling_Pathway__Pathway_negative_regulation_of_transcription_via_TOR1A_SNCA_STUB1_FKBP1A_	0
KEGG_Fc_gamma_R_mediated_phagocytosis_Main_Pathway	1.75314	0.0021645	0.00270955						KEGG_Fc_gamma_R_mediated_phagocytosis_Main_Pathway	0	1	1							KEGG_Fc_gamma_R_mediated_phagocytosis_Main_Pathway	2.98218	0.0238095	0.0357346							KEGG_Fc_gamma_R_mediated_phagocytosis_Main_Pathway	0.789903	0.00191078	0.00632142							KEGG_Fc_gamma_R_mediated_phagocytosis_Main_Pathway	-0.635778	0.128147	0.238819
reactome_O_linked_glycosylation_of_mucins_Main_Pathway	1.75153	0.0021645	0.00270955						reactome_O_linked_glycosylation_of_mucins_Main_Pathway	0									reactome_O_linked_glycosylation_of_mucins_Main_Pathway	0									reactome_O_linked_glycosylation_of_mucins_Main_Pathway	0									reactome_O_linked_glycosylation_of_mucins_Main_Pathway	0
KEGG_Starch_and_sucrose_metabolism_Main_Pathway	1.74409	0.0021645	0.00270955						KEGG_Starch_and_sucrose_metabolism_Main_Pathway	-0.549029	0.443102	0.545615							KEGG_Starch_and_sucrose_metabolism_Main_Pathway	1.86139	0.00911579	0.0238309							KEGG_Starch_and_sucrose_metabolism_Main_Pathway	0									KEGG_Starch_and_sucrose_metabolism_Main_Pathway	0
biocarta_keratinocyte_differentiation_Main_Pathway	1.7386	0.0021645	0.00270955						biocarta_keratinocyte_differentiation_Main_Pathway	0									biocarta_keratinocyte_differentiation_Main_Pathway	1.75315	0.00911579	0.0238309							biocarta_keratinocyte_differentiation_Main_Pathway	0									biocarta_keratinocyte_differentiation_Main_Pathway	0
KEGG_Choline_metabolism_in_cancer_Main_Pathway	1.7386	0.0021645	0.00270955						KEGG_Choline_metabolism_in_cancer_Main_Pathway	0	0.511482	0.562919							KEGG_Choline_metabolism_in_cancer_Main_Pathway	0	0.511482	0.596052							KEGG_Choline_metabolism_in_cancer_Main_Pathway	3.81743	0.000426239	0.0025483							KEGG_Choline_metabolism_in_cancer_Main_Pathway	-1.09825	0.00202114	0.00481383
KEGG_HIF_1_signaling_Main_Pathway	1.7386	0.0021645	0.00270955						KEGG_HIF_1_signaling_Main_Pathway	0	0.511482	0.562919							KEGG_HIF_1_signaling_Main_Pathway	1.3415	0.0238095	0.0357346							KEGG_HIF_1_signaling_Main_Pathway	0	0.25843	0.362333							KEGG_HIF_1_signaling_Main_Pathway	-1.09825	0.00202114	0.00481383
PAK_Pathway_Contractility_Stress_Fibres_and_Focal_Adhesion	1.72591	0.0021645	0.00270955						PAK_Pathway_Contractility_Stress_Fibres_and_Focal_Adhesion	9.85008	0.00911579	0.0212411							PAK_Pathway_Contractility_Stress_Fibres_and_Focal_Adhesion	2.97824	0.00911579	0.0238309							PAK_Pathway_Contractility_Stress_Fibres_and_Focal_Adhesion	0									PAK_Pathway_Contractility_Stress_Fibres_and_Focal_Adhesion	0
Extracellular_Matrix_Remodeling_during_Adhesion	1.72049	0.0021645	0.00270955						Extracellular_Matrix_Remodeling_during_Adhesion	2.02958	0.00911579	0.0212411							Extracellular_Matrix_Remodeling_during_Adhesion	-1.22701	0.00911579	0.0238309							Extracellular_Matrix_Remodeling_during_Adhesion	0									Extracellular_Matrix_Remodeling_during_Adhesion	0
mTOR_Pathway_Lipid_Synthesis	1.72049	0.0021645	0.00270955						mTOR_Pathway_Lipid_Synthesis	0									mTOR_Pathway_Lipid_Synthesis	-1.42528	0.00911579	0.0238309							mTOR_Pathway_Lipid_Synthesis	0									mTOR_Pathway_Lipid_Synthesis	0
NCI_PDGFR_beta_signaling_Main_Pathway	1.71985	0.0021645	0.00270955						NCI_PDGFR_beta_signaling_Main_Pathway	-0.878239	0.0238095	0.0348729							NCI_PDGFR_beta_signaling_Main_Pathway	1.55692	0.0238095	0.0357346							NCI_PDGFR_beta_signaling_Main_Pathway	-0.134267	0.144655	0.359278							NCI_PDGFR_beta_signaling_Main_Pathway	-0.0188382	0.300862	0.322192
reactome_Collagen_biosynthesis_and_modifying_enzymes_Main_Pathway	1.70668	0.004329	0.0052114						reactome_Collagen_biosynthesis_and_modifying_enzymes_Main_Pathway	0									reactome_Collagen_biosynthesis_and_modifying_enzymes_Main_Pathway	0									reactome_Collagen_biosynthesis_and_modifying_enzymes_Main_Pathway	0									reactome_Collagen_biosynthesis_and_modifying_enzymes_Main_Pathway	0
mTOR_Pathway_Actin_Organization	1.68538	0.0021645	0.00270955						mTOR_Pathway_Actin_Organization	0	0.511482	0.562919							mTOR_Pathway_Actin_Organization	2.07445	0.0952381	0.128688							mTOR_Pathway_Actin_Organization	-1.24518	0.000426239	0.0025483							mTOR_Pathway_Actin_Organization	-0.0765063	0.300862	0.322192
NCI_Alpha_synuclein_signaling_Pathway__neuron_apoptosis_	1.67429	0.004329	0.0052114						NCI_Alpha_synuclein_signaling_Pathway__neuron_apoptosis_	5.3565	0.00911579	0.0212411							NCI_Alpha_synuclein_signaling_Pathway__neuron_apoptosis_	4.16373	0.00911579	0.0238309							NCI_Alpha_synuclein_signaling_Pathway__neuron_apoptosis_	0									NCI_Alpha_synuclein_signaling_Pathway__neuron_apoptosis_	0
HIF1Alpha_Pathway_NOS_Pathway	1.67341	0.309524	0.321625						HIF1Alpha_Pathway_NOS_Pathway	0									HIF1Alpha_Pathway_NOS_Pathway	-2.82355	0.00911579	0.0238309							HIF1Alpha_Pathway_NOS_Pathway	-2.97649	0.284215	0.362333							HIF1Alpha_Pathway_NOS_Pathway	0
KEGG_Hepatitis_B_Main_Pathway	1.66789	0.0021645	0.00270955						KEGG_Hepatitis_B_Main_Pathway	1.28643	0.00911579	0.0212411							KEGG_Hepatitis_B_Main_Pathway	0									KEGG_Hepatitis_B_Main_Pathway	-1.22105	0.000240314	0.0025483							KEGG_Hepatitis_B_Main_Pathway	0
NCI_CDC42_signaling_events_Main_Pathway	1.64482	0.0021645	0.00270955						NCI_CDC42_signaling_events_Main_Pathway	3.75584	0.0238095	0.0348729							NCI_CDC42_signaling_events_Main_Pathway	5.22644	0.0238095	0.0357346							NCI_CDC42_signaling_events_Main_Pathway	3.25918	0.0003996	0.0025483							NCI_CDC42_signaling_events_Main_Pathway	-0.0343928	0.300862	0.322192
KEGG_Cell_cycle_Main_Pathway	1.64025	0.0021645	0.00270955						KEGG_Cell_cycle_Main_Pathway	2.38393	0.0238095	0.0348729							KEGG_Cell_cycle_Main_Pathway	0	1	1							KEGG_Cell_cycle_Main_Pathway	0.265261	0.128147	0.320175							KEGG_Cell_cycle_Main_Pathway	-0.370008	0.00202114	0.00481383
NCI_p75_NTR_mediated_signaling_Main_Pathway	1.60802	0.0021645	0.00270955						NCI_p75_NTR_mediated_signaling_Main_Pathway	0	1	1							NCI_p75_NTR_mediated_signaling_Main_Pathway	1.41718	0.0238095	0.0357346							NCI_p75_NTR_mediated_signaling_Main_Pathway	0	1	1							NCI_p75_NTR_mediated_signaling_Main_Pathway	-0.415652	0.515364	0.523573
Chemotaxis_Driven_by_CCR4	1.60665	0.0021645	0.00270955						Chemotaxis_Driven_by_CCR4	1.88339	0.00911579	0.0212411							Chemotaxis_Driven_by_CCR4	5.428	0.00911579	0.0238309							Chemotaxis_Driven_by_CCR4	-0.14994	0.299014	0.362333							Chemotaxis_Driven_by_CCR4	0
Chemotaxis_of_Immune_Cells_During_Allergic_Asthma_and_Eczema_Driven_by_CCR4	1.60665	0.0021645	0.00270955						Chemotaxis_of_Immune_Cells_During_Allergic_Asthma_and_Eczema_Driven_by_CCR4	1.88339	0.00911579	0.0212411							Chemotaxis_of_Immune_Cells_During_Allergic_Asthma_and_Eczema_Driven_by_CCR4	5.428	0.00911579	0.0238309							Chemotaxis_of_Immune_Cells_During_Allergic_Asthma_and_Eczema_Driven_by_CCR4	-0.14994	0.299014	0.362333							Chemotaxis_of_Immune_Cells_During_Allergic_Asthma_and_Eczema_Driven_by_CCR4	0
NCI_Regulation_of_nuclear_SMAD2_3_signaling_Pathway__Pathway_degradation_of_SMAD3_	1.56265	0.0021645	0.00270955						NCI_Regulation_of_nuclear_SMAD2_3_signaling_Pathway__Pathway_degradation_of_SMAD3_	0									NCI_Regulation_of_nuclear_SMAD2_3_signaling_Pathway__Pathway_degradation_of_SMAD3_	0									NCI_Regulation_of_nuclear_SMAD2_3_signaling_Pathway__Pathway_degradation_of_SMAD3_	-0.873391	0.000240314	0.0025483							NCI_Regulation_of_nuclear_SMAD2_3_signaling_Pathway__Pathway_degradation_of_SMAD3_	0
NCI_Angiopoietin_receptor_Tie2_mediated_signaling_Main_Pathway	1.56247	0.07401	0.0794113						NCI_Angiopoietin_receptor_Tie2_mediated_signaling_Main_Pathway	0	1	1							NCI_Angiopoietin_receptor_Tie2_mediated_signaling_Main_Pathway	5.75989	0.0238095	0.0357346							NCI_Angiopoietin_receptor_Tie2_mediated_signaling_Main_Pathway	-1.60563	0.000426239	0.0025483							NCI_Angiopoietin_receptor_Tie2_mediated_signaling_Main_Pathway	-1.42214	0.128147	0.238819
KEGG_Glioma_Main_Pathway	1.55818	0.0021645	0.00270955						KEGG_Glioma_Main_Pathway	0	1	1							KEGG_Glioma_Main_Pathway	-1.29082	0.0238095	0.0357346							KEGG_Glioma_Main_Pathway	0	1	1							KEGG_Glioma_Main_Pathway	-0.83636	0.300862	0.322192
NGF_Pathway	1.51348	0.0021645	0.00270955						NGF_Pathway	0.836611	0.047619	0.0665437							NGF_Pathway	2.91191	0.0238095	0.0357346							NGF_Pathway	-0.540505	0.0199815	0.0536042							NGF_Pathway	-0.642707	0.300862	0.322192
NCI_CXCR4_mediated_signaling_events_Pathway__chemotaxis_	1.51317	0.0151515	0.0171916						NCI_CXCR4_mediated_signaling_events_Pathway__chemotaxis_	-2.38206	0.0238095	0.0348729							NCI_CXCR4_mediated_signaling_events_Pathway__chemotaxis_	1.51027	0.0238095	0.0357346							NCI_CXCR4_mediated_signaling_events_Pathway__chemotaxis_	-1.97135	0.00125763	0.00446032							NCI_CXCR4_mediated_signaling_events_Pathway__chemotaxis_	-0.92378	0.128147	0.238819
Caspase_Cascade_Pathway_Activated_Tissue_Trans_glutaminase	1.51185	0.0021645	0.00270955						Caspase_Cascade_Pathway_Activated_Tissue_Trans_glutaminase	-1.13727	0.00911579	0.0212411							Caspase_Cascade_Pathway_Activated_Tissue_Trans_glutaminase	0									Caspase_Cascade_Pathway_Activated_Tissue_Trans_glutaminase	-1.28093	0.000841756	0.00380838							Caspase_Cascade_Pathway_Activated_Tissue_Trans_glutaminase	0.454719	0.152117	0.256809
reactome_Signaling_by_constitutively_active_EGFR_Main_Pathway	1.48793	0.132035	0.139504						reactome_Signaling_by_constitutively_active_EGFR_Main_Pathway	0									reactome_Signaling_by_constitutively_active_EGFR_Main_Pathway	0									reactome_Signaling_by_constitutively_active_EGFR_Main_Pathway	0									reactome_Signaling_by_constitutively_active_EGFR_Main_Pathway	0
NCI_TCR_signaling_in_naive_CD4_T_cells_Main_Pathway	1.4755	0.0021645	0.00270955						NCI_TCR_signaling_in_naive_CD4_T_cells_Main_Pathway	2.76675	0.0238095	0.0348729							NCI_TCR_signaling_in_naive_CD4_T_cells_Main_Pathway	1.62616	0.0238095	0.0357346							NCI_TCR_signaling_in_naive_CD4_T_cells_Main_Pathway	0	0.25843	0.362333							NCI_TCR_signaling_in_naive_CD4_T_cells_Main_Pathway	-1.06463	0.00202114	0.00481383
KEGG_GnRH_signaling_Main_Pathway	1.4747	0.0021645	0.00270955						KEGG_GnRH_signaling_Main_Pathway	1.83078	0.0238095	0.0348729							KEGG_GnRH_signaling_Main_Pathway	3.48837	0.0238095	0.0357346							KEGG_GnRH_signaling_Main_Pathway	0	1	1							KEGG_GnRH_signaling_Main_Pathway	0.139993	0.300862	0.322192
NCI_Insulin_Pathway_Main_Pathway	1.46602	0.07401	0.0794113						NCI_Insulin_Pathway_Main_Pathway	1.3726	0.0238095	0.0348729							NCI_Insulin_Pathway_Main_Pathway	0.914327	0.047619	0.0651434							NCI_Insulin_Pathway_Main_Pathway	0	0.25843	0.362333							NCI_Insulin_Pathway_Main_Pathway	-1.28807	0.00202114	0.00481383
JAK_STAT_Pathway	1.45131	0.0021645	0.00270955						JAK_STAT_Pathway	0.845316	0.0238095	0.0348729							JAK_STAT_Pathway	0.507289	0.0238095	0.0357346							JAK_STAT_Pathway	-0.197749	0.000426239	0.0025483							JAK_STAT_Pathway	-0.164046	0.00202114	0.00481383
KEGG_Melanoma_Main_Pathway	1.44883	0.0021645	0.00270955						KEGG_Melanoma_Main_Pathway	0	0.511482	0.562919							KEGG_Melanoma_Main_Pathway	0	0.511482	0.596052							KEGG_Melanoma_Main_Pathway	0	0.25843	0.362333							KEGG_Melanoma_Main_Pathway	-0.915206	0.00202114	0.00481383
reactome_Negative_regulators_of_RIG_I_MDA5_signaling_Main_Pathway	1.43054	0.309524	0.321625						reactome_Negative_regulators_of_RIG_I_MDA5_signaling_Main_Pathway	0									reactome_Negative_regulators_of_RIG_I_MDA5_signaling_Main_Pathway	0									reactome_Negative_regulators_of_RIG_I_MDA5_signaling_Main_Pathway	-0.344038	0.284215	0.362333							reactome_Negative_regulators_of_RIG_I_MDA5_signaling_Main_Pathway	0
NCI_Regulation_of_nuclear_SMAD2_3_signaling_Pathway__muscle_cell_differentiation_	1.40638	0.0021645	0.00270955						NCI_Regulation_of_nuclear_SMAD2_3_signaling_Pathway__muscle_cell_differentiation_	0									NCI_Regulation_of_nuclear_SMAD2_3_signaling_Pathway__muscle_cell_differentiation_	0									NCI_Regulation_of_nuclear_SMAD2_3_signaling_Pathway__muscle_cell_differentiation_	-0.786052	0.000240314	0.0025483							NCI_Regulation_of_nuclear_SMAD2_3_signaling_Pathway__muscle_cell_differentiation_	0
KEGG_Endocrine_and_other_factor_regulated_calcium_reabsorption_Main_Pathway	1.39709	0.0021645	0.00270955						KEGG_Endocrine_and_other_factor_regulated_calcium_reabsorption_Main_Pathway	5.66093	0.00911579	0.0212411							KEGG_Endocrine_and_other_factor_regulated_calcium_reabsorption_Main_Pathway	8.79156	0.00911579	0.0238309							KEGG_Endocrine_and_other_factor_regulated_calcium_reabsorption_Main_Pathway	-0.0439233	0.284215	0.362333							KEGG_Endocrine_and_other_factor_regulated_calcium_reabsorption_Main_Pathway	0
ERK_Signaling_Pathway_Gene_Expression_via_CAPN6_TP53_FOS_ATF1_MYC_ELK3_MYLK_ETS1_SRF_HIST1H3B_CREB3_STAT3_NFKB2_HMGN1_ESR2_ELK1_PAX6_JUN	1.38226	0.0021645	0.00270955						ERK_Signaling_Pathway_Gene_Expression_via_CAPN6_TP53_FOS_ATF1_MYC_ELK3_MYLK_ETS1_SRF_HIST1H3B_CREB3_STAT3_NFKB2_HMGN1_ESR2_ELK1_PAX6_JUN	1.98623	0.00911579	0.0212411							ERK_Signaling_Pathway_Gene_Expression_via_CAPN6_TP53_FOS_ATF1_MYC_ELK3_MYLK_ETS1_SRF_HIST1H3B_CREB3_STAT3_NFKB2_HMGN1_ESR2_ELK1_PAX6_JUN	0									ERK_Signaling_Pathway_Gene_Expression_via_CAPN6_TP53_FOS_ATF1_MYC_ELK3_MYLK_ETS1_SRF_HIST1H3B_CREB3_STAT3_NFKB2_HMGN1_ESR2_ELK1_PAX6_JUN	0									ERK_Signaling_Pathway_Gene_Expression_via_CAPN6_TP53_FOS_ATF1_MYC_ELK3_MYLK_ETS1_SRF_HIST1H3B_CREB3_STAT3_NFKB2_HMGN1_ESR2_ELK1_PAX6_JUN	0
KEGG_Terpenoid_backbone_biosynthesis_Main_Pathway	1.37054	0.0930736	0.0989444						KEGG_Terpenoid_backbone_biosynthesis_Main_Pathway	-2.98099	0.0238095	0.0348729							KEGG_Terpenoid_backbone_biosynthesis_Main_Pathway	0	1	1							KEGG_Terpenoid_backbone_biosynthesis_Main_Pathway	0	1	1							KEGG_Terpenoid_backbone_biosynthesis_Main_Pathway	-0.473417	0.300862	0.322192
NCI_ErbB_receptor_signaling_network_Main_Pathway	1.33914	0.132035	0.139504						NCI_ErbB_receptor_signaling_network_Main_Pathway	0									NCI_ErbB_receptor_signaling_network_Main_Pathway	5.04424	0.00911579	0.0238309							NCI_ErbB_receptor_signaling_network_Main_Pathway	0									NCI_ErbB_receptor_signaling_network_Main_Pathway	0
HIF1Alpha_Pathway_Gene_Expression_via_JUN_CREB3	1.33873	0.309524	0.321625						HIF1Alpha_Pathway_Gene_Expression_via_JUN_CREB3	0									HIF1Alpha_Pathway_Gene_Expression_via_JUN_CREB3	-2.25884	0.00911579	0.0238309							HIF1Alpha_Pathway_Gene_Expression_via_JUN_CREB3	-2.38119	0.284215	0.362333							HIF1Alpha_Pathway_Gene_Expression_via_JUN_CREB3	0
KEGG_Calcium_signaling_Main_Pathway	1.30053	0.0021645	0.00270955						KEGG_Calcium_signaling_Main_Pathway	0									KEGG_Calcium_signaling_Main_Pathway	1.19155	0.00911579	0.0238309							KEGG_Calcium_signaling_Main_Pathway	0									KEGG_Calcium_signaling_Main_Pathway	0
superpathway_of_cholesterol_biosynthesis	1.22474	0.0930736	0.0989444						superpathway_of_cholesterol_biosynthesis	-2.66386	0.0238095	0.0348729							superpathway_of_cholesterol_biosynthesis	-2.05746	0.0238095	0.0357346							superpathway_of_cholesterol_biosynthesis	1.46672	0.314737	0.367926							superpathway_of_cholesterol_biosynthesis	1.47478	0.314737	0.325512
KEGG_Long_term_potentiation_Main_Pathway	1.21512	0.0021645	0.00270955						KEGG_Long_term_potentiation_Main_Pathway	0	1	1							KEGG_Long_term_potentiation_Main_Pathway	0	1	1							KEGG_Long_term_potentiation_Main_Pathway	-1.05688	0.000426239	0.0025483							KEGG_Long_term_potentiation_Main_Pathway	0.131758	0.300862	0.322192
NCI_CXCR4_mediated_signaling_events_Main_Pathway	1.20436	0.0151515	0.0171916						NCI_CXCR4_mediated_signaling_events_Main_Pathway	-0.994549	0.047619	0.0665437							NCI_CXCR4_mediated_signaling_events_Main_Pathway	1.20205	0.0238095	0.0357346							NCI_CXCR4_mediated_signaling_events_Main_Pathway	-1.56903	0.00125763	0.00446032							NCI_CXCR4_mediated_signaling_events_Main_Pathway	-0.735254	0.128147	0.238819
NCI_Alpha_synuclein_signaling_Main_Pathway	1.19592	0.004329	0.0052114						NCI_Alpha_synuclein_signaling_Main_Pathway	3.82607	0.00911579	0.0212411							NCI_Alpha_synuclein_signaling_Main_Pathway	2.97409	0.00911579	0.0238309							NCI_Alpha_synuclein_signaling_Main_Pathway	-0.199073	0.284215	0.362333							NCI_Alpha_synuclein_signaling_Main_Pathway	0
KEGG_Prostate_cancer_Main_Pathway	1.17976	0.0021645	0.00270955						KEGG_Prostate_cancer_Main_Pathway	1.03979	0.0238095	0.0348729							KEGG_Prostate_cancer_Main_Pathway	0.103572	0.904762	1							KEGG_Prostate_cancer_Main_Pathway	0.449172	0.000426239	0.0025483							KEGG_Prostate_cancer_Main_Pathway	-0.745239	0.00202114	0.00481383
KEGG_Neurotrophin_signaling_Main_Pathway	1.17565	0.0021645	0.00270955						KEGG_Neurotrophin_signaling_Main_Pathway	0.649867	0.0238095	0.0348729							KEGG_Neurotrophin_signaling_Main_Pathway	2.13759	0.0238095	0.0357346							KEGG_Neurotrophin_signaling_Main_Pathway	-0.0574022	0.952843	1							KEGG_Neurotrophin_signaling_Main_Pathway	-0.36447	0.327672	0.33828
FGFR_Signaling	1.16419	0.07401	0.0794113						FGFR_Signaling	0	1	1							FGFR_Signaling	3.30011	0.0238095	0.0357346							FGFR_Signaling	0	1	1							FGFR_Signaling	-1.05963	0.128147	0.238819
KEGG_Bacterial_invasion_of_epithelial_cells_Main_Pathway	1.1418	0.07401	0.0794113						KEGG_Bacterial_invasion_of_epithelial_cells_Main_Pathway	3.56588	0.0238095	0.0348729							KEGG_Bacterial_invasion_of_epithelial_cells_Main_Pathway	3.76709	0.0238095	0.0357346							KEGG_Bacterial_invasion_of_epithelial_cells_Main_Pathway	-2.03648	0.300862	0.362333							KEGG_Bacterial_invasion_of_epithelial_cells_Main_Pathway	-0.0360462	0.300862	0.322192
KEGG_Peroxisome_Main_Pathway	1.13494	0.0021645	0.00270955						KEGG_Peroxisome_Main_Pathway	-1.04578	0.00911579	0.0212411							KEGG_Peroxisome_Main_Pathway	1.05754	0.00911579	0.0238309							KEGG_Peroxisome_Main_Pathway	-0.840055	0.000841756	0.00380838							KEGG_Peroxisome_Main_Pathway	0
reactome_Ion_transport_by_P_type_ATPases_Main_Pathway	1.13121	0.326058	0.33779						reactome_Ion_transport_by_P_type_ATPases_Main_Pathway	1.80466	0.00911579	0.0212411							reactome_Ion_transport_by_P_type_ATPases_Main_Pathway	3.92524	0.00911579	0.0238309							reactome_Ion_transport_by_P_type_ATPases_Main_Pathway	-0.129756	0.284215	0.362333							reactome_Ion_transport_by_P_type_ATPases_Main_Pathway	0
KEGG_Oxytocin_signaling_Main_Pathway	1.12599	0.0021645	0.00270955						KEGG_Oxytocin_signaling_Main_Pathway	-0.217164	0.261905	0.335211							KEGG_Oxytocin_signaling_Main_Pathway	0.250715	0.0952381	0.128688							KEGG_Oxytocin_signaling_Main_Pathway	-0.00273619	0.503216	0.585802							KEGG_Oxytocin_signaling_Main_Pathway	-0.0564002	0.300862	0.322192
PTEN_Pathway_Adhesion_or_Migration	1.08933	0.0021645	0.00270955						PTEN_Pathway_Adhesion_or_Migration	-0.188589	0.00911579	0.0212411							PTEN_Pathway_Adhesion_or_Migration	-0.380424	0.00911579	0.0238309							PTEN_Pathway_Adhesion_or_Migration	0									PTEN_Pathway_Adhesion_or_Migration	0
KEGG_Rap1_signaling_Main_Pathway	1.0821	0.0021645	0.00270955						KEGG_Rap1_signaling_Main_Pathway	0.945687	0.0238095	0.0348729							KEGG_Rap1_signaling_Main_Pathway	1.42493	0.0238095	0.0357346							KEGG_Rap1_signaling_Main_Pathway	-0.0111055	0.247557	0.362333							KEGG_Rap1_signaling_Main_Pathway	-0.242808	0.678903	0.686075
CXC_Chemokine_Receptor_Pathway	1.07952	0.07401	0.0794113						CXC_Chemokine_Receptor_Pathway	2.74553	0.0238095	0.0348729							CXC_Chemokine_Receptor_Pathway	4.47303	0.0238095	0.0357346							CXC_Chemokine_Receptor_Pathway	-1.19204	0.0153243	0.0439261							CXC_Chemokine_Receptor_Pathway	-0.0340801	0.300862	0.322192
NCI_Endothelins_Main_Pathway	1.07952	0.07401	0.0794113						NCI_Endothelins_Main_Pathway	3.40502	0.0238095	0.0348729							NCI_Endothelins_Main_Pathway	5.09781	0.0238095	0.0357346							NCI_Endothelins_Main_Pathway	-0.0138302	0.760907	0.84021							NCI_Endothelins_Main_Pathway	-0.982566	0.128147	0.238819
Base_Excision_Repair_Pathway	1.0124	0.699134	0.712539						Base_Excision_Repair_Pathway	-2.86975	0.00911579	0.0212411							Base_Excision_Repair_Pathway	-6.83292	0.00911579	0.0238309							Base_Excision_Repair_Pathway	0									Base_Excision_Repair_Pathway	0
NCI_Caspase_Cascade_in_Apoptosis_Main_Pathway	1.01079	0.393939	0.407503						NCI_Caspase_Cascade_in_Apoptosis_Main_Pathway	0.55734	0.714286	0.779949							NCI_Caspase_Cascade_in_Apoptosis_Main_Pathway	0.564335	0.714286	0.822596							NCI_Caspase_Cascade_in_Apoptosis_Main_Pathway	0.913311	0.139293	0.346989							NCI_Caspase_Cascade_in_Apoptosis_Main_Pathway	-0.520444	0.952843	0.956174
NCI_Regulation_of_nuclear_SMAD2_3_signaling_Main_Pathway	0.986937	0.0021645	0.00270955						NCI_Regulation_of_nuclear_SMAD2_3_signaling_Main_Pathway	1.5153	0.0238095	0.0348729							NCI_Regulation_of_nuclear_SMAD2_3_signaling_Main_Pathway	0	0.511482	0.596052							NCI_Regulation_of_nuclear_SMAD2_3_signaling_Main_Pathway	-0.551615	0.000426239	0.0025483							NCI_Regulation_of_nuclear_SMAD2_3_signaling_Main_Pathway	0.915206	0.00202114	0.00481383
ErbB_Family_Pathway	0.949235	0.0021645	0.00270955						ErbB_Family_Pathway	0	0.511482	0.562919							ErbB_Family_Pathway	1.04051	0.0238095	0.0357346							ErbB_Family_Pathway	0	0.25843	0.362333							ErbB_Family_Pathway	-0.599618	0.00202114	0.00481383
EGF_Pathway	0.933146	0.0021645	0.00270955						EGF_Pathway	0.954106	0.0238095	0.0348729							EGF_Pathway	2.75671	0.0238095	0.0357346							EGF_Pathway	-0.689424	0.000426239	0.0025483							EGF_Pathway	-0.315907	0.300862	0.322192
KEGG_Estrogen_signaling_Main_Pathway	0.933146	0.0021645	0.00270955						KEGG_Estrogen_signaling_Main_Pathway	0.200801	0.547619	0.599979							KEGG_Estrogen_signaling_Main_Pathway	2.20733	0.0238095	0.0357346							KEGG_Estrogen_signaling_Main_Pathway	0.00859503	0.760907	0.84021							KEGG_Estrogen_signaling_Main_Pathway	-0.500871	0.300862	0.322192
KEGG_Insulin_signaling_Main_Pathway	0.873142	0.07401	0.0794113						KEGG_Insulin_signaling_Main_Pathway	-1.63501	0.0238095	0.0348729							KEGG_Insulin_signaling_Main_Pathway	-2.09521	0.0238095	0.0357346							KEGG_Insulin_signaling_Main_Pathway	0	0.25843	0.362333							KEGG_Insulin_signaling_Main_Pathway	-0.383579	0.00202114	0.00481383
HGF_Pathway	0.794499	0.0021645	0.00270955						HGF_Pathway	0.728036	0.0238095	0.0348729							HGF_Pathway	0.934406	0.0238095	0.0357346							HGF_Pathway	-0.670484	0.000426239	0.0025483							HGF_Pathway	-0.412627	0.26118	0.322192
PTEN_Pathway	0.770664	0.0021645	0.00270955						PTEN_Pathway	-0.0860478	0.166667	0.21416							PTEN_Pathway	-0.817975	0.0238095	0.0357346							PTEN_Pathway	-0.122607	0.0775833	0.197378							PTEN_Pathway	0.116007	0.300862	0.322192
Outside_in_Signaling_through_Integrins	0.761553	0.0284407	0.0319553						Outside_in_Signaling_through_Integrins	9.56164	0.0238095	0.0348729							Outside_in_Signaling_through_Integrins	2.13971	0.0238095	0.0357346							Outside_in_Signaling_through_Integrins	-2.08027	0.000426239	0.0025483							Outside_in_Signaling_through_Integrins	-1.04333	0.00202114	0.00481383
KEGG_RIG_I_like_receptor_signaling_Main_Pathway	0.700504	0.0649351	0.0726054						KEGG_RIG_I_like_receptor_signaling_Main_Pathway	1.63562	0.00911579	0.0212411							KEGG_RIG_I_like_receptor_signaling_Main_Pathway	0									KEGG_RIG_I_like_receptor_signaling_Main_Pathway	0									KEGG_RIG_I_like_receptor_signaling_Main_Pathway	0
KEGG_Chemokine_signaling_Main_Pathway	0.700389	0.0021645	0.00270955						KEGG_Chemokine_signaling_Main_Pathway	0.830763	0.0238095	0.0348729							KEGG_Chemokine_signaling_Main_Pathway	1.75155	0.0238095	0.0357346							KEGG_Chemokine_signaling_Main_Pathway	0.419649	0.0047952	0.0150322							KEGG_Chemokine_signaling_Main_Pathway	0.534994	0.0879121	0.177058
NCI_Class_I_PI3K_signaling_events_mediated_by_Akt_Pathway__negative_regulation_of_cell_cycle_	0.683653	0.309524	0.321625						NCI_Class_I_PI3K_signaling_events_mediated_by_Akt_Pathway__negative_regulation_of_cell_cycle_	-7.05436	0.0238095	0.0348729							NCI_Class_I_PI3K_signaling_events_mediated_by_Akt_Pathway__negative_regulation_of_cell_cycle_	-2.85056	0.047619	0.0651434							NCI_Class_I_PI3K_signaling_events_mediated_by_Akt_Pathway__negative_regulation_of_cell_cycle_	4.51038	0.00125763	0.00446032							NCI_Class_I_PI3K_signaling_events_mediated_by_Akt_Pathway__negative_regulation_of_cell_cycle_	-2.17361	0.00202114	0.00481383
Development_of_Immune_Synapse	0.663297	0.0021645	0.00270955						Development_of_Immune_Synapse	3.14231	0.0238095	0.0348729							Development_of_Immune_Synapse	3.82933	0.0238095	0.0357346							Development_of_Immune_Synapse	-0.465407	0.300862	0.362333							Development_of_Immune_Synapse	-0.0171964	0.300862	0.322192
ILK_Signaling_Pathway_Cytoskeletal_Adhesion_Complexes	0.644738	0.0021645	0.00270955						ILK_Signaling_Pathway_Cytoskeletal_Adhesion_Complexes	0	0.511482	0.562919							ILK_Signaling_Pathway_Cytoskeletal_Adhesion_Complexes	-0.14061	0.380952	0.501673							ILK_Signaling_Pathway_Cytoskeletal_Adhesion_Complexes	0	0.25843	0.362333							ILK_Signaling_Pathway_Cytoskeletal_Adhesion_Complexes	0.133518	0.314737	0.325512
KEGG_cAMP_signaling_Main_Pathway	0.644142	0.00865801	0.00987242						KEGG_cAMP_signaling_Main_Pathway	0.408542	0.047619	0.0665437							KEGG_cAMP_signaling_Main_Pathway	2.4032	0.0238095	0.0357346							KEGG_cAMP_signaling_Main_Pathway	-0.333997	0.300862	0.362333							KEGG_cAMP_signaling_Main_Pathway	-0.258473	0.678903	0.686075
KEGG_Pathways_in_cancer_Main_Pathway	0.6434	0.004329	0.0052114						KEGG_Pathways_in_cancer_Main_Pathway	1.26724	0.0238095	0.0348729							KEGG_Pathways_in_cancer_Main_Pathway	0.245695	0.261905	0.345934							KEGG_Pathways_in_cancer_Main_Pathway	-0.136584	0.0199815	0.0536042							KEGG_Pathways_in_cancer_Main_Pathway	-0.423214	0.00202114	0.00481383
KEGG_Base_excision_repair_Main_Pathway	0.613575	0.699134	0.712539						KEGG_Base_excision_repair_Main_Pathway	-1.73924	0.00911579	0.0212411							KEGG_Base_excision_repair_Main_Pathway	-4.14117	0.00911579	0.0238309							KEGG_Base_excision_repair_Main_Pathway	0									KEGG_Base_excision_repair_Main_Pathway	0
KEGG_Glucagon_signaling_Main_Pathway	0.594957	0.24026	0.251926						KEGG_Glucagon_signaling_Main_Pathway	2.48994	0.0238095	0.0348729							KEGG_Glucagon_signaling_Main_Pathway	2.56594	0.0238095	0.0357346							KEGG_Glucagon_signaling_Main_Pathway	0	0.25843	0.362333							KEGG_Glucagon_signaling_Main_Pathway	0.909187	0.300862	0.322192
KEGG_Focal_adhesion_Main_Pathway	0.587492	0.00865801	0.00987242						KEGG_Focal_adhesion_Main_Pathway	4.35444	0.0238095	0.0348729							KEGG_Focal_adhesion_Main_Pathway	2.17389	0.0238095	0.0357346							KEGG_Focal_adhesion_Main_Pathway	-0.148298	0.300862	0.362333							KEGG_Focal_adhesion_Main_Pathway	-0.320808	0.314737	0.325512
KEGG_Proteoglycans_in_cancer_Main_Pathway	0.550556	0.0021645	0.00270955						KEGG_Proteoglycans_in_cancer_Main_Pathway	4.12752	0.0238095	0.0348729							KEGG_Proteoglycans_in_cancer_Main_Pathway	2.96828	0.0238095	0.0357346							KEGG_Proteoglycans_in_cancer_Main_Pathway	0.0741267	0.528671	0.613728							KEGG_Proteoglycans_in_cancer_Main_Pathway	-0.0500657	0.272128	0.322192
ILK_Signaling_Pathway_Epithelial_Mesenchymal_Transition_Tubulo_Interstitial_Fibrosis	0.550271	0.0021645	0.00270955						ILK_Signaling_Pathway_Epithelial_Mesenchymal_Transition_Tubulo_Interstitial_Fibrosis	0									ILK_Signaling_Pathway_Epithelial_Mesenchymal_Transition_Tubulo_Interstitial_Fibrosis	-0.431477	0.00911579	0.0238309							ILK_Signaling_Pathway_Epithelial_Mesenchymal_Transition_Tubulo_Interstitial_Fibrosis	0									ILK_Signaling_Pathway_Epithelial_Mesenchymal_Transition_Tubulo_Interstitial_Fibrosis	0.120821	0.152117	0.256809
MAPK_Signaling_Pathway	0.542905	0.0021645	0.00270955						MAPK_Signaling_Pathway	0.612219	0.0238095	0.0348729							MAPK_Signaling_Pathway	1.02698	0.0238095	0.0357346							MAPK_Signaling_Pathway	-0.127132	0.214281	0.362333							MAPK_Signaling_Pathway	0.0274252	0.76747	0.771502
GPCR_Pathway	0.536507	0.004329	0.0052114						GPCR_Pathway	1.02534	0.0238095	0.0348729							GPCR_Pathway	2.27192	0.0238095	0.0357346							GPCR_Pathway	-0.233112	0.0592142	0.15297							GPCR_Pathway	-0.181419	0.678903	0.686075
IP3_Pathway	0.52268	0.0021645	0.00270955						IP3_Pathway	1.18529	0.0238095	0.0348729							IP3_Pathway	1.72823	0.0238095	0.0357346							IP3_Pathway	-0.426788	0.0286642	0.0759238							IP3_Pathway	0.0496179	0.300862	0.322192
NCI_Posttranslational_regulation_of_adherens_junction_stability_and_dissassembly_Main_Pathway	0.501737	0.132035	0.139504						NCI_Posttranslational_regulation_of_adherens_junction_stability_and_dissassembly_Main_Pathway	2.70201	0.00911579	0.0212411							NCI_Posttranslational_regulation_of_adherens_junction_stability_and_dissassembly_Main_Pathway	7.5067	0.00911579	0.0238309							NCI_Posttranslational_regulation_of_adherens_junction_stability_and_dissassembly_Main_Pathway	-0.0314866	0.284215	0.362333							NCI_Posttranslational_regulation_of_adherens_junction_stability_and_dissassembly_Main_Pathway	0.632653	0.152117	0.256809
JNK_Pathway	0.463912	0.0021645	0.00270955						JNK_Pathway	0.3179	0.0238095	0.0348729							JNK_Pathway	1.32912	0.0238095	0.0357346							JNK_Pathway	-0.211771	0.0243382	0.06467							JNK_Pathway	-0.012251	0.300862	0.322192
Tumour_Infiltration_Pathway	0.434207	0.0021645	0.00270955						Tumour_Infiltration_Pathway	0									Tumour_Infiltration_Pathway	0.359736	0.00755598	0.0238309							Tumour_Infiltration_Pathway	0									Tumour_Infiltration_Pathway	0
Caspase_Cascade_Pathway	0.406824	0.0021645	0.00270955						Caspase_Cascade_Pathway	-1.38678	0.0238095	0.0348729							Caspase_Cascade_Pathway	-0.861143	0.0238095	0.0357346							Caspase_Cascade_Pathway	0.211126	0.0667652	0.171419							Caspase_Cascade_Pathway	0.388508	0.00544517	0.012654
TGF_Beta_Pathway	0.385904	0.0021645	0.00270955						TGF_Beta_Pathway	1.28004	0.0238095	0.0348729							TGF_Beta_Pathway	0	0.511482	0.596052							TGF_Beta_Pathway	-0.293851	0.000426239	0.0025483							TGF_Beta_Pathway	-0.24377	0.00202114	0.00481383
NCI_Regulation_of_Androgen_receptor_activity_Pathway__cell_proliferation_	0.385691	0.179654	0.188664						NCI_Regulation_of_Androgen_receptor_activity_Pathway__cell_proliferation_	0									NCI_Regulation_of_Androgen_receptor_activity_Pathway__cell_proliferation_	0									NCI_Regulation_of_Androgen_receptor_activity_Pathway__cell_proliferation_	-2.5667	0.000240314	0.0025483							NCI_Regulation_of_Androgen_receptor_activity_Pathway__cell_proliferation_	0
NCI_Regulation_of_Androgen_receptor_activity_Main_Pathway	0.370566	0.179654	0.188664						NCI_Regulation_of_Androgen_receptor_activity_Main_Pathway	0									NCI_Regulation_of_Androgen_receptor_activity_Main_Pathway	0									NCI_Regulation_of_Androgen_receptor_activity_Main_Pathway	-2.46604	0.000240314	0.0025483							NCI_Regulation_of_Androgen_receptor_activity_Main_Pathway	0
ILK_Signaling_Pathway	0.330373	0.0021645	0.00270955						ILK_Signaling_Pathway	1.01999	0.0238095	0.0348729							ILK_Signaling_Pathway	0.560801	0.0238095	0.0357346							ILK_Signaling_Pathway	-0.381137	0.00172283	0.00593419							ILK_Signaling_Pathway	-0.150547	0.0175824	0.0384604
KEGG_Adrenergic_signaling_in_cardiomyocytes_Main_Pathway	0.322108	0.326058	0.33779						KEGG_Adrenergic_signaling_in_cardiomyocytes_Main_Pathway	3.36476	0.0238095	0.0348729							KEGG_Adrenergic_signaling_in_cardiomyocytes_Main_Pathway	1.87752	0.0238095	0.0357346							KEGG_Adrenergic_signaling_in_cardiomyocytes_Main_Pathway	-0.00515702	0.760907	0.84021							KEGG_Adrenergic_signaling_in_cardiomyocytes_Main_Pathway	-0.300523	0.300862	0.322192
cAMP_Pathway	0.317903	0.0021645	0.00270955						cAMP_Pathway	0.151004	0.166667	0.21416							cAMP_Pathway	0.469045	0.0238095	0.0357346							cAMP_Pathway	-0.0996655	0.0863494	0.219013							cAMP_Pathway	-0.111536	0.300862	0.322192
ERK_Signaling_Pathway	0.296328	0.0021645	0.00270955						ERK_Signaling_Pathway	0.352501	0.0238095	0.0348729							ERK_Signaling_Pathway	0.750525	0.0238095	0.0357346							ERK_Signaling_Pathway	0.343251	0.0003996	0.0025483							ERK_Signaling_Pathway	0.291789	0.0003996	0.00481383
Chemokine_Pathway	0.292481	0.07401	0.0794113						Chemokine_Pathway	0.594634	0.0238095	0.0348729							Chemokine_Pathway	1.75534	0.0238095	0.0357346							Chemokine_Pathway	0.711609	0.0003996	0.0025483							Chemokine_Pathway	0.504696	0.0047952	0.0111888
KEGG_Nicotinate_and_nicotinamide_metabolism_Main_Pathway	0.259391	0.699134	0.712539						KEGG_Nicotinate_and_nicotinamide_metabolism_Main_Pathway	-1.92606	0.00911579	0.0212411							KEGG_Nicotinate_and_nicotinamide_metabolism_Main_Pathway	0									KEGG_Nicotinate_and_nicotinamide_metabolism_Main_Pathway	0									KEGG_Nicotinate_and_nicotinamide_metabolism_Main_Pathway	0
Cellular_Apoptosis_Pathway	0.246702	0.00865801	0.00987242						Cellular_Apoptosis_Pathway	0.53572	0.0238095	0.0348729							Cellular_Apoptosis_Pathway	-0.456345	0.047619	0.0651434							Cellular_Apoptosis_Pathway	0.0110803	1	1							Cellular_Apoptosis_Pathway	0.539034	0.00350806	0.00821889
PAK_Pathway	0.246463	0.004329	0.0052114						PAK_Pathway	2.05563	0.0238095	0.0348729							PAK_Pathway	1.21797	0.0238095	0.0357346							PAK_Pathway	-0.0779529	0.0879121	0.221634							PAK_Pathway	0.525469	0.035964	0.0753407
NCI_Class_I_PI3K_signaling_events_Main_Pathway	0.245076	0.818182	0.820557						NCI_Class_I_PI3K_signaling_events_Main_Pathway	0	0.511482	0.562919							NCI_Class_I_PI3K_signaling_events_Main_Pathway	-0.00372208	0.904762	1							NCI_Class_I_PI3K_signaling_events_Main_Pathway	0	0.25843	0.362333							NCI_Class_I_PI3K_signaling_events_Main_Pathway	-0.0468601	0.300862	0.322192
MAPK_Family_Pathway	0.23767	0.132035	0.139504						MAPK_Family_Pathway	1.32212	0.0238095	0.0348729							MAPK_Family_Pathway	1.50722	0.0238095	0.0357346							MAPK_Family_Pathway	0	0.25843	0.362333							MAPK_Family_Pathway	-0.0127511	0.300862	0.322192
Ras_Pathway	0.214438	0.004329	0.0052114						Ras_Pathway	0.848206	0.0238095	0.0348729							Ras_Pathway	1.7013	0.0238095	0.0357346							Ras_Pathway	-0.209008	0.0509945	0.132554							Ras_Pathway	-0.307895	1	1
KEGG_Chronic_myeloid_leukemia_Main_Pathway	0.197086	0.732459	0.745404						KEGG_Chronic_myeloid_leukemia_Main_Pathway	1.48541	0.380952	0.48188							KEGG_Chronic_myeloid_leukemia_Main_Pathway	0	1	1							KEGG_Chronic_myeloid_leukemia_Main_Pathway	-1.01462	0.0199815	0.0536042							KEGG_Chronic_myeloid_leukemia_Main_Pathway	-2.07925	0.00202114	0.00481383
p38_Signaling_Pathway	0.170627	0.0021645	0.00270955						p38_Signaling_Pathway	1.36799	0.0238095	0.0348729							p38_Signaling_Pathway	1.45173	0.0238095	0.0357346							p38_Signaling_Pathway	0.289066	0.0003996	0.0025483							p38_Signaling_Pathway	0.31559	0.0003996	0.00481383
KEGG_Ras_signaling_Main_Pathway	0.149395	0.179654	0.188664						KEGG_Ras_signaling_Main_Pathway	0.747214	0.0238095	0.0348729							KEGG_Ras_signaling_Main_Pathway	2.32996	0.0238095	0.0357346							KEGG_Ras_signaling_Main_Pathway	-0.243201	0.300862	0.362333							KEGG_Ras_signaling_Main_Pathway	-0.444511	0.442022	0.449859
NCI_a6b1_and_a6b4_Integrin_signaling_Main_Pathway	0.0943435	0.818182	0.820557						NCI_a6b1_and_a6b4_Integrin_signaling_Main_Pathway	3.01298	0.0238095	0.0348729							NCI_a6b1_and_a6b4_Integrin_signaling_Main_Pathway	2.6102	0.0238095	0.0357346							NCI_a6b1_and_a6b4_Integrin_signaling_Main_Pathway	-2.77562	0.00191078	0.00632142							NCI_a6b1_and_a6b4_Integrin_signaling_Main_Pathway	-1.38567	0.128147	0.238819
NCI_Stabilization_and_expansion_of_the_E_cadherin_adherens_junction_Main_Pathway	0.0882476	1	1						NCI_Stabilization_and_expansion_of_the_E_cadherin_adherens_junction_Main_Pathway	11.4568	0.00911579	0.0212411							NCI_Stabilization_and_expansion_of_the_E_cadherin_adherens_junction_Main_Pathway	1.96639	0.00911579	0.0238309							NCI_Stabilization_and_expansion_of_the_E_cadherin_adherens_junction_Main_Pathway	0.000166033	0.284215	0.362333							NCI_Stabilization_and_expansion_of_the_E_cadherin_adherens_junction_Main_Pathway	0
Ephrin_B_Pathway	0.0580821	0.699134	0.712539						Ephrin_B_Pathway	4.58253	0.00911579	0.0212411							Ephrin_B_Pathway	3.96623	0.00911579	0.0238309							Ephrin_B_Pathway	-2.37432	0.00125763	0.00446032							Ephrin_B_Pathway	0
CREB_Pathway	0.0278174	0.818182	0.820557						CREB_Pathway	0.62218	0.0238095	0.0348729							CREB_Pathway	1.48034	0.0238095	0.0357346							CREB_Pathway	-0.224028	0.0509945	0.132554							CREB_Pathway	-0.147266	0.300862	0.322192
Estrogen_Pathway	0.0244826	0.818182	0.820557						Estrogen_Pathway	0.566206	0.0238095	0.0348729							Estrogen_Pathway	1.57917	0.0238095	0.0357346							Estrogen_Pathway	-0.391379	0.00544517	0.01688							Estrogen_Pathway	-0.346742	0.000426239	0.00481383
Akt_Pathway_Regulation_by_GH	0								Akt_Pathway_Regulation_by_GH	0	0.511482	0.562919							Akt_Pathway_Regulation_by_GH	-1.66862	0.047619	0.0651434							Akt_Pathway_Regulation_by_GH	0	0.25843	0.362333							Akt_Pathway_Regulation_by_GH	-1.27236	0.00202114	0.00481383
Angiotensin_PTK2B_Pathway	0								Angiotensin_PTK2B_Pathway	0	1	1							Angiotensin_PTK2B_Pathway	0	1	1							Angiotensin_PTK2B_Pathway	0	1	1							Angiotensin_PTK2B_Pathway	0.603048	0.300862	0.322192
ATM_Pathway_Cell_Survival	0								ATM_Pathway_Cell_Survival	0									ATM_Pathway_Cell_Survival	0									ATM_Pathway_Cell_Survival	0									ATM_Pathway_Cell_Survival	0
bile_acid_biosynthesis__neutral_pathway	0								bile_acid_biosynthesis__neutral_pathway	0									bile_acid_biosynthesis__neutral_pathway	0									bile_acid_biosynthesis__neutral_pathway	0									bile_acid_biosynthesis__neutral_pathway	0
bile_acid_biosynthesis_neutral_pathway	0								bile_acid_biosynthesis_neutral_pathway	0									bile_acid_biosynthesis_neutral_pathway	0									bile_acid_biosynthesis_neutral_pathway	0									bile_acid_biosynthesis_neutral_pathway	0
biocarta__U_00DF_arrestins_in_gpcr_desensitization_Main_Pathway	0								biocarta__U_00DF_arrestins_in_gpcr_desensitization_Main_Pathway	3.94321	0.00911579	0.0212411							biocarta__U_00DF_arrestins_in_gpcr_desensitization_Main_Pathway	7.06952	0.00911579	0.0238309							biocarta__U_00DF_arrestins_in_gpcr_desensitization_Main_Pathway	0									biocarta__U_00DF_arrestins_in_gpcr_desensitization_Main_Pathway	0
biocarta_activation_of_camp_dependent_protein_kinase_pka_Main_Pathway	0								biocarta_activation_of_camp_dependent_protein_kinase_pka_Main_Pathway	3.79717	0.00911579	0.0212411							biocarta_activation_of_camp_dependent_protein_kinase_pka_Main_Pathway	6.80769	0.00911579	0.0238309							biocarta_activation_of_camp_dependent_protein_kinase_pka_Main_Pathway	0									biocarta_activation_of_camp_dependent_protein_kinase_pka_Main_Pathway	0
biocarta_activation_of_csk_by_camp_dependent_protein_kinase_inhibits_signaling_through_the_t_cell_receptor_Main_Pathway	0								biocarta_activation_of_csk_by_camp_dependent_protein_kinase_inhibits_signaling_through_the_t_cell_receptor_Main_Pathway	2.50057	0.00911579	0.0212411							biocarta_activation_of_csk_by_camp_dependent_protein_kinase_inhibits_signaling_through_the_t_cell_receptor_Main_Pathway	4.48311	0.00911579	0.0238309							biocarta_activation_of_csk_by_camp_dependent_protein_kinase_inhibits_signaling_through_the_t_cell_receptor_Main_Pathway	0									biocarta_activation_of_csk_by_camp_dependent_protein_kinase_inhibits_signaling_through_the_t_cell_receptor_Main_Pathway	0
biocarta_activation_of_pkc_through_g_protein_coupled_receptors_Main_Pathway	0								biocarta_activation_of_pkc_through_g_protein_coupled_receptors_Main_Pathway	0									biocarta_activation_of_pkc_through_g_protein_coupled_receptors_Main_Pathway	0									biocarta_activation_of_pkc_through_g_protein_coupled_receptors_Main_Pathway	0									biocarta_activation_of_pkc_through_g_protein_coupled_receptors_Main_Pathway	0
biocarta_adp_ribosylation_factor_Main_Pathway	0								biocarta_adp_ribosylation_factor_Main_Pathway	3.70119	0.00911579	0.0212411							biocarta_adp_ribosylation_factor_Main_Pathway	2.72577	0.00911579	0.0238309							biocarta_adp_ribosylation_factor_Main_Pathway	0									biocarta_adp_ribosylation_factor_Main_Pathway	0
biocarta_alk_in_cardiac_myocytes_Main_Pathway	0								biocarta_alk_in_cardiac_myocytes_Main_Pathway	0									biocarta_alk_in_cardiac_myocytes_Main_Pathway	0									biocarta_alk_in_cardiac_myocytes_Main_Pathway	0									biocarta_alk_in_cardiac_myocytes_Main_Pathway	0
biocarta_aspirin_blocks_signaling_pathway_involved_in_platelet_activation_Main_Pathway	0								biocarta_aspirin_blocks_signaling_pathway_involved_in_platelet_activation_Main_Pathway	0									biocarta_aspirin_blocks_signaling_pathway_involved_in_platelet_activation_Main_Pathway	4.48333	0.00911579	0.0238309							biocarta_aspirin_blocks_signaling_pathway_involved_in_platelet_activation_Main_Pathway	0									biocarta_aspirin_blocks_signaling_pathway_involved_in_platelet_activation_Main_Pathway	0
biocarta_aspirin_blocks_signaling_pathway_involved_in_platelet_activation_Pathway__vasoconstriction_	0								biocarta_aspirin_blocks_signaling_pathway_involved_in_platelet_activation_Pathway__vasoconstriction_	0									biocarta_aspirin_blocks_signaling_pathway_involved_in_platelet_activation_Pathway__vasoconstriction_	5.97777	0.00911579	0.0238309							biocarta_aspirin_blocks_signaling_pathway_involved_in_platelet_activation_Pathway__vasoconstriction_	0									biocarta_aspirin_blocks_signaling_pathway_involved_in_platelet_activation_Pathway__vasoconstriction_	0
biocarta_atm_signaling_Main_Pathway	0								biocarta_atm_signaling_Main_Pathway	5.09845	0.00911579	0.0212411							biocarta_atm_signaling_Main_Pathway	0									biocarta_atm_signaling_Main_Pathway	0									biocarta_atm_signaling_Main_Pathway	0
biocarta_attenuation_of_gpcr_signaling_Main_Pathway	0								biocarta_attenuation_of_gpcr_signaling_Main_Pathway	7.88643	0.00911579	0.0212411							biocarta_attenuation_of_gpcr_signaling_Main_Pathway	14.139	0.00911579	0.0238309							biocarta_attenuation_of_gpcr_signaling_Main_Pathway	0									biocarta_attenuation_of_gpcr_signaling_Main_Pathway	0
biocarta_b_cell_survival_Main_Pathway	0								biocarta_b_cell_survival_Main_Pathway	0	0.511482	0.562919							biocarta_b_cell_survival_Main_Pathway	-6.21941	0.047619	0.0651434							biocarta_b_cell_survival_Main_Pathway	0	0.25843	0.362333							biocarta_b_cell_survival_Main_Pathway	-7.38807	0.00350806	0.00821889
biocarta_bcr_signaling_Main_Pathway	0								biocarta_bcr_signaling_Main_Pathway	0	0.511482	0.562919							biocarta_bcr_signaling_Main_Pathway	2.74293	0.0238095	0.0357346							biocarta_bcr_signaling_Main_Pathway	0	0.25843	0.362333							biocarta_bcr_signaling_Main_Pathway	-0.0604647	0.300862	0.322192
biocarta_bioactive_peptide_induced_signaling_Main_Pathway	0								biocarta_bioactive_peptide_induced_signaling_Main_Pathway	0									biocarta_bioactive_peptide_induced_signaling_Main_Pathway	3.58666	0.00911579	0.0238309							biocarta_bioactive_peptide_induced_signaling_Main_Pathway	0									biocarta_bioactive_peptide_induced_signaling_Main_Pathway	0
biocarta_bone_remodeling_Main_Pathway	0								biocarta_bone_remodeling_Main_Pathway	0									biocarta_bone_remodeling_Main_Pathway	0									biocarta_bone_remodeling_Main_Pathway	0									biocarta_bone_remodeling_Main_Pathway	0
biocarta_calcium_signaling_by_hbx_of_hepatitis_b_virus_Main_Pathway	0								biocarta_calcium_signaling_by_hbx_of_hepatitis_b_virus_Main_Pathway	0									biocarta_calcium_signaling_by_hbx_of_hepatitis_b_virus_Main_Pathway	0									biocarta_calcium_signaling_by_hbx_of_hepatitis_b_virus_Main_Pathway	0									biocarta_calcium_signaling_by_hbx_of_hepatitis_b_virus_Main_Pathway	0
biocarta_caspase_cascade_in_apoptosis_Main_Pathway	0								biocarta_caspase_cascade_in_apoptosis_Main_Pathway	0	1	1							biocarta_caspase_cascade_in_apoptosis_Main_Pathway	3.95026	0.0238095	0.0357346							biocarta_caspase_cascade_in_apoptosis_Main_Pathway	2.25527	0.314737	0.367926							biocarta_caspase_cascade_in_apoptosis_Main_Pathway	1.91572	0.314737	0.325512
biocarta_cell_cycle_g1_s_check_point_Main_Pathway	0								biocarta_cell_cycle_g1_s_check_point_Main_Pathway	0									biocarta_cell_cycle_g1_s_check_point_Main_Pathway	0									biocarta_cell_cycle_g1_s_check_point_Main_Pathway	0									biocarta_cell_cycle_g1_s_check_point_Main_Pathway	0
biocarta_ceramide_signaling_Pathway__Pathway_protein_ubiquitination_of_CHUK_	0								biocarta_ceramide_signaling_Pathway__Pathway_protein_ubiquitination_of_CHUK_	0									biocarta_ceramide_signaling_Pathway__Pathway_protein_ubiquitination_of_CHUK_	0									biocarta_ceramide_signaling_Pathway__Pathway_protein_ubiquitination_of_CHUK_	0									biocarta_ceramide_signaling_Pathway__Pathway_protein_ubiquitination_of_CHUK_	0
biocarta_chrebp_regulation_by_carbohydrates_and_camp_Main_Pathway	0								biocarta_chrebp_regulation_by_carbohydrates_and_camp_Main_Pathway	2.77091	0.00911579	0.0212411							biocarta_chrebp_regulation_by_carbohydrates_and_camp_Main_Pathway	4.96777	0.00911579	0.0238309							biocarta_chrebp_regulation_by_carbohydrates_and_camp_Main_Pathway	0									biocarta_chrebp_regulation_by_carbohydrates_and_camp_Main_Pathway	0
biocarta_ctcf_first_multivalent_nuclear_factor_Main_Pathway	0								biocarta_ctcf_first_multivalent_nuclear_factor_Main_Pathway	0									biocarta_ctcf_first_multivalent_nuclear_factor_Main_Pathway	-3.50839	0.00911579	0.0238309							biocarta_ctcf_first_multivalent_nuclear_factor_Main_Pathway	0									biocarta_ctcf_first_multivalent_nuclear_factor_Main_Pathway	0
biocarta_cxcr4_signaling_Main_Pathway	0								biocarta_cxcr4_signaling_Main_Pathway	0									biocarta_cxcr4_signaling_Main_Pathway	6.5212	0.00911579	0.0238309							biocarta_cxcr4_signaling_Main_Pathway	0									biocarta_cxcr4_signaling_Main_Pathway	0
biocarta_cystic_fibrosis_transmembrane_conductance_regulator_cftr_and_beta_2_adrenergic_receptor_b2ar_Main_Pathway	0								biocarta_cystic_fibrosis_transmembrane_conductance_regulator_cftr_and_beta_2_adrenergic_receptor_b2ar_Main_Pathway	5.12618	0.00911579	0.0212411							biocarta_cystic_fibrosis_transmembrane_conductance_regulator_cftr_and_beta_2_adrenergic_receptor_b2ar_Main_Pathway	13.7819	0.00911579	0.0238309							biocarta_cystic_fibrosis_transmembrane_conductance_regulator_cftr_and_beta_2_adrenergic_receptor_b2ar_Main_Pathway	0									biocarta_cystic_fibrosis_transmembrane_conductance_regulator_cftr_and_beta_2_adrenergic_receptor_b2ar_Main_Pathway	0
biocarta_epo_signaling_Main_Pathway	0								biocarta_epo_signaling_Main_Pathway	0									biocarta_epo_signaling_Main_Pathway	0									biocarta_epo_signaling_Main_Pathway	0									biocarta_epo_signaling_Main_Pathway	0
biocarta_erk_and_pi_3_kinase_are_necessary_for_collagen_binding_in_corneal_epithelia_Main_Pathway	0								biocarta_erk_and_pi_3_kinase_are_necessary_for_collagen_binding_in_corneal_epithelia_Main_Pathway	-4.8619	0.00911579	0.0212411							biocarta_erk_and_pi_3_kinase_are_necessary_for_collagen_binding_in_corneal_epithelia_Main_Pathway	0									biocarta_erk_and_pi_3_kinase_are_necessary_for_collagen_binding_in_corneal_epithelia_Main_Pathway	2.31985	0.284215	0.362333							biocarta_erk_and_pi_3_kinase_are_necessary_for_collagen_binding_in_corneal_epithelia_Main_Pathway	0
biocarta_erk_and_pi_3_kinase_are_necessary_for_collagen_binding_in_corneal_epithelia_Pathway__cell_matrix_adhesion_	0								biocarta_erk_and_pi_3_kinase_are_necessary_for_collagen_binding_in_corneal_epithelia_Pathway__cell_matrix_adhesion_	-10.9229	0.00911579	0.0212411							biocarta_erk_and_pi_3_kinase_are_necessary_for_collagen_binding_in_corneal_epithelia_Pathway__cell_matrix_adhesion_	0									biocarta_erk_and_pi_3_kinase_are_necessary_for_collagen_binding_in_corneal_epithelia_Pathway__cell_matrix_adhesion_	2.95254	0.284215	0.362333							biocarta_erk_and_pi_3_kinase_are_necessary_for_collagen_binding_in_corneal_epithelia_Pathway__cell_matrix_adhesion_	0
biocarta_erk1_erk2_mapk_signaling_Main_Pathway	0								biocarta_erk1_erk2_mapk_signaling_Main_Pathway	3.01142	0.00911579	0.0212411							biocarta_erk1_erk2_mapk_signaling_Main_Pathway	0									biocarta_erk1_erk2_mapk_signaling_Main_Pathway	0									biocarta_erk1_erk2_mapk_signaling_Main_Pathway	0
biocarta_extrinsic_prothrombin_activation_Main_Pathway	0								biocarta_extrinsic_prothrombin_activation_Main_Pathway	0									biocarta_extrinsic_prothrombin_activation_Main_Pathway	0									biocarta_extrinsic_prothrombin_activation_Main_Pathway	0									biocarta_extrinsic_prothrombin_activation_Main_Pathway	0
biocarta_fas_signaling_pathway_cd95__Main_Pathway	0								biocarta_fas_signaling_pathway_cd95__Main_Pathway	0									biocarta_fas_signaling_pathway_cd95__Main_Pathway	0									biocarta_fas_signaling_pathway_cd95__Main_Pathway	0									biocarta_fas_signaling_pathway_cd95__Main_Pathway	0
biocarta_fc_epsilon_receptor_i_signaling_in_mast_cells_Main_Pathway	0								biocarta_fc_epsilon_receptor_i_signaling_in_mast_cells_Main_Pathway	0									biocarta_fc_epsilon_receptor_i_signaling_in_mast_cells_Main_Pathway	0									biocarta_fc_epsilon_receptor_i_signaling_in_mast_cells_Main_Pathway	0									biocarta_fc_epsilon_receptor_i_signaling_in_mast_cells_Main_Pathway	0
biocarta_fmlp_induced_chemokine_gene_expression_in_hmc_1_cells_Main_Pathway	0								biocarta_fmlp_induced_chemokine_gene_expression_in_hmc_1_cells_Main_Pathway	0	0.511482	0.562919							biocarta_fmlp_induced_chemokine_gene_expression_in_hmc_1_cells_Main_Pathway	5.59872	0.0238095	0.0357346							biocarta_fmlp_induced_chemokine_gene_expression_in_hmc_1_cells_Main_Pathway	0	0.25843	0.362333							biocarta_fmlp_induced_chemokine_gene_expression_in_hmc_1_cells_Main_Pathway	-0.066943	0.300862	0.322192
biocarta_growth_hormone_signaling_Main_Pathway	0								biocarta_growth_hormone_signaling_Main_Pathway	0									biocarta_growth_hormone_signaling_Main_Pathway	0									biocarta_growth_hormone_signaling_Main_Pathway	0									biocarta_growth_hormone_signaling_Main_Pathway	0
biocarta_hiv_1_nef_negative_effector_of_fas_and_tnf_Main_Pathway	0								biocarta_hiv_1_nef_negative_effector_of_fas_and_tnf_Main_Pathway	0									biocarta_hiv_1_nef_negative_effector_of_fas_and_tnf_Main_Pathway	0									biocarta_hiv_1_nef_negative_effector_of_fas_and_tnf_Main_Pathway	0									biocarta_hiv_1_nef_negative_effector_of_fas_and_tnf_Main_Pathway	0
biocarta_hiv_1_nef_negative_effector_of_fas_and_tnf_Pathway__Pathway_degradation_of_CASP8_BIRC2_APAF1_	0								biocarta_hiv_1_nef_negative_effector_of_fas_and_tnf_Pathway__Pathway_degradation_of_CASP8_BIRC2_APAF1_	0									biocarta_hiv_1_nef_negative_effector_of_fas_and_tnf_Pathway__Pathway_degradation_of_CASP8_BIRC2_APAF1_	0									biocarta_hiv_1_nef_negative_effector_of_fas_and_tnf_Pathway__Pathway_degradation_of_CASP8_BIRC2_APAF1_	0									biocarta_hiv_1_nef_negative_effector_of_fas_and_tnf_Pathway__Pathway_degradation_of_CASP8_BIRC2_APAF1_	0
biocarta_hiv_1_nef_negative_effector_of_fas_and_tnf_Pathway__Pathway_protein_ubiquitination_of_CHUK_	0								biocarta_hiv_1_nef_negative_effector_of_fas_and_tnf_Pathway__Pathway_protein_ubiquitination_of_CHUK_	0									biocarta_hiv_1_nef_negative_effector_of_fas_and_tnf_Pathway__Pathway_protein_ubiquitination_of_CHUK_	0									biocarta_hiv_1_nef_negative_effector_of_fas_and_tnf_Pathway__Pathway_protein_ubiquitination_of_CHUK_	0									biocarta_hiv_1_nef_negative_effector_of_fas_and_tnf_Pathway__Pathway_protein_ubiquitination_of_CHUK_	0
biocarta_how_does_salmonella_hijack_a_cell_Main_Pathway	0								biocarta_how_does_salmonella_hijack_a_cell_Main_Pathway	10.1868	0.0238095	0.0348729							biocarta_how_does_salmonella_hijack_a_cell_Main_Pathway	15.5665	0.0238095	0.0357346							biocarta_how_does_salmonella_hijack_a_cell_Main_Pathway	-3.90906	0.000426239	0.0025483							biocarta_how_does_salmonella_hijack_a_cell_Main_Pathway	-0.1704	0.300862	0.322192
biocarta_human_cytomegalovirus_and_map_kinase_pathways_Main_Pathway	0								biocarta_human_cytomegalovirus_and_map_kinase_pathways_Main_Pathway	4.54907	0.0238095	0.0348729							biocarta_human_cytomegalovirus_and_map_kinase_pathways_Main_Pathway	0	0.511482	0.596052							biocarta_human_cytomegalovirus_and_map_kinase_pathways_Main_Pathway	0	0.25843	0.362333							biocarta_human_cytomegalovirus_and_map_kinase_pathways_Main_Pathway	-3.26042	0.00202114	0.00481383
biocarta_igf_1_signaling_Main_Pathway	0								biocarta_igf_1_signaling_Main_Pathway	0									biocarta_igf_1_signaling_Main_Pathway	0									biocarta_igf_1_signaling_Main_Pathway	0									biocarta_igf_1_signaling_Main_Pathway	0
biocarta_il_2_receptor_beta_chain_in_t_cell_activation_Main_Pathway	0								biocarta_il_2_receptor_beta_chain_in_t_cell_activation_Main_Pathway	-2.32547	0.0238095	0.0348729							biocarta_il_2_receptor_beta_chain_in_t_cell_activation_Main_Pathway	0	0.511482	0.596052							biocarta_il_2_receptor_beta_chain_in_t_cell_activation_Main_Pathway	0	0.25843	0.362333							biocarta_il_2_receptor_beta_chain_in_t_cell_activation_Main_Pathway	-1.53432	0.00202114	0.00481383
biocarta_il_2_signaling_Main_Pathway	0								biocarta_il_2_signaling_Main_Pathway	0									biocarta_il_2_signaling_Main_Pathway	0									biocarta_il_2_signaling_Main_Pathway	0									biocarta_il_2_signaling_Main_Pathway	0
biocarta_il_3_signaling_Main_Pathway	0								biocarta_il_3_signaling_Main_Pathway	0									biocarta_il_3_signaling_Main_Pathway	0									biocarta_il_3_signaling_Main_Pathway	0									biocarta_il_3_signaling_Main_Pathway	0
biocarta_il_6_signaling_Main_Pathway	0								biocarta_il_6_signaling_Main_Pathway	5.52094	0.00911579	0.0212411							biocarta_il_6_signaling_Main_Pathway	0									biocarta_il_6_signaling_Main_Pathway	0									biocarta_il_6_signaling_Main_Pathway	0
biocarta_il_7_signal_transduction_Main_Pathway	0								biocarta_il_7_signal_transduction_Main_Pathway	0									biocarta_il_7_signal_transduction_Main_Pathway	0									biocarta_il_7_signal_transduction_Main_Pathway	-4.19228	0.000240314	0.0025483							biocarta_il_7_signal_transduction_Main_Pathway	0
biocarta_inactivation_of_gsk3_by_akt_causes_accumulation_of_b_catenin_in_alveolar_macrophages_Main_Pathway	0								biocarta_inactivation_of_gsk3_by_akt_causes_accumulation_of_b_catenin_in_alveolar_macrophages_Main_Pathway	0	0.511482	0.562919							biocarta_inactivation_of_gsk3_by_akt_causes_accumulation_of_b_catenin_in_alveolar_macrophages_Main_Pathway	0	0.511482	0.596052							biocarta_inactivation_of_gsk3_by_akt_causes_accumulation_of_b_catenin_in_alveolar_macrophages_Main_Pathway	0	0.25843	0.362333							biocarta_inactivation_of_gsk3_by_akt_causes_accumulation_of_b_catenin_in_alveolar_macrophages_Main_Pathway	-2.42636	0.00202114	0.00481383
biocarta_induction_of_apoptosis_through_dr3_and_dr4_5_death_receptors_Main_Pathway	0								biocarta_induction_of_apoptosis_through_dr3_and_dr4_5_death_receptors_Main_Pathway	-2.77305	0.00911579	0.0212411							biocarta_induction_of_apoptosis_through_dr3_and_dr4_5_death_receptors_Main_Pathway	0									biocarta_induction_of_apoptosis_through_dr3_and_dr4_5_death_receptors_Main_Pathway	0									biocarta_induction_of_apoptosis_through_dr3_and_dr4_5_death_receptors_Main_Pathway	1.53169	0.152117	0.256809
biocarta_induction_of_apoptosis_through_dr3_and_dr4_5_death_receptors_Pathway__apoptosis_	0								biocarta_induction_of_apoptosis_through_dr3_and_dr4_5_death_receptors_Pathway__apoptosis_	-3.09929	0.00911579	0.0212411							biocarta_induction_of_apoptosis_through_dr3_and_dr4_5_death_receptors_Pathway__apoptosis_	0									biocarta_induction_of_apoptosis_through_dr3_and_dr4_5_death_receptors_Pathway__apoptosis_	0									biocarta_induction_of_apoptosis_through_dr3_and_dr4_5_death_receptors_Pathway__apoptosis_	1.71188	0.152117	0.256809
biocarta_induction_of_apoptosis_through_dr3_and_dr4_5_death_receptors_Pathway__Pathway_degradation_of_CASP3_CASP10_CASP10_	0								biocarta_induction_of_apoptosis_through_dr3_and_dr4_5_death_receptors_Pathway__Pathway_degradation_of_CASP3_CASP10_CASP10_	0									biocarta_induction_of_apoptosis_through_dr3_and_dr4_5_death_receptors_Pathway__Pathway_degradation_of_CASP3_CASP10_CASP10_	0									biocarta_induction_of_apoptosis_through_dr3_and_dr4_5_death_receptors_Pathway__Pathway_degradation_of_CASP3_CASP10_CASP10_	0									biocarta_induction_of_apoptosis_through_dr3_and_dr4_5_death_receptors_Pathway__Pathway_degradation_of_CASP3_CASP10_CASP10_	2.42517	0.152117	0.256809
biocarta_influence_of_ras_and_rho_proteins_on_g1_to_s_transition_Main_Pathway	0								biocarta_influence_of_ras_and_rho_proteins_on_g1_to_s_transition_Main_Pathway	0	1	1							biocarta_influence_of_ras_and_rho_proteins_on_g1_to_s_transition_Main_Pathway	5.66873	0.0238095	0.0357346							biocarta_influence_of_ras_and_rho_proteins_on_g1_to_s_transition_Main_Pathway	0	1	1							biocarta_influence_of_ras_and_rho_proteins_on_g1_to_s_transition_Main_Pathway	-3.60274	0.128147	0.238819
biocarta_inhibition_of_cellular_proliferation_by_gleevec_Main_Pathway	0								biocarta_inhibition_of_cellular_proliferation_by_gleevec_Main_Pathway	0	0.511482	0.562919							biocarta_inhibition_of_cellular_proliferation_by_gleevec_Main_Pathway	0	0.511482	0.596052							biocarta_inhibition_of_cellular_proliferation_by_gleevec_Main_Pathway	0	0.25843	0.362333							biocarta_inhibition_of_cellular_proliferation_by_gleevec_Main_Pathway	-2.37121	0.00202114	0.00481383
biocarta_insulin_signaling_Main_Pathway	0								biocarta_insulin_signaling_Main_Pathway	0									biocarta_insulin_signaling_Main_Pathway	0									biocarta_insulin_signaling_Main_Pathway	0									biocarta_insulin_signaling_Main_Pathway	0
biocarta_integrin_signaling_Main_Pathway	0								biocarta_integrin_signaling_Main_Pathway	10.2257	0.00911579	0.0212411							biocarta_integrin_signaling_Main_Pathway	0									biocarta_integrin_signaling_Main_Pathway	-2.76408	0.284215	0.362333							biocarta_integrin_signaling_Main_Pathway	0
biocarta_keratinocyte_differentiation_Pathway__apoptosis_	0								biocarta_keratinocyte_differentiation_Pathway__apoptosis_	0									biocarta_keratinocyte_differentiation_Pathway__apoptosis_	6.93954	0.00911579	0.0238309							biocarta_keratinocyte_differentiation_Pathway__apoptosis_	0									biocarta_keratinocyte_differentiation_Pathway__apoptosis_	0
biocarta_lck_and_fyn_tyrosine_kinases_in_initiation_of_tcr_activation_Main_Pathway	0								biocarta_lck_and_fyn_tyrosine_kinases_in_initiation_of_tcr_activation_Main_Pathway	0									biocarta_lck_and_fyn_tyrosine_kinases_in_initiation_of_tcr_activation_Main_Pathway	0									biocarta_lck_and_fyn_tyrosine_kinases_in_initiation_of_tcr_activation_Main_Pathway	0									biocarta_lck_and_fyn_tyrosine_kinases_in_initiation_of_tcr_activation_Main_Pathway	0
biocarta_lissencephaly_gene_lis1_in_neuronal_migration_and_development_Main_Pathway	0								biocarta_lissencephaly_gene_lis1_in_neuronal_migration_and_development_Main_Pathway	0									biocarta_lissencephaly_gene_lis1_in_neuronal_migration_and_development_Main_Pathway	0									biocarta_lissencephaly_gene_lis1_in_neuronal_migration_and_development_Main_Pathway	0									biocarta_lissencephaly_gene_lis1_in_neuronal_migration_and_development_Main_Pathway	0
biocarta_lissencephaly_gene_lis1_in_neuronal_migration_and_development_Pathway__retrograde_axon_cargo_transport_	0								biocarta_lissencephaly_gene_lis1_in_neuronal_migration_and_development_Pathway__retrograde_axon_cargo_transport_	0									biocarta_lissencephaly_gene_lis1_in_neuronal_migration_and_development_Pathway__retrograde_axon_cargo_transport_	0									biocarta_lissencephaly_gene_lis1_in_neuronal_migration_and_development_Pathway__retrograde_axon_cargo_transport_	0									biocarta_lissencephaly_gene_lis1_in_neuronal_migration_and_development_Pathway__retrograde_axon_cargo_transport_	0
biocarta_mapkinase_signaling_Main_Pathway	0								biocarta_mapkinase_signaling_Main_Pathway	0	0.511482	0.562919							biocarta_mapkinase_signaling_Main_Pathway	1.54602	0.0238095	0.0357346							biocarta_mapkinase_signaling_Main_Pathway	0	0.25843	0.362333							biocarta_mapkinase_signaling_Main_Pathway	-0.0340801	0.300862	0.322192
biocarta_mechanisms_of_transcriptional_repression_by_dna_methylation_Main_Pathway	0								biocarta_mechanisms_of_transcriptional_repression_by_dna_methylation_Main_Pathway	5.25616	0.00911579	0.0212411							biocarta_mechanisms_of_transcriptional_repression_by_dna_methylation_Main_Pathway	7.18615	0.00911579	0.0238309							biocarta_mechanisms_of_transcriptional_repression_by_dna_methylation_Main_Pathway	0									biocarta_mechanisms_of_transcriptional_repression_by_dna_methylation_Main_Pathway	0
biocarta_melanocyte_development_and_pigmentation_Main_Pathway	0								biocarta_melanocyte_development_and_pigmentation_Main_Pathway	0									biocarta_melanocyte_development_and_pigmentation_Main_Pathway	0									biocarta_melanocyte_development_and_pigmentation_Main_Pathway	-5.24034	0.000240314	0.0025483							biocarta_melanocyte_development_and_pigmentation_Main_Pathway	0
biocarta_multi_step_regulation_of_transcription_by_pitx2_Main_Pathway	0								biocarta_multi_step_regulation_of_transcription_by_pitx2_Main_Pathway	0									biocarta_multi_step_regulation_of_transcription_by_pitx2_Main_Pathway	0									biocarta_multi_step_regulation_of_transcription_by_pitx2_Main_Pathway	-2.92484	0.000240314	0.0025483							biocarta_multi_step_regulation_of_transcription_by_pitx2_Main_Pathway	0
biocarta_nerve_growth_factor_pathway_ngf__Main_Pathway	0								biocarta_nerve_growth_factor_pathway_ngf__Main_Pathway	0									biocarta_nerve_growth_factor_pathway_ngf__Main_Pathway	0									biocarta_nerve_growth_factor_pathway_ngf__Main_Pathway	0									biocarta_nerve_growth_factor_pathway_ngf__Main_Pathway	0
biocarta_nf_kb_signaling_Main_Pathway	0								biocarta_nf_kb_signaling_Main_Pathway	3.46596	0.00911579	0.0212411							biocarta_nf_kb_signaling_Main_Pathway	0									biocarta_nf_kb_signaling_Main_Pathway	0									biocarta_nf_kb_signaling_Main_Pathway	0
biocarta_nf_kb_signaling_Pathway__Pathway_protein_ubiquitination_of_CHUK_	0								biocarta_nf_kb_signaling_Pathway__Pathway_protein_ubiquitination_of_CHUK_	0									biocarta_nf_kb_signaling_Pathway__Pathway_protein_ubiquitination_of_CHUK_	0									biocarta_nf_kb_signaling_Pathway__Pathway_protein_ubiquitination_of_CHUK_	0									biocarta_nf_kb_signaling_Pathway__Pathway_protein_ubiquitination_of_CHUK_	0
biocarta_nfat_and_hypertrophy_of_the_heart__Main_Pathway	0								biocarta_nfat_and_hypertrophy_of_the_heart__Main_Pathway	0	0.511482	0.562919							biocarta_nfat_and_hypertrophy_of_the_heart__Main_Pathway	0	0.511482	0.596052							biocarta_nfat_and_hypertrophy_of_the_heart__Main_Pathway	0	0.25843	0.362333							biocarta_nfat_and_hypertrophy_of_the_heart__Main_Pathway	-1.55722	0.00202114	0.00481383
biocarta_nfkb_activation_by_nontypeable_hemophilus_influenzae_Main_Pathway	0								biocarta_nfkb_activation_by_nontypeable_hemophilus_influenzae_Main_Pathway	0									biocarta_nfkb_activation_by_nontypeable_hemophilus_influenzae_Main_Pathway	0									biocarta_nfkb_activation_by_nontypeable_hemophilus_influenzae_Main_Pathway	0									biocarta_nfkb_activation_by_nontypeable_hemophilus_influenzae_Main_Pathway	0
biocarta_nitric_oxide_signaling_Main_Pathway	0								biocarta_nitric_oxide_signaling_Main_Pathway	0									biocarta_nitric_oxide_signaling_Main_Pathway	0									biocarta_nitric_oxide_signaling_Main_Pathway	0									biocarta_nitric_oxide_signaling_Main_Pathway	0
biocarta_p38_mapk_signaling_Main_Pathway	0								biocarta_p38_mapk_signaling_Main_Pathway	3.87058	0.0238095	0.0348729							biocarta_p38_mapk_signaling_Main_Pathway	2.83436	0.0238095	0.0357346							biocarta_p38_mapk_signaling_Main_Pathway	0	0.25843	0.362333							biocarta_p38_mapk_signaling_Main_Pathway	-0.0624802	0.300862	0.322192
biocarta_pdgf_signaling_Main_Pathway	0								biocarta_pdgf_signaling_Main_Pathway	2.65005	0.00911579	0.0212411							biocarta_pdgf_signaling_Main_Pathway	0									biocarta_pdgf_signaling_Main_Pathway	0									biocarta_pdgf_signaling_Main_Pathway	0
biocarta_phospholipids_as_signalling_intermediaries_Main_Pathway	0								biocarta_phospholipids_as_signalling_intermediaries_Main_Pathway	0	1	1							biocarta_phospholipids_as_signalling_intermediaries_Main_Pathway	4.75043	0.0238095	0.0357346							biocarta_phospholipids_as_signalling_intermediaries_Main_Pathway	0	1	1							biocarta_phospholipids_as_signalling_intermediaries_Main_Pathway	-1.63761	0.128147	0.238819
biocarta_phospholipids_as_signalling_intermediaries_Pathway__lamellipodium_assembly_	0								biocarta_phospholipids_as_signalling_intermediaries_Pathway__lamellipodium_assembly_	0	0.511482	0.562919							biocarta_phospholipids_as_signalling_intermediaries_Pathway__lamellipodium_assembly_	6.5212	0.0238095	0.0357346							biocarta_phospholipids_as_signalling_intermediaries_Pathway__lamellipodium_assembly_	0	0.25843	0.362333							biocarta_phospholipids_as_signalling_intermediaries_Pathway__lamellipodium_assembly_	-4.74243	0.00202114	0.00481383
biocarta_phosphorylation_of_mek1_by_cdk5_p35_down_regulates_the_map_kinase_Main_Pathway	0								biocarta_phosphorylation_of_mek1_by_cdk5_p35_down_regulates_the_map_kinase_Main_Pathway	0									biocarta_phosphorylation_of_mek1_by_cdk5_p35_down_regulates_the_map_kinase_Main_Pathway	0									biocarta_phosphorylation_of_mek1_by_cdk5_p35_down_regulates_the_map_kinase_Main_Pathway	0									biocarta_phosphorylation_of_mek1_by_cdk5_p35_down_regulates_the_map_kinase_Main_Pathway	0
biocarta_pkc_catalyzed_phosphorylation_of_inhibitory_phosphoprotein_of_myosin_phosphatase_Main_Pathway	0								biocarta_pkc_catalyzed_phosphorylation_of_inhibitory_phosphoprotein_of_myosin_phosphatase_Main_Pathway	0									biocarta_pkc_catalyzed_phosphorylation_of_inhibitory_phosphoprotein_of_myosin_phosphatase_Main_Pathway	3.41587	0.00911579	0.0238309							biocarta_pkc_catalyzed_phosphorylation_of_inhibitory_phosphoprotein_of_myosin_phosphatase_Main_Pathway	0									biocarta_pkc_catalyzed_phosphorylation_of_inhibitory_phosphoprotein_of_myosin_phosphatase_Main_Pathway	0
biocarta_pten_dependent_cell_cycle_arrest_and_apoptosis_Main_Pathway	0								biocarta_pten_dependent_cell_cycle_arrest_and_apoptosis_Main_Pathway	0	0.511482	0.562919							biocarta_pten_dependent_cell_cycle_arrest_and_apoptosis_Main_Pathway	0	0.511482	0.596052							biocarta_pten_dependent_cell_cycle_arrest_and_apoptosis_Main_Pathway	0	0.25843	0.362333							biocarta_pten_dependent_cell_cycle_arrest_and_apoptosis_Main_Pathway	-4.74243	0.00202114	0.00481383
biocarta_rac1_cell_motility_signaling_Pathway__actin_filament_organization_	0								biocarta_rac1_cell_motility_signaling_Pathway__actin_filament_organization_	0	0.511482	0.562919							biocarta_rac1_cell_motility_signaling_Pathway__actin_filament_organization_	3.86504	0.0238095	0.0357346							biocarta_rac1_cell_motility_signaling_Pathway__actin_filament_organization_	0	0.25843	0.362333							biocarta_rac1_cell_motility_signaling_Pathway__actin_filament_organization_	-0.0852002	0.300862	0.322192
biocarta_rac1_cell_motility_signaling_Pathway__phosphatidic_acid_metabolic_process_	0								biocarta_rac1_cell_motility_signaling_Pathway__phosphatidic_acid_metabolic_process_	0	0.511482	0.562919							biocarta_rac1_cell_motility_signaling_Pathway__phosphatidic_acid_metabolic_process_	4.04909	0.0238095	0.0357346							biocarta_rac1_cell_motility_signaling_Pathway__phosphatidic_acid_metabolic_process_	0	0.25843	0.362333							biocarta_rac1_cell_motility_signaling_Pathway__phosphatidic_acid_metabolic_process_	-0.0892574	0.300862	0.322192
biocarta_ras_independent_pathway_in_nk_cell_mediated_cytotoxicity_Main_Pathway	0								biocarta_ras_independent_pathway_in_nk_cell_mediated_cytotoxicity_Main_Pathway	4.4217	0.0238095	0.0348729							biocarta_ras_independent_pathway_in_nk_cell_mediated_cytotoxicity_Main_Pathway	3.86504	0.0238095	0.0357346							biocarta_ras_independent_pathway_in_nk_cell_mediated_cytotoxicity_Main_Pathway	0	0.25843	0.362333							biocarta_ras_independent_pathway_in_nk_cell_mediated_cytotoxicity_Main_Pathway	-0.0852002	0.300862	0.322192
biocarta_regulation_of_ck1_cdk5_by_type_1_glutamate_receptors_Main_Pathway	0								biocarta_regulation_of_ck1_cdk5_by_type_1_glutamate_receptors_Main_Pathway	5.00115	0.00911579	0.0212411							biocarta_regulation_of_ck1_cdk5_by_type_1_glutamate_receptors_Main_Pathway	8.96622	0.00911579	0.0238309							biocarta_regulation_of_ck1_cdk5_by_type_1_glutamate_receptors_Main_Pathway	0									biocarta_regulation_of_ck1_cdk5_by_type_1_glutamate_receptors_Main_Pathway	0
biocarta_regulation_of_pgc_1a_Main_Pathway	0								biocarta_regulation_of_pgc_1a_Main_Pathway	0									biocarta_regulation_of_pgc_1a_Main_Pathway	0									biocarta_regulation_of_pgc_1a_Main_Pathway	0									biocarta_regulation_of_pgc_1a_Main_Pathway	0
biocarta_repression_of_pain_sensation_by_the_transcriptional_regulator_dream_Main_Pathway	0								biocarta_repression_of_pain_sensation_by_the_transcriptional_regulator_dream_Main_Pathway	0									biocarta_repression_of_pain_sensation_by_the_transcriptional_regulator_dream_Main_Pathway	0									biocarta_repression_of_pain_sensation_by_the_transcriptional_regulator_dream_Main_Pathway	0									biocarta_repression_of_pain_sensation_by_the_transcriptional_regulator_dream_Main_Pathway	0
biocarta_rho_cell_motility_signaling_Pathway__actin_filament_polymerization_	0								biocarta_rho_cell_motility_signaling_Pathway__actin_filament_polymerization_	4.34046	0.00911579	0.0212411							biocarta_rho_cell_motility_signaling_Pathway__actin_filament_polymerization_	0									biocarta_rho_cell_motility_signaling_Pathway__actin_filament_polymerization_	0									biocarta_rho_cell_motility_signaling_Pathway__actin_filament_polymerization_	0
biocarta_role_of_brca1_brca2_and_atr_in_cancer_susceptibility_Main_Pathway	0								biocarta_role_of_brca1_brca2_and_atr_in_cancer_susceptibility_Main_Pathway	0	1	1							biocarta_role_of_brca1_brca2_and_atr_in_cancer_susceptibility_Main_Pathway	0	1	1							biocarta_role_of_brca1_brca2_and_atr_in_cancer_susceptibility_Main_Pathway	0	1	1							biocarta_role_of_brca1_brca2_and_atr_in_cancer_susceptibility_Main_Pathway	0.439784	0.300862	0.322192
biocarta_role_of_brca1_brca2_and_atr_in_cancer_susceptibility_Pathway__DNA_replication_termination_	0								biocarta_role_of_brca1_brca2_and_atr_in_cancer_susceptibility_Pathway__DNA_replication_termination_	0									biocarta_role_of_brca1_brca2_and_atr_in_cancer_susceptibility_Pathway__DNA_replication_termination_	0									biocarta_role_of_brca1_brca2_and_atr_in_cancer_susceptibility_Pathway__DNA_replication_termination_	0									biocarta_role_of_brca1_brca2_and_atr_in_cancer_susceptibility_Pathway__DNA_replication_termination_	0
biocarta_role_of_erk5_in_neuronal_survival_Main_Pathway	0								biocarta_role_of_erk5_in_neuronal_survival_Main_Pathway	0	0.511482	0.562919							biocarta_role_of_erk5_in_neuronal_survival_Main_Pathway	0	0.511482	0.596052							biocarta_role_of_erk5_in_neuronal_survival_Main_Pathway	0	0.25843	0.362333							biocarta_role_of_erk5_in_neuronal_survival_Main_Pathway	-2.00641	0.00202114	0.00481383
biocarta_role_of_erk5_in_neuronal_survival_Pathway__cell_survival_	0								biocarta_role_of_erk5_in_neuronal_survival_Pathway__cell_survival_	0	0.511482	0.562919							biocarta_role_of_erk5_in_neuronal_survival_Pathway__cell_survival_	0	0.511482	0.596052							biocarta_role_of_erk5_in_neuronal_survival_Pathway__cell_survival_	0	0.25843	0.362333							biocarta_role_of_erk5_in_neuronal_survival_Pathway__cell_survival_	-4.34723	0.00202114	0.00481383
biocarta_role_of_mal_in_rho_mediated_activation_of_srf_Main_Pathway	0								biocarta_role_of_mal_in_rho_mediated_activation_of_srf_Main_Pathway	5.48269	0.0238095	0.0348729							biocarta_role_of_mal_in_rho_mediated_activation_of_srf_Main_Pathway	4.47531	0.0238095	0.0357346							biocarta_role_of_mal_in_rho_mediated_activation_of_srf_Main_Pathway	0	0.25843	0.362333							biocarta_role_of_mal_in_rho_mediated_activation_of_srf_Main_Pathway	-0.0986529	0.300862	0.322192
biocarta_role_of_nicotinic_acetylcholine_receptors_in_the_regulation_of_apoptosis_Main_Pathway	0								biocarta_role_of_nicotinic_acetylcholine_receptors_in_the_regulation_of_apoptosis_Main_Pathway	0	0.511482	0.562919							biocarta_role_of_nicotinic_acetylcholine_receptors_in_the_regulation_of_apoptosis_Main_Pathway	0	0.511482	0.596052							biocarta_role_of_nicotinic_acetylcholine_receptors_in_the_regulation_of_apoptosis_Main_Pathway	0	0.25843	0.362333							biocarta_role_of_nicotinic_acetylcholine_receptors_in_the_regulation_of_apoptosis_Main_Pathway	-3.26042	0.00202114	0.00481383
biocarta_role_of_pi3k_subunit_p85_in_regulation_of_actin_organization_and_cell_migration_Main_Pathway	0								biocarta_role_of_pi3k_subunit_p85_in_regulation_of_actin_organization_and_cell_migration_Main_Pathway	7.00344	0.0238095	0.0348729							biocarta_role_of_pi3k_subunit_p85_in_regulation_of_actin_organization_and_cell_migration_Main_Pathway	10.702	0.0238095	0.0357346							biocarta_role_of_pi3k_subunit_p85_in_regulation_of_actin_organization_and_cell_migration_Main_Pathway	-2.68748	0.000426239	0.0025483							biocarta_role_of_pi3k_subunit_p85_in_regulation_of_actin_organization_and_cell_migration_Main_Pathway	-0.11715	0.300862	0.322192
biocarta_role_of_U_00DF_arrestins_in_the_activation_and_targeting_of_map_kinases_Main_Pathway	0								biocarta_role_of_U_00DF_arrestins_in_the_activation_and_targeting_of_map_kinases_Main_Pathway	3.66155	0.00911579	0.0212411							biocarta_role_of_U_00DF_arrestins_in_the_activation_and_targeting_of_map_kinases_Main_Pathway	6.56455	0.00911579	0.0238309							biocarta_role_of_U_00DF_arrestins_in_the_activation_and_targeting_of_map_kinases_Main_Pathway	0									biocarta_role_of_U_00DF_arrestins_in_the_activation_and_targeting_of_map_kinases_Main_Pathway	0
biocarta_segmentation_clock_Main_Pathway	0								biocarta_segmentation_clock_Main_Pathway	0									biocarta_segmentation_clock_Main_Pathway	0									biocarta_segmentation_clock_Main_Pathway	0									biocarta_segmentation_clock_Main_Pathway	0
biocarta_signal_transduction_through_il1r_Main_Pathway	0								biocarta_signal_transduction_through_il1r_Main_Pathway	0									biocarta_signal_transduction_through_il1r_Main_Pathway	0									biocarta_signal_transduction_through_il1r_Main_Pathway	0									biocarta_signal_transduction_through_il1r_Main_Pathway	0
biocarta_signaling_pathway_from_g_protein_families_Main_Pathway	0								biocarta_signaling_pathway_from_g_protein_families_Main_Pathway	3.94321	0.00911579	0.0212411							biocarta_signaling_pathway_from_g_protein_families_Main_Pathway	7.06952	0.00911579	0.0238309							biocarta_signaling_pathway_from_g_protein_families_Main_Pathway	0									biocarta_signaling_pathway_from_g_protein_families_Main_Pathway	0
biocarta_skeletal_muscle_hypertrophy_is_regulated_via_akt_mtor_Main_Pathway	0								biocarta_skeletal_muscle_hypertrophy_is_regulated_via_akt_mtor_Main_Pathway	0	0.511482	0.562919							biocarta_skeletal_muscle_hypertrophy_is_regulated_via_akt_mtor_Main_Pathway	-3.50839	0.047619	0.0651434							biocarta_skeletal_muscle_hypertrophy_is_regulated_via_akt_mtor_Main_Pathway	0	0.25843	0.362333							biocarta_skeletal_muscle_hypertrophy_is_regulated_via_akt_mtor_Main_Pathway	-2.67522	0.00202114	0.00481383
biocarta_stress_induction_of_hsp_regulation_Main_Pathway	0								biocarta_stress_induction_of_hsp_regulation_Main_Pathway	8.93211	0.00911579	0.0212411							biocarta_stress_induction_of_hsp_regulation_Main_Pathway	0									biocarta_stress_induction_of_hsp_regulation_Main_Pathway	0									biocarta_stress_induction_of_hsp_regulation_Main_Pathway	0
biocarta_sumoylation_by_ranbp2_regulates_transcriptional_repression_Main_Pathway	0								biocarta_sumoylation_by_ranbp2_regulates_transcriptional_repression_Main_Pathway	8.3377	0.00911579	0.0212411							biocarta_sumoylation_by_ranbp2_regulates_transcriptional_repression_Main_Pathway	11.4439	0.00911579	0.0238309							biocarta_sumoylation_by_ranbp2_regulates_transcriptional_repression_Main_Pathway	0									biocarta_sumoylation_by_ranbp2_regulates_transcriptional_repression_Main_Pathway	0
biocarta_t_cell_receptor_signaling_Main_Pathway	0								biocarta_t_cell_receptor_signaling_Main_Pathway	0	0.511482	0.562919							biocarta_t_cell_receptor_signaling_Main_Pathway	1.60436	0.0238095	0.0357346							biocarta_t_cell_receptor_signaling_Main_Pathway	0	0.25843	0.362333							biocarta_t_cell_receptor_signaling_Main_Pathway	-0.0353661	0.300862	0.322192
biocarta_tgf_beta_signaling_Main_Pathway	0								biocarta_tgf_beta_signaling_Main_Pathway	5.75814	0.00911579	0.0212411							biocarta_tgf_beta_signaling_Main_Pathway	0									biocarta_tgf_beta_signaling_Main_Pathway	0									biocarta_tgf_beta_signaling_Main_Pathway	0
biocarta_the_41bb_dependent_immune_response_Main_Pathway	0								biocarta_the_41bb_dependent_immune_response_Main_Pathway	5.59886	0.00911579	0.0212411							biocarta_the_41bb_dependent_immune_response_Main_Pathway	0									biocarta_the_41bb_dependent_immune_response_Main_Pathway	0									biocarta_the_41bb_dependent_immune_response_Main_Pathway	0
biocarta_the_co_stimulatory_signal_during_t_cell_activation_Main_Pathway	0								biocarta_the_co_stimulatory_signal_during_t_cell_activation_Main_Pathway	0									biocarta_the_co_stimulatory_signal_during_t_cell_activation_Main_Pathway	0									biocarta_the_co_stimulatory_signal_during_t_cell_activation_Main_Pathway	0									biocarta_the_co_stimulatory_signal_during_t_cell_activation_Main_Pathway	0
biocarta_thrombin_signaling_and_protease_activated_receptors_Main_Pathway	0								biocarta_thrombin_signaling_and_protease_activated_receptors_Main_Pathway	0									biocarta_thrombin_signaling_and_protease_activated_receptors_Main_Pathway	2.75897	0.00911579	0.0238309							biocarta_thrombin_signaling_and_protease_activated_receptors_Main_Pathway	0									biocarta_thrombin_signaling_and_protease_activated_receptors_Main_Pathway	0
biocarta_tnf_stress_related_signaling_Main_Pathway	0								biocarta_tnf_stress_related_signaling_Main_Pathway	0									biocarta_tnf_stress_related_signaling_Main_Pathway	0									biocarta_tnf_stress_related_signaling_Main_Pathway	0									biocarta_tnf_stress_related_signaling_Main_Pathway	0
biocarta_tnfr1_signaling_Main_Pathway	0								biocarta_tnfr1_signaling_Main_Pathway	0									biocarta_tnfr1_signaling_Main_Pathway	0									biocarta_tnfr1_signaling_Main_Pathway	0									biocarta_tnfr1_signaling_Main_Pathway	0
biocarta_toll_like_receptor_Main_Pathway	0								biocarta_toll_like_receptor_Main_Pathway	0									biocarta_toll_like_receptor_Main_Pathway	0									biocarta_toll_like_receptor_Main_Pathway	0									biocarta_toll_like_receptor_Main_Pathway	0
biocarta_tpo_signaling_Main_Pathway	0								biocarta_tpo_signaling_Main_Pathway	2.76047	0.00911579	0.0212411							biocarta_tpo_signaling_Main_Pathway	0									biocarta_tpo_signaling_Main_Pathway	0									biocarta_tpo_signaling_Main_Pathway	0
biocarta_transcription_factor_creb_and_its_extracellular_signals_Main_Pathway	0								biocarta_transcription_factor_creb_and_its_extracellular_signals_Main_Pathway	4.88207	0.0238095	0.0348729							biocarta_transcription_factor_creb_and_its_extracellular_signals_Main_Pathway	5.33687	0.0238095	0.0357346							biocarta_transcription_factor_creb_and_its_extracellular_signals_Main_Pathway	0	0.25843	0.362333							biocarta_transcription_factor_creb_and_its_extracellular_signals_Main_Pathway	-2.48413	0.00202114	0.00481383
biocarta_transcription_regulation_by_methyltransferase_of_carm1_Main_Pathway	0								biocarta_transcription_regulation_by_methyltransferase_of_carm1_Main_Pathway	0									biocarta_transcription_regulation_by_methyltransferase_of_carm1_Main_Pathway	0									biocarta_transcription_regulation_by_methyltransferase_of_carm1_Main_Pathway	-4.83724	0.000240314	0.0025483							biocarta_transcription_regulation_by_methyltransferase_of_carm1_Main_Pathway	0
biocarta_trka_receptor_signaling_Main_Pathway	0								biocarta_trka_receptor_signaling_Main_Pathway	0	0.511482	0.562919							biocarta_trka_receptor_signaling_Main_Pathway	0	0.511482	0.596052							biocarta_trka_receptor_signaling_Main_Pathway	0	0.25843	0.362333							biocarta_trka_receptor_signaling_Main_Pathway	-4.01283	0.00202114	0.00481383
biocarta_ucalpain_and_friends_in_cell_spread_Main_Pathway	0								biocarta_ucalpain_and_friends_in_cell_spread_Main_Pathway	5.47329	0.0238095	0.0348729							biocarta_ucalpain_and_friends_in_cell_spread_Main_Pathway	10.4036	0.0238095	0.0357346							biocarta_ucalpain_and_friends_in_cell_spread_Main_Pathway	-3.71841	0.201243	0.362333							biocarta_ucalpain_and_friends_in_cell_spread_Main_Pathway	-0.110259	0.300862	0.322192
biocarta_wnt_signaling_Main_Pathway	0								biocarta_wnt_signaling_Main_Pathway	0									biocarta_wnt_signaling_Main_Pathway	0									biocarta_wnt_signaling_Main_Pathway	0									biocarta_wnt_signaling_Main_Pathway	0
biocarta_y_branching_of_actin_filaments_Main_Pathway	0								biocarta_y_branching_of_actin_filaments_Main_Pathway	7.00344	0.0238095	0.0348729							biocarta_y_branching_of_actin_filaments_Main_Pathway	10.702	0.0238095	0.0357346							biocarta_y_branching_of_actin_filaments_Main_Pathway	-2.68748	0.000426239	0.0025483							biocarta_y_branching_of_actin_filaments_Main_Pathway	-0.11715	0.300862	0.322192
BRCA1_Pathway_Chromatin_Remodeling	0								BRCA1_Pathway_Chromatin_Remodeling	2.87667	0.0238095	0.0348729							BRCA1_Pathway_Chromatin_Remodeling	0	0.511482	0.596052							BRCA1_Pathway_Chromatin_Remodeling	0	0.25843	0.362333							BRCA1_Pathway_Chromatin_Remodeling	0.186062	0.300862	0.322192
BRCA1_Pathway_Homologous_Recombination_Repair	0								BRCA1_Pathway_Homologous_Recombination_Repair	0	1	1							BRCA1_Pathway_Homologous_Recombination_Repair	0	1	1							BRCA1_Pathway_Homologous_Recombination_Repair	0	1	1							BRCA1_Pathway_Homologous_Recombination_Repair	0.586379	0.300862	0.322192
Calcium2__Signaling	0								Calcium2__Signaling	5.73057	0.0238095	0.0348729							Calcium2__Signaling	5.40181	0.0238095	0.0357346							Calcium2__Signaling	-0.320572	0.247557	0.362333							Calcium2__Signaling	0.461155	0.300862	0.322192
cAMP_Pathway_Cell_Growth	0								cAMP_Pathway_Cell_Growth	1.04616	0.00911579	0.0212411							cAMP_Pathway_Cell_Growth	3.03284	0.00911579	0.0238309							cAMP_Pathway_Cell_Growth	-0.0773011	0.284215	0.362333							cAMP_Pathway_Cell_Growth	0
cAMP_Pathway_Cell_Proliferation	0								cAMP_Pathway_Cell_Proliferation	0									cAMP_Pathway_Cell_Proliferation	0									cAMP_Pathway_Cell_Proliferation	0									cAMP_Pathway_Cell_Proliferation	0
cAMP_Pathway_Chemotaxis	0								cAMP_Pathway_Chemotaxis	1.04616	0.00911579	0.0212411							cAMP_Pathway_Chemotaxis	4.42904	0.00911579	0.0238309							cAMP_Pathway_Chemotaxis	-0.0773011	0.284215	0.362333							cAMP_Pathway_Chemotaxis	0
cAMP_Pathway_Cytokine_Production	0								cAMP_Pathway_Cytokine_Production	0.985803	0.00911579	0.0212411							cAMP_Pathway_Cytokine_Production	4.17352	0.00911579	0.0238309							cAMP_Pathway_Cytokine_Production	-0.0728415	0.284215	0.362333							cAMP_Pathway_Cytokine_Production	0
cAMP_Pathway_Degradation_of_Cell_Cycle_Regulators	0								cAMP_Pathway_Degradation_of_Cell_Cycle_Regulators	0									cAMP_Pathway_Degradation_of_Cell_Cycle_Regulators	0									cAMP_Pathway_Degradation_of_Cell_Cycle_Regulators	0									cAMP_Pathway_Degradation_of_Cell_Cycle_Regulators	0
cAMP_Pathway_Endothelial_Cell_Regulation	0								cAMP_Pathway_Endothelial_Cell_Regulation	-5.31681	0.00911579	0.0212411							cAMP_Pathway_Endothelial_Cell_Regulation	-1.93062	0.00911579	0.0238309							cAMP_Pathway_Endothelial_Cell_Regulation	1.46042	0.000240314	0.0025483							cAMP_Pathway_Endothelial_Cell_Regulation	0
cAMP_Pathway_eNOS_Signaling_Cardiovascular_Homeostasis	0								cAMP_Pathway_eNOS_Signaling_Cardiovascular_Homeostasis	0									cAMP_Pathway_eNOS_Signaling_Cardiovascular_Homeostasis	0									cAMP_Pathway_eNOS_Signaling_Cardiovascular_Homeostasis	0									cAMP_Pathway_eNOS_Signaling_Cardiovascular_Homeostasis	0
cAMP_Pathway_Fatty_Acid_Metabolism	0								cAMP_Pathway_Fatty_Acid_Metabolism	0.788643	0.00911579	0.0212411							cAMP_Pathway_Fatty_Acid_Metabolism	3.33881	0.00911579	0.0238309							cAMP_Pathway_Fatty_Acid_Metabolism	-0.0582732	0.284215	0.362333							cAMP_Pathway_Fatty_Acid_Metabolism	0
cAMP_Pathway_Gene_Expression_via_NFKB2_CREBBP_ELK1	0								cAMP_Pathway_Gene_Expression_via_NFKB2_CREBBP_ELK1	-1.23857	0.00911579	0.0212411							cAMP_Pathway_Gene_Expression_via_NFKB2_CREBBP_ELK1	-2.38905	0.00911579	0.0238309							cAMP_Pathway_Gene_Expression_via_NFKB2_CREBBP_ELK1	0									cAMP_Pathway_Gene_Expression_via_NFKB2_CREBBP_ELK1	0
cAMP_Pathway_Glycogen_Synthesis	0								cAMP_Pathway_Glycogen_Synthesis	4.75479	0.00911579	0.0212411							cAMP_Pathway_Glycogen_Synthesis	0									cAMP_Pathway_Glycogen_Synthesis	0									cAMP_Pathway_Glycogen_Synthesis	0
cAMP_Pathway_Lipolysis	0								cAMP_Pathway_Lipolysis	0									cAMP_Pathway_Lipolysis	0									cAMP_Pathway_Lipolysis	0									cAMP_Pathway_Lipolysis	0
cAMP_Pathway_Metabolic_Energy	0								cAMP_Pathway_Metabolic_Energy	0	0.511482	0.562919							cAMP_Pathway_Metabolic_Energy	0	0.511482	0.596052							cAMP_Pathway_Metabolic_Energy	-0.140287	0.760907	0.84021							cAMP_Pathway_Metabolic_Energy	-1.9321	0.00202114	0.00481383
cAMP_Pathway_Myocardial_Contraction	0								cAMP_Pathway_Myocardial_Contraction	1.15582	0.00911579	0.0212411							cAMP_Pathway_Myocardial_Contraction	0.736617	0.00911579	0.0238309							cAMP_Pathway_Myocardial_Contraction	0									cAMP_Pathway_Myocardial_Contraction	0
cAMP_Pathway_Oncogenesis	0								cAMP_Pathway_Oncogenesis	0									cAMP_Pathway_Oncogenesis	0									cAMP_Pathway_Oncogenesis	0									cAMP_Pathway_Oncogenesis	0
cAMP_Pathway_Protein_Retention	0								cAMP_Pathway_Protein_Retention	0									cAMP_Pathway_Protein_Retention	0									cAMP_Pathway_Protein_Retention	0									cAMP_Pathway_Protein_Retention	0
cAMP_Pathway_Regulation_of_Cytoskeleton	0								cAMP_Pathway_Regulation_of_Cytoskeleton	0									cAMP_Pathway_Regulation_of_Cytoskeleton	0									cAMP_Pathway_Regulation_of_Cytoskeleton	0									cAMP_Pathway_Regulation_of_Cytoskeleton	0
CD16_Pathway_in_Natural_Killer_cells	0								CD16_Pathway_in_Natural_Killer_cells	8.19906	0.0238095	0.0348729							CD16_Pathway_in_Natural_Killer_cells	7.14084	0.0238095	0.0357346							CD16_Pathway_in_Natural_Killer_cells	-1.79165	0.000426239	0.0025483							CD16_Pathway_in_Natural_Killer_cells	0.326651	0.300862	0.322192
CD40_Pathway	0								CD40_Pathway	3.31039	0.00911579	0.0212411							CD40_Pathway	0									CD40_Pathway	0									CD40_Pathway	0
CD40_Pathway_Gene_Expression_COX2_and_Prostaglandins_via_NFKB2	0								CD40_Pathway_Gene_Expression_COX2_and_Prostaglandins_via_NFKB2	5.59886	0.00911579	0.0212411							CD40_Pathway_Gene_Expression_COX2_and_Prostaglandins_via_NFKB2	0									CD40_Pathway_Gene_Expression_COX2_and_Prostaglandins_via_NFKB2	0									CD40_Pathway_Gene_Expression_COX2_and_Prostaglandins_via_NFKB2	0
CDK5_Pathway_in_Central_Nervous_System	0								CDK5_Pathway_in_Central_Nervous_System	3.41745	0.00911579	0.0212411							CDK5_Pathway_in_Central_Nervous_System	3.73581	0.00911579	0.0238309							CDK5_Pathway_in_Central_Nervous_System	0									CDK5_Pathway_in_Central_Nervous_System	0
CDP_diacylglycerol_biosynthesis	0								CDP_diacylglycerol_biosynthesis	0									CDP_diacylglycerol_biosynthesis	0									CDP_diacylglycerol_biosynthesis	0									CDP_diacylglycerol_biosynthesis	0
Cell_Adhesion_Regulated_by_CDHs	0								Cell_Adhesion_Regulated_by_CDHs	9.64887	0.00911579	0.0212411							Cell_Adhesion_Regulated_by_CDHs	8.05972	0.00911579	0.0238309							Cell_Adhesion_Regulated_by_CDHs	-1.17338	0.299014	0.362333							Cell_Adhesion_Regulated_by_CDHs	0
Cellular_Apoptosis_Pathway_Gene_Expression_FLIP_CIAP2_BFL1_BCL2_via_NFKB2	0								Cellular_Apoptosis_Pathway_Gene_Expression_FLIP_CIAP2_BFL1_BCL2_via_NFKB2	6.06543	0.00911579	0.0212411							Cellular_Apoptosis_Pathway_Gene_Expression_FLIP_CIAP2_BFL1_BCL2_via_NFKB2	0									Cellular_Apoptosis_Pathway_Gene_Expression_FLIP_CIAP2_BFL1_BCL2_via_NFKB2	0									Cellular_Apoptosis_Pathway_Gene_Expression_FLIP_CIAP2_BFL1_BCL2_via_NFKB2	0
Chemokine_Ligand_2_Signaling	0								Chemokine_Ligand_2_Signaling	8.55555	0.00911579	0.0212411							Chemokine_Ligand_2_Signaling	3.74784	0.00911579	0.0238309							Chemokine_Ligand_2_Signaling	-1.86955	0.000240314	0.0025483							Chemokine_Ligand_2_Signaling	0
Chemokine_Pathway_Cell_Activation	0								Chemokine_Pathway_Cell_Activation	0									Chemokine_Pathway_Cell_Activation	0									Chemokine_Pathway_Cell_Activation	0									Chemokine_Pathway_Cell_Activation	0
Chemokine_Pathway_Internalization_Degradation_Recycling	0								Chemokine_Pathway_Internalization_Degradation_Recycling	6.40772	0.00911579	0.0212411							Chemokine_Pathway_Internalization_Degradation_Recycling	7.00464	0.00911579	0.0238309							Chemokine_Pathway_Internalization_Degradation_Recycling	0									Chemokine_Pathway_Internalization_Degradation_Recycling	0
Chemotaxis_Driven_by_C5a	0								Chemotaxis_Driven_by_C5a	7.5156	0.00911579	0.0212411							Chemotaxis_Driven_by_C5a	4.23646	0.00911579	0.0238309							Chemotaxis_Driven_by_C5a	-0.119695	0.760019	0.84021							Chemotaxis_Driven_by_C5a	0
Chemotaxis_Driven_by_CCL2	0								Chemotaxis_Driven_by_CCL2	6.12022	0.00911579	0.0212411							Chemotaxis_Driven_by_CCL2	5.37361	0.00911579	0.0238309							Chemotaxis_Driven_by_CCL2	-1.03365	0.0122541	0.0357376							Chemotaxis_Driven_by_CCL2	0
cholesterol_biosynthesis_I	0								cholesterol_biosynthesis_I	0	1	1							cholesterol_biosynthesis_I	-3.71926	0.0238095	0.0357346							cholesterol_biosynthesis_I	2.65137	0.314737	0.367926							cholesterol_biosynthesis_I	3.43069	0.314737	0.325512
cholesterol_biosynthesis_III_via_desmosterol	0								cholesterol_biosynthesis_III_via_desmosterol	0	1	1							cholesterol_biosynthesis_III_via_desmosterol	-3.71926	0.0238095	0.0357346							cholesterol_biosynthesis_III_via_desmosterol	2.65137	0.314737	0.367926							cholesterol_biosynthesis_III_via_desmosterol	3.43069	0.314737	0.325512
chondroitin_sulfate_biosynthesis	0								chondroitin_sulfate_biosynthesis	0									chondroitin_sulfate_biosynthesis	0									chondroitin_sulfate_biosynthesis	0									chondroitin_sulfate_biosynthesis	0
chondroitin_sulfate_biosynthesis_late_stages	0								chondroitin_sulfate_biosynthesis_late_stages	0									chondroitin_sulfate_biosynthesis_late_stages	0									chondroitin_sulfate_biosynthesis_late_stages	0									chondroitin_sulfate_biosynthesis_late_stages	0
Chromatin_Pathway	0								Chromatin_Pathway	6.32867	0.0238095	0.0348729							Chromatin_Pathway	0	1	1							Chromatin_Pathway	0	1	1							Chromatin_Pathway	-0.0597658	0.300862	0.322192
Cytokine_Network_Pathway	0								Cytokine_Network_Pathway	2.77935	0.00911579	0.0212411							Cytokine_Network_Pathway	0									Cytokine_Network_Pathway	0									Cytokine_Network_Pathway	0
D_imyoi_inositol_134_trisphosphate_biosynthesis	0								D_imyoi_inositol_134_trisphosphate_biosynthesis	0									D_imyoi_inositol_134_trisphosphate_biosynthesis	0									D_imyoi_inositol_134_trisphosphate_biosynthesis	0									D_imyoi_inositol_134_trisphosphate_biosynthesis	0
D_imyoi_inositol_145_trisphosphate_biosynthesis	0								D_imyoi_inositol_145_trisphosphate_biosynthesis	0									D_imyoi_inositol_145_trisphosphate_biosynthesis	0									D_imyoi_inositol_145_trisphosphate_biosynthesis	0									D_imyoi_inositol_145_trisphosphate_biosynthesis	0
D_imyoi_inositol_145_trisphosphate_degradation	0								D_imyoi_inositol_145_trisphosphate_degradation	0									D_imyoi_inositol_145_trisphosphate_degradation	0									D_imyoi_inositol_145_trisphosphate_degradation	0									D_imyoi_inositol_145_trisphosphate_degradation	0
D_imyoi_inositol_5_phosphate_metabolism	0								D_imyoi_inositol_5_phosphate_metabolism	0									D_imyoi_inositol_5_phosphate_metabolism	0									D_imyoi_inositol_5_phosphate_metabolism	0									D_imyoi_inositol_5_phosphate_metabolism	0
D_myo_inositol__1_3_4__trisphosphate_biosynthesis	0								D_myo_inositol__1_3_4__trisphosphate_biosynthesis	0									D_myo_inositol__1_3_4__trisphosphate_biosynthesis	0									D_myo_inositol__1_3_4__trisphosphate_biosynthesis	0									D_myo_inositol__1_3_4__trisphosphate_biosynthesis	0
D_myo_inositol__1_4_5__trisphosphate_biosynthesis	0								D_myo_inositol__1_4_5__trisphosphate_biosynthesis	0									D_myo_inositol__1_4_5__trisphosphate_biosynthesis	0									D_myo_inositol__1_4_5__trisphosphate_biosynthesis	0									D_myo_inositol__1_4_5__trisphosphate_biosynthesis	0
D_myo_inositol__1_4_5__trisphosphate_degradation	0								D_myo_inositol__1_4_5__trisphosphate_degradation	0									D_myo_inositol__1_4_5__trisphosphate_degradation	0									D_myo_inositol__1_4_5__trisphosphate_degradation	0									D_myo_inositol__1_4_5__trisphosphate_degradation	0
D_myo_inositol_5_phosphate_metabolism	0								D_myo_inositol_5_phosphate_metabolism	0									D_myo_inositol_5_phosphate_metabolism	0									D_myo_inositol_5_phosphate_metabolism	0									D_myo_inositol_5_phosphate_metabolism	0
dermatan_sulfate_biosynthesis	0								dermatan_sulfate_biosynthesis	0									dermatan_sulfate_biosynthesis	0									dermatan_sulfate_biosynthesis	0									dermatan_sulfate_biosynthesis	0
eicosapentaenoate_biosynthesis	0								eicosapentaenoate_biosynthesis	0									eicosapentaenoate_biosynthesis	7.2265	0.00911579	0.0238309							eicosapentaenoate_biosynthesis	0									eicosapentaenoate_biosynthesis	0
Ephrin_mediated_Signaling_Events_During_Cell_Adhesion	0								Ephrin_mediated_Signaling_Events_During_Cell_Adhesion	1.88339	0.00911579	0.0212411							Ephrin_mediated_Signaling_Events_During_Cell_Adhesion	1.2664	0.00911579	0.0238309							Ephrin_mediated_Signaling_Events_During_Cell_Adhesion	-1.37277	0.0677256	0.173353							Ephrin_mediated_Signaling_Events_During_Cell_Adhesion	0
ErbB_Family_Pathway_Gene_Expression_via_JUN_FOS_ELK1	0								ErbB_Family_Pathway_Gene_Expression_via_JUN_FOS_ELK1	0									ErbB_Family_Pathway_Gene_Expression_via_JUN_FOS_ELK1	2.68627	0.00911579	0.0238309							ErbB_Family_Pathway_Gene_Expression_via_JUN_FOS_ELK1	0									ErbB_Family_Pathway_Gene_Expression_via_JUN_FOS_ELK1	0
ERK_Signaling_Pathway_EGFR_signaling	0								ERK_Signaling_Pathway_EGFR_signaling	0									ERK_Signaling_Pathway_EGFR_signaling	0									ERK_Signaling_Pathway_EGFR_signaling	0									ERK_Signaling_Pathway_EGFR_signaling	0
ERK_Signaling_Pathway_Translation	0								ERK_Signaling_Pathway_Translation	0									ERK_Signaling_Pathway_Translation	0									ERK_Signaling_Pathway_Translation	0									ERK_Signaling_Pathway_Translation	0
Erythropoietin_Pathway_Cell_Survival	0								Erythropoietin_Pathway_Cell_Survival	0.555255	0.0952381	0.126897							Erythropoietin_Pathway_Cell_Survival	0	0.511482	0.596052							Erythropoietin_Pathway_Cell_Survival	-0.871893	0.000426239	0.0025483							Erythropoietin_Pathway_Cell_Survival	-0.778608	0.00202114	0.00481383
Estrogen_Pathway_Anti_Apoptosis	0								Estrogen_Pathway_Anti_Apoptosis	4.92832	0.0238095	0.0348729							Estrogen_Pathway_Anti_Apoptosis	2.94932	0.0238095	0.0357346							Estrogen_Pathway_Anti_Apoptosis	-0.0200174	0.760907	0.84021							Estrogen_Pathway_Anti_Apoptosis	-1.37281	0.00202114	0.00481383
fatty_acid__beta__oxidation__peroxisome_	0								fatty_acid__beta__oxidation__peroxisome_	0									fatty_acid__beta__oxidation__peroxisome_	5.7812	0.00911579	0.0238309							fatty_acid__beta__oxidation__peroxisome_	0									fatty_acid__beta__oxidation__peroxisome_	0
fatty_acid_beta_oxidation_peroxisome	0								fatty_acid_beta_oxidation_peroxisome	0									fatty_acid_beta_oxidation_peroxisome	5.7812	0.00911579	0.0238309							fatty_acid_beta_oxidation_peroxisome	0									fatty_acid_beta_oxidation_peroxisome	0
FCGR3A_mediated_phagocytosis	0								FCGR3A_mediated_phagocytosis	6.1493	0.00911579	0.0212411							FCGR3A_mediated_phagocytosis	5.35563	0.00911579	0.0238309							FCGR3A_mediated_phagocytosis	-1.34374	0.000240314	0.0025483							FCGR3A_mediated_phagocytosis	0
FLT3_Signaling_Pathway	0								FLT3_Signaling_Pathway	0.907552	0.0238095	0.0348729							FLT3_Signaling_Pathway	-0.937172	0.047619	0.0651434							FLT3_Signaling_Pathway	0	0.25843	0.362333							FLT3_Signaling_Pathway	-0.714613	0.00202114	0.00481383
FLT3_Signaling_Pathway_Transcription_via_ELK3_MAPK12_CREB3_STAT2	0								FLT3_Signaling_Pathway_Transcription_via_ELK3_MAPK12_CREB3_STAT2	1.47225	0.00911579	0.0212411							FLT3_Signaling_Pathway_Transcription_via_ELK3_MAPK12_CREB3_STAT2	-1.5203	0.00911579	0.0238309							FLT3_Signaling_Pathway_Transcription_via_ELK3_MAPK12_CREB3_STAT2	0									FLT3_Signaling_Pathway_Transcription_via_ELK3_MAPK12_CREB3_STAT2	0
Gamma_Aminobutyric_Acid_A_Receptor_Pathway	0								Gamma_Aminobutyric_Acid_A_Receptor_Pathway	6.90888	0.00911579	0.0212411							Gamma_Aminobutyric_Acid_A_Receptor_Pathway	5.0881	0.00911579	0.0238309							Gamma_Aminobutyric_Acid_A_Receptor_Pathway	0									Gamma_Aminobutyric_Acid_A_Receptor_Pathway	0
glutathione_mediated_detoxification	0								glutathione_mediated_detoxification	0									glutathione_mediated_detoxification	0									glutathione_mediated_detoxification	0									glutathione_mediated_detoxification	0
glycolysis	0								glycolysis	3.7813	0.00911579	0.0212411							glycolysis	8.1193	0.00911579	0.0238309							glycolysis	0									glycolysis	0
GPCR_Pathway_Gene_Expression_via_JUN_NFKB2_ELK1_SRF_FOS_CREB3	0								GPCR_Pathway_Gene_Expression_via_JUN_NFKB2_ELK1_SRF_FOS_CREB3	1.8799	0.00911579	0.0212411							GPCR_Pathway_Gene_Expression_via_JUN_NFKB2_ELK1_SRF_FOS_CREB3	0									GPCR_Pathway_Gene_Expression_via_JUN_NFKB2_ELK1_SRF_FOS_CREB3	-0.00845178	0.284215	0.362333							GPCR_Pathway_Gene_Expression_via_JUN_NFKB2_ELK1_SRF_FOS_CREB3	0
Growth_Hormone_Signaling_Pathway	0								Growth_Hormone_Signaling_Pathway	1.00381	0.00911579	0.0212411							Growth_Hormone_Signaling_Pathway	1.26173	0.00911579	0.0238309							Growth_Hormone_Signaling_Pathway	0									Growth_Hormone_Signaling_Pathway	0
Growth_Hormone_Signaling_Pathway_Cell_Survival	0								Growth_Hormone_Signaling_Pathway_Cell_Survival	0									Growth_Hormone_Signaling_Pathway_Cell_Survival	0									Growth_Hormone_Signaling_Pathway_Cell_Survival	0									Growth_Hormone_Signaling_Pathway_Cell_Survival	0
Growth_Hormone_Signaling_Pathway_Gene_Expression_via_SRF_ELK1_STAT5B_CEBPD_STAT1_STAT3	0								Growth_Hormone_Signaling_Pathway_Gene_Expression_via_SRF_ELK1_STAT5B_CEBPD_STAT1_STAT3	1.1229	0.00911579	0.0212411							Growth_Hormone_Signaling_Pathway_Gene_Expression_via_SRF_ELK1_STAT5B_CEBPD_STAT1_STAT3	1.41143	0.00911579	0.0238309							Growth_Hormone_Signaling_Pathway_Gene_Expression_via_SRF_ELK1_STAT5B_CEBPD_STAT1_STAT3	0									Growth_Hormone_Signaling_Pathway_Gene_Expression_via_SRF_ELK1_STAT5B_CEBPD_STAT1_STAT3	0
Growth_Hormone_Signaling_Pathway_Glucose_Uptake	0								Growth_Hormone_Signaling_Pathway_Glucose_Uptake	0									Growth_Hormone_Signaling_Pathway_Glucose_Uptake	0									Growth_Hormone_Signaling_Pathway_Glucose_Uptake	0									Growth_Hormone_Signaling_Pathway_Glucose_Uptake	0
HA_syntesis_pathway	0								HA_syntesis_pathway	3.59884	0.00911579	0.0212411							HA_syntesis_pathway	0									HA_syntesis_pathway	0									HA_syntesis_pathway	0
Hedgehog_Signaling_in_Mammals_no_Tubulin_Pathway	0								Hedgehog_Signaling_in_Mammals_no_Tubulin_Pathway	3.40502	0.00911579	0.0212411							Hedgehog_Signaling_in_Mammals_no_Tubulin_Pathway	4.96473	0.00911579	0.0238309							Hedgehog_Signaling_in_Mammals_no_Tubulin_Pathway	-0.0826985	0.760019	0.84021							Hedgehog_Signaling_in_Mammals_no_Tubulin_Pathway	0
Hedgehog_Signaling_in_Mammals_Pathway	0								Hedgehog_Signaling_in_Mammals_Pathway	2.359	0.00911579	0.0212411							Hedgehog_Signaling_in_Mammals_Pathway	4.83292	0.00911579	0.0238309							Hedgehog_Signaling_in_Mammals_Pathway	-0.0805029	0.760019	0.84021							Hedgehog_Signaling_in_Mammals_Pathway	0
heparan_sulfate_biosynthesis	0								heparan_sulfate_biosynthesis	0									heparan_sulfate_biosynthesis	0									heparan_sulfate_biosynthesis	0									heparan_sulfate_biosynthesis	0
heparan_sulfate_biosynthesis_late_stages	0								heparan_sulfate_biosynthesis_late_stages	0									heparan_sulfate_biosynthesis_late_stages	0									heparan_sulfate_biosynthesis_late_stages	0									heparan_sulfate_biosynthesis_late_stages	0
HGF_Pathway_Anoikis	0								HGF_Pathway_Anoikis	2.36612	0.0238095	0.0348729							HGF_Pathway_Anoikis	0	0.511482	0.596052							HGF_Pathway_Anoikis	0	0.25843	0.362333							HGF_Pathway_Anoikis	-1.8631	0.00202114	0.00481383
HGF_Pathway_Cell_Cycle_Progression	0								HGF_Pathway_Cell_Cycle_Progression	5.52094	0.00911579	0.0212411							HGF_Pathway_Cell_Cycle_Progression	0									HGF_Pathway_Cell_Cycle_Progression	0									HGF_Pathway_Cell_Cycle_Progression	0
HGF_Pathway_Cell_Scattering	0								HGF_Pathway_Cell_Scattering	0	0.511482	0.562919							HGF_Pathway_Cell_Scattering	0	0.511482	0.596052							HGF_Pathway_Cell_Scattering	0	0.25843	0.362333							HGF_Pathway_Cell_Scattering	-3.26042	0.00202114	0.00481383
HGF_Pathway_Gene_Expression_via_JUN_STAT3_FOS_ELK1_ETS2	0								HGF_Pathway_Gene_Expression_via_JUN_STAT3_FOS_ELK1_ETS2	3.89713	0.00911579	0.0212411							HGF_Pathway_Gene_Expression_via_JUN_STAT3_FOS_ELK1_ETS2	0									HGF_Pathway_Gene_Expression_via_JUN_STAT3_FOS_ELK1_ETS2	0									HGF_Pathway_Gene_Expression_via_JUN_STAT3_FOS_ELK1_ETS2	0
HGF_Pathway_Regulation_of_Cytoskeleton_Cell_Polarity_and_Cell_Motility	0								HGF_Pathway_Regulation_of_Cytoskeleton_Cell_Polarity_and_Cell_Motility	0	0.511482	0.562919							HGF_Pathway_Regulation_of_Cytoskeleton_Cell_Polarity_and_Cell_Motility	6.54084	0.0238095	0.0357346							HGF_Pathway_Regulation_of_Cytoskeleton_Cell_Polarity_and_Cell_Motility	0	0.25843	0.362333							HGF_Pathway_Regulation_of_Cytoskeleton_Cell_Polarity_and_Cell_Motility	-0.144185	0.300862	0.322192
HMGB1_signaling_through_RAGE	0								HMGB1_signaling_through_RAGE	3.93236	0.0238095	0.0348729							HMGB1_signaling_through_RAGE	0	0.511482	0.596052							HMGB1_signaling_through_RAGE	-1.35587	0.000426239	0.0025483							HMGB1_signaling_through_RAGE	-1.15926	0.00202114	0.00481383
ICOS_signaling_in_T_helper_cells	0								ICOS_signaling_in_T_helper_cells	0	1	1							ICOS_signaling_in_T_helper_cells	0	1	1							ICOS_signaling_in_T_helper_cells	0	1	1							ICOS_signaling_in_T_helper_cells	-2.77044	0.300862	0.322192
icosapentaenoate_biosynthesis_II__metazoa_	0								icosapentaenoate_biosynthesis_II__metazoa_	0									icosapentaenoate_biosynthesis_II__metazoa_	6.67061	0.00911579	0.0238309							icosapentaenoate_biosynthesis_II__metazoa_	0									icosapentaenoate_biosynthesis_II__metazoa_	0
IGF1R_Signaling_Pathway_Apoptosis	0								IGF1R_Signaling_Pathway_Apoptosis	0									IGF1R_Signaling_Pathway_Apoptosis	0									IGF1R_Signaling_Pathway_Apoptosis	0									IGF1R_Signaling_Pathway_Apoptosis	0
IGF1R_Signaling_Pathway_Cell_Migration	0								IGF1R_Signaling_Pathway_Cell_Migration	0									IGF1R_Signaling_Pathway_Cell_Migration	0									IGF1R_Signaling_Pathway_Cell_Migration	0									IGF1R_Signaling_Pathway_Cell_Migration	0.464565	0.152117	0.256809
IGF1R_Signaling_Pathway_Cell_Proliferation_Diferentiation_and_Apoptosis	0								IGF1R_Signaling_Pathway_Cell_Proliferation_Diferentiation_and_Apoptosis	0									IGF1R_Signaling_Pathway_Cell_Proliferation_Diferentiation_and_Apoptosis	0									IGF1R_Signaling_Pathway_Cell_Proliferation_Diferentiation_and_Apoptosis	0									IGF1R_Signaling_Pathway_Cell_Proliferation_Diferentiation_and_Apoptosis	0
IGF1R_Signaling_Pathway_Gene_Expression_Proliferation_Growth_Survival_via_NFAT5_CREB3	0								IGF1R_Signaling_Pathway_Gene_Expression_Proliferation_Growth_Survival_via_NFAT5_CREB3	0	1	1							IGF1R_Signaling_Pathway_Gene_Expression_Proliferation_Growth_Survival_via_NFAT5_CREB3	0	1	1							IGF1R_Signaling_Pathway_Gene_Expression_Proliferation_Growth_Survival_via_NFAT5_CREB3	0	1	1							IGF1R_Signaling_Pathway_Gene_Expression_Proliferation_Growth_Survival_via_NFAT5_CREB3	0.326651	0.300862	0.322192
IGF1R_Signaling_Pathway_Protein_Synthesis	0								IGF1R_Signaling_Pathway_Protein_Synthesis	-2.74783	0.0256011	0.0364554							IGF1R_Signaling_Pathway_Protein_Synthesis	-3.42068	0.047619	0.0651434							IGF1R_Signaling_Pathway_Protein_Synthesis	-2.74783	0.000426239	0.0025483							IGF1R_Signaling_Pathway_Protein_Synthesis	-2.60834	0.00202114	0.00481383
IL_10_Pathway	0								IL_10_Pathway	4.08931	0.00911579	0.0212411							IL_10_Pathway	0									IL_10_Pathway	0									IL_10_Pathway	0
IL_10_Pathway_IL_10_Responsive_Genes_Transcription_of_BCLXL_Cyclin_D1_D2_D3_Pim1_c_Myc_and_P19_INK4D__via_STAT3	0								IL_10_Pathway_IL_10_Responsive_Genes_Transcription_of_BCLXL_Cyclin_D1_D2_D3_Pim1_c_Myc_and_P19_INK4D__via_STAT3	2.88049	0.00911579	0.0212411							IL_10_Pathway_IL_10_Responsive_Genes_Transcription_of_BCLXL_Cyclin_D1_D2_D3_Pim1_c_Myc_and_P19_INK4D__via_STAT3	0									IL_10_Pathway_IL_10_Responsive_Genes_Transcription_of_BCLXL_Cyclin_D1_D2_D3_Pim1_c_Myc_and_P19_INK4D__via_STAT3	0									IL_10_Pathway_IL_10_Responsive_Genes_Transcription_of_BCLXL_Cyclin_D1_D2_D3_Pim1_c_Myc_and_P19_INK4D__via_STAT3	0
IL_2_Pathway_Apoptosis_Inhibition	0								IL_2_Pathway_Apoptosis_Inhibition	0									IL_2_Pathway_Apoptosis_Inhibition	0									IL_2_Pathway_Apoptosis_Inhibition	0									IL_2_Pathway_Apoptosis_Inhibition	0
IL_2_Pathway_Gene_Expression_via_FYN_LYN_RPS6KB1_PTK2B	0								IL_2_Pathway_Gene_Expression_via_FYN_LYN_RPS6KB1_PTK2B	0	0.511482	0.562919							IL_2_Pathway_Gene_Expression_via_FYN_LYN_RPS6KB1_PTK2B	0	0.511482	0.596052							IL_2_Pathway_Gene_Expression_via_FYN_LYN_RPS6KB1_PTK2B	0	0.25843	0.362333							IL_2_Pathway_Gene_Expression_via_FYN_LYN_RPS6KB1_PTK2B	-3.72619	0.00202114	0.00481383
IL_6_Pathway	0								IL_6_Pathway	1.10488	0.0238095	0.0348729							IL_6_Pathway	-0.705294	0.047619	0.0651434							IL_6_Pathway	0.602235	0.000426239	0.0025483							IL_6_Pathway	-0.537801	0.00202114	0.00481383
ILK_Signaling_Pathway_Cell_Cycle_Proliferation	0								ILK_Signaling_Pathway_Cell_Cycle_Proliferation	0									ILK_Signaling_Pathway_Cell_Cycle_Proliferation	0									ILK_Signaling_Pathway_Cell_Cycle_Proliferation	0									ILK_Signaling_Pathway_Cell_Cycle_Proliferation	0.402245	0.152117	0.256809
ILK_Signaling_Pathway_Cell_Migration_Retraction	0								ILK_Signaling_Pathway_Cell_Migration_Retraction	0									ILK_Signaling_Pathway_Cell_Migration_Retraction	0									ILK_Signaling_Pathway_Cell_Migration_Retraction	0									ILK_Signaling_Pathway_Cell_Migration_Retraction	0.402245	0.152117	0.256809
ILK_Signaling_Pathway_Epithelial_Mesenchymal_Transition	0								ILK_Signaling_Pathway_Epithelial_Mesenchymal_Transition	0									ILK_Signaling_Pathway_Epithelial_Mesenchymal_Transition	0									ILK_Signaling_Pathway_Epithelial_Mesenchymal_Transition	0									ILK_Signaling_Pathway_Epithelial_Mesenchymal_Transition	0
ILK_Signaling_Pathway_MMP2_MMP9_Gene_Expression_Tissue_Invasion_via_FOS	0								ILK_Signaling_Pathway_MMP2_MMP9_Gene_Expression_Tissue_Invasion_via_FOS	0	0.511482	0.562919							ILK_Signaling_Pathway_MMP2_MMP9_Gene_Expression_Tissue_Invasion_via_FOS	1.93252	0.0238095	0.0357346							ILK_Signaling_Pathway_MMP2_MMP9_Gene_Expression_Tissue_Invasion_via_FOS	0	0.25843	0.362333							ILK_Signaling_Pathway_MMP2_MMP9_Gene_Expression_Tissue_Invasion_via_FOS	-0.0426001	0.300862	0.322192
Inside_out_Signaling_through_Integrins	0								Inside_out_Signaling_through_Integrins	2.52948	0.0238095	0.0348729							Inside_out_Signaling_through_Integrins	2.40277	0.0238095	0.0357346							Inside_out_Signaling_through_Integrins	-0.0678868	0.859185	0.94005							Inside_out_Signaling_through_Integrins	0.117009	0.300862	0.322192
Integrins_Signaling_in_Natural_Killer_Cells	0								Integrins_Signaling_in_Natural_Killer_Cells	0	0.511482	0.562919							Integrins_Signaling_in_Natural_Killer_Cells	1.93252	0.0238095	0.0357346							Integrins_Signaling_in_Natural_Killer_Cells	-1.38668	0.000426239	0.0025483							Integrins_Signaling_in_Natural_Killer_Cells	-0.0426001	0.300862	0.322192
Interferon_Pathway_Gene_Expression_via_HIST1H3B_CREB3	0								Interferon_Pathway_Gene_Expression_via_HIST1H3B_CREB3	0									Interferon_Pathway_Gene_Expression_via_HIST1H3B_CREB3	0									Interferon_Pathway_Gene_Expression_via_HIST1H3B_CREB3	0									Interferon_Pathway_Gene_Expression_via_HIST1H3B_CREB3	0
Interferon_Pathway_Transciption	0								Interferon_Pathway_Transciption	0									Interferon_Pathway_Transciption	3.62063	0.00911579	0.0238309							Interferon_Pathway_Transciption	0									Interferon_Pathway_Transciption	0
IP3_Pathway_Gene_Expression_via_CREB3_NFATC2_MEF2D	0								IP3_Pathway_Gene_Expression_via_CREB3_NFATC2_MEF2D	0	1	1							IP3_Pathway_Gene_Expression_via_CREB3_NFATC2_MEF2D	0	1	1							IP3_Pathway_Gene_Expression_via_CREB3_NFATC2_MEF2D	-2.32904	0.000426239	0.0025483							IP3_Pathway_Gene_Expression_via_CREB3_NFATC2_MEF2D	0.290357	0.300862	0.322192
JAK_STAT_Pathway_Akt_Pathway	0								JAK_STAT_Pathway_Akt_Pathway	0	0.511482	0.562919							JAK_STAT_Pathway_Akt_Pathway	0	0.511482	0.596052							JAK_STAT_Pathway_Akt_Pathway	0	0.25843	0.362333							JAK_STAT_Pathway_Akt_Pathway	-2.89815	0.00202114	0.00481383
JAK_STAT_Pathway_IFN_Inducible_Gene_Expression_via_STAT2_STAT1	0								JAK_STAT_Pathway_IFN_Inducible_Gene_Expression_via_STAT2_STAT1	0									JAK_STAT_Pathway_IFN_Inducible_Gene_Expression_via_STAT2_STAT1	0									JAK_STAT_Pathway_IFN_Inducible_Gene_Expression_via_STAT2_STAT1	0									JAK_STAT_Pathway_IFN_Inducible_Gene_Expression_via_STAT2_STAT1	0
JNK_Pathway_Gene_Expression_Apoptosis_Inflammation_Tumorigenesis_Cell_Migration_via_SMAD4_STAT4_HSF1_TP53_MAP2_DCX_ATF2_NFATC3_SPIRE1_MAP1B_TCF15_ELK1_BCL2_JUN_PXN_NFATC2	0								JNK_Pathway_Gene_Expression_Apoptosis_Inflammation_Tumorigenesis_Cell_Migration_via_SMAD4_STAT4_HSF1_TP53_MAP2_DCX_ATF2_NFATC3_SPIRE1_MAP1B_TCF15_ELK1_BCL2_JUN_PXN_NFATC2	0									JNK_Pathway_Gene_Expression_Apoptosis_Inflammation_Tumorigenesis_Cell_Migration_via_SMAD4_STAT4_HSF1_TP53_MAP2_DCX_ATF2_NFATC3_SPIRE1_MAP1B_TCF15_ELK1_BCL2_JUN_PXN_NFATC2	0									JNK_Pathway_Gene_Expression_Apoptosis_Inflammation_Tumorigenesis_Cell_Migration_via_SMAD4_STAT4_HSF1_TP53_MAP2_DCX_ATF2_NFATC3_SPIRE1_MAP1B_TCF15_ELK1_BCL2_JUN_PXN_NFATC2	-1.08954	0.000240314	0.0025483							JNK_Pathway_Gene_Expression_Apoptosis_Inflammation_Tumorigenesis_Cell_Migration_via_SMAD4_STAT4_HSF1_TP53_MAP2_DCX_ATF2_NFATC3_SPIRE1_MAP1B_TCF15_ELK1_BCL2_JUN_PXN_NFATC2	0
JNK_Pathway_Insulin_Signaling	0								JNK_Pathway_Insulin_Signaling	0									JNK_Pathway_Insulin_Signaling	0									JNK_Pathway_Insulin_Signaling	0									JNK_Pathway_Insulin_Signaling	0
Junctional_Cell_Adhesion_in_Endothelium	0								Junctional_Cell_Adhesion_in_Endothelium	10.2872	0.00911579	0.0212411							Junctional_Cell_Adhesion_in_Endothelium	3.52295	0.00911579	0.0238309							Junctional_Cell_Adhesion_in_Endothelium	-0.046722	0.284215	0.362333							Junctional_Cell_Adhesion_in_Endothelium	0
KEGG_ABC_transporters_Main_Pathway	0								KEGG_ABC_transporters_Main_Pathway	0									KEGG_ABC_transporters_Main_Pathway	0									KEGG_ABC_transporters_Main_Pathway	0									KEGG_ABC_transporters_Main_Pathway	0
KEGG_Acute_myeloid_leukemia_Main_Pathway	0								KEGG_Acute_myeloid_leukemia_Main_Pathway	1.54073	0.0238095	0.0348729							KEGG_Acute_myeloid_leukemia_Main_Pathway	-1.59101	0.047619	0.0651434							KEGG_Acute_myeloid_leukemia_Main_Pathway	0	0.25843	0.362333							KEGG_Acute_myeloid_leukemia_Main_Pathway	-1.21318	0.00202114	0.00481383
KEGG_Adipocytokine_signaling_Main_Pathway	0								KEGG_Adipocytokine_signaling_Main_Pathway	-3.554	0.00911579	0.0212411							KEGG_Adipocytokine_signaling_Main_Pathway	-3.56642	0.00911579	0.0238309							KEGG_Adipocytokine_signaling_Main_Pathway	0									KEGG_Adipocytokine_signaling_Main_Pathway	0
KEGG_Alcoholism_Main_Pathway	0								KEGG_Alcoholism_Main_Pathway	2.67537	0.0238095	0.0348729							KEGG_Alcoholism_Main_Pathway	3.90086	0.0238095	0.0357346							KEGG_Alcoholism_Main_Pathway	-0.0649774	0.859185	0.94005							KEGG_Alcoholism_Main_Pathway	0.111995	0.300862	0.322192
KEGG_Aldosterone_regulated_sodium_reabsorption_Main_Pathway	0								KEGG_Aldosterone_regulated_sodium_reabsorption_Main_Pathway	-5.59554	0.00911579	0.0212411							KEGG_Aldosterone_regulated_sodium_reabsorption_Main_Pathway	0									KEGG_Aldosterone_regulated_sodium_reabsorption_Main_Pathway	0									KEGG_Aldosterone_regulated_sodium_reabsorption_Main_Pathway	0
KEGG_alpha_Linolenic_acid_metabolism_Main_Pathway	0								KEGG_alpha_Linolenic_acid_metabolism_Main_Pathway	0									KEGG_alpha_Linolenic_acid_metabolism_Main_Pathway	0									KEGG_alpha_Linolenic_acid_metabolism_Main_Pathway	0									KEGG_alpha_Linolenic_acid_metabolism_Main_Pathway	0
KEGG_Amphetamine_addiction_Main_Pathway	0								KEGG_Amphetamine_addiction_Main_Pathway	0	1	1							KEGG_Amphetamine_addiction_Main_Pathway	0	1	1							KEGG_Amphetamine_addiction_Main_Pathway	0	1	1							KEGG_Amphetamine_addiction_Main_Pathway	0.261321	0.300862	0.322192
KEGG_Amyotrophic_lateral_sclerosis_ALS__Main_Pathway	0								KEGG_Amyotrophic_lateral_sclerosis_ALS__Main_Pathway	0									KEGG_Amyotrophic_lateral_sclerosis_ALS__Main_Pathway	0									KEGG_Amyotrophic_lateral_sclerosis_ALS__Main_Pathway	0									KEGG_Amyotrophic_lateral_sclerosis_ALS__Main_Pathway	0
KEGG_Antigen_processing_and_presentation_Main_Pathway	0								KEGG_Antigen_processing_and_presentation_Main_Pathway	0									KEGG_Antigen_processing_and_presentation_Main_Pathway	0									KEGG_Antigen_processing_and_presentation_Main_Pathway	0									KEGG_Antigen_processing_and_presentation_Main_Pathway	0
KEGG_Apoptosis_Main_Pathway	0								KEGG_Apoptosis_Main_Pathway	0									KEGG_Apoptosis_Main_Pathway	0									KEGG_Apoptosis_Main_Pathway	0									KEGG_Apoptosis_Main_Pathway	0.727551	0.152117	0.256809
KEGG_Ascorbate_and_aldarate_metabolism_Main_Pathway	0								KEGG_Ascorbate_and_aldarate_metabolism_Main_Pathway	6.20026	0.00911579	0.0212411							KEGG_Ascorbate_and_aldarate_metabolism_Main_Pathway	4.73779	0.00911579	0.0238309							KEGG_Ascorbate_and_aldarate_metabolism_Main_Pathway	0									KEGG_Ascorbate_and_aldarate_metabolism_Main_Pathway	0
KEGG_Asthma_Main_Pathway	0								KEGG_Asthma_Main_Pathway	0									KEGG_Asthma_Main_Pathway	0									KEGG_Asthma_Main_Pathway	0									KEGG_Asthma_Main_Pathway	0
KEGG_B_cell_receptor_signaling_Main_Pathway	0								KEGG_B_cell_receptor_signaling_Main_Pathway	1.27693	0.047619	0.0665437							KEGG_B_cell_receptor_signaling_Main_Pathway	2.98354	0.0238095	0.0357346							KEGG_B_cell_receptor_signaling_Main_Pathway	0	0.25843	0.362333							KEGG_B_cell_receptor_signaling_Main_Pathway	-0.980974	0.300862	0.322192
KEGG_Basal_transcription_factors_Main_Pathway	0								KEGG_Basal_transcription_factors_Main_Pathway	-3.16717	0.0256011	0.0364554							KEGG_Basal_transcription_factors_Main_Pathway	0	1	1							KEGG_Basal_transcription_factors_Main_Pathway	-4.98432	0.000426239	0.0025483							KEGG_Basal_transcription_factors_Main_Pathway	-3.29313	0.000426239	0.00481383
KEGG_Bladder_cancer_Main_Pathway	0								KEGG_Bladder_cancer_Main_Pathway	0									KEGG_Bladder_cancer_Main_Pathway	0									KEGG_Bladder_cancer_Main_Pathway	0									KEGG_Bladder_cancer_Main_Pathway	0
KEGG_Cell_adhesion_molecules_CAMs__Main_Pathway	0								KEGG_Cell_adhesion_molecules_CAMs__Main_Pathway	0									KEGG_Cell_adhesion_molecules_CAMs__Main_Pathway	0									KEGG_Cell_adhesion_molecules_CAMs__Main_Pathway	0									KEGG_Cell_adhesion_molecules_CAMs__Main_Pathway	0
KEGG_Chagas_disease_American_trypanosomiasis__Main_Pathway	0								KEGG_Chagas_disease_American_trypanosomiasis__Main_Pathway	3.22901	0.00911579	0.0212411							KEGG_Chagas_disease_American_trypanosomiasis__Main_Pathway	0									KEGG_Chagas_disease_American_trypanosomiasis__Main_Pathway	0									KEGG_Chagas_disease_American_trypanosomiasis__Main_Pathway	0
KEGG_Chemical_carcinogenesis_Main_Pathway	0								KEGG_Chemical_carcinogenesis_Main_Pathway	0									KEGG_Chemical_carcinogenesis_Main_Pathway	2.57949	0.00911579	0.0238309							KEGG_Chemical_carcinogenesis_Main_Pathway	0									KEGG_Chemical_carcinogenesis_Main_Pathway	0
KEGG_Cholinergic_synapse_Main_Pathway	0								KEGG_Cholinergic_synapse_Main_Pathway	1.12255	0.0238095	0.0348729							KEGG_Cholinergic_synapse_Main_Pathway	2.13226	0.0238095	0.0357346							KEGG_Cholinergic_synapse_Main_Pathway	-0.0602439	0.859185	0.94005							KEGG_Cholinergic_synapse_Main_Pathway	-0.69095	0.00202114	0.00481383
KEGG_Circadian_entrainment_Main_Pathway	0								KEGG_Circadian_entrainment_Main_Pathway	1.4339	0.0238095	0.0348729							KEGG_Circadian_entrainment_Main_Pathway	1.56747	0.0238095	0.0357346							KEGG_Circadian_entrainment_Main_Pathway	0	1	1							KEGG_Circadian_entrainment_Main_Pathway	0.109645	0.300862	0.322192
KEGG_Circadian_rhythm_Main_Pathway	0								KEGG_Circadian_rhythm_Main_Pathway	0									KEGG_Circadian_rhythm_Main_Pathway	0									KEGG_Circadian_rhythm_Main_Pathway	0									KEGG_Circadian_rhythm_Main_Pathway	0
KEGG_Cocaine_addiction_Main_Pathway	0								KEGG_Cocaine_addiction_Main_Pathway	0.493637	0.443102	0.545615							KEGG_Cocaine_addiction_Main_Pathway	3.11317	0.00911579	0.0238309							KEGG_Cocaine_addiction_Main_Pathway	0.0211294	0.284215	0.362333							KEGG_Cocaine_addiction_Main_Pathway	0
KEGG_Collecting_duct_acid_secretion_Main_Pathway	0								KEGG_Collecting_duct_acid_secretion_Main_Pathway	0	0.148635	0.192514							KEGG_Collecting_duct_acid_secretion_Main_Pathway	3.31092	0.0238095	0.0357346							KEGG_Collecting_duct_acid_secretion_Main_Pathway	0	0.0199815	0.0536042							KEGG_Collecting_duct_acid_secretion_Main_Pathway	-2.57226	0.000426239	0.00481383
KEGG_Colorectal_cancer_Main_Pathway	0								KEGG_Colorectal_cancer_Main_Pathway	0	0.511482	0.562919							KEGG_Colorectal_cancer_Main_Pathway	5.31443	0.0238095	0.0357346							KEGG_Colorectal_cancer_Main_Pathway	0	0.25843	0.362333							KEGG_Colorectal_cancer_Main_Pathway	-1.74736	0.300862	0.322192
KEGG_Complement_and_coagulation_cascades_Main_Pathway	0								KEGG_Complement_and_coagulation_cascades_Main_Pathway	-3.12906	0.00911579	0.0212411							KEGG_Complement_and_coagulation_cascades_Main_Pathway	0									KEGG_Complement_and_coagulation_cascades_Main_Pathway	0									KEGG_Complement_and_coagulation_cascades_Main_Pathway	0
KEGG_Cytokine_cytokine_receptor_interaction_Main_Pathway	0								KEGG_Cytokine_cytokine_receptor_interaction_Main_Pathway	0									KEGG_Cytokine_cytokine_receptor_interaction_Main_Pathway	0									KEGG_Cytokine_cytokine_receptor_interaction_Main_Pathway	0									KEGG_Cytokine_cytokine_receptor_interaction_Main_Pathway	0
KEGG_Dilated_cardiomyopathy_Main_Pathway	0								KEGG_Dilated_cardiomyopathy_Main_Pathway	24.8854	0.00911579	0.0212411							KEGG_Dilated_cardiomyopathy_Main_Pathway	0									KEGG_Dilated_cardiomyopathy_Main_Pathway	0									KEGG_Dilated_cardiomyopathy_Main_Pathway	0
KEGG_Dopaminergic_synapse_Main_Pathway	0								KEGG_Dopaminergic_synapse_Main_Pathway	2.01226	0.0238095	0.0348729							KEGG_Dopaminergic_synapse_Main_Pathway	2.36416	0.0238095	0.0357346							KEGG_Dopaminergic_synapse_Main_Pathway	-0.0393802	0.314737	0.367926							KEGG_Dopaminergic_synapse_Main_Pathway	-0.519536	0.300862	0.322192
KEGG_Drug_metabolism_cytochrome_P450_Main_Pathway	0								KEGG_Drug_metabolism_cytochrome_P450_Main_Pathway	0									KEGG_Drug_metabolism_cytochrome_P450_Main_Pathway	0									KEGG_Drug_metabolism_cytochrome_P450_Main_Pathway	0									KEGG_Drug_metabolism_cytochrome_P450_Main_Pathway	0
KEGG_ECM_receptor_interaction_Main_Pathway	0								KEGG_ECM_receptor_interaction_Main_Pathway	1.11977	0.00911579	0.0212411							KEGG_ECM_receptor_interaction_Main_Pathway	-0.676972	0.00911579	0.0238309							KEGG_ECM_receptor_interaction_Main_Pathway	0									KEGG_ECM_receptor_interaction_Main_Pathway	0.189564	0.152117	0.256809
KEGG_Epstein_Barr_virus_infection_Main_Pathway	0								KEGG_Epstein_Barr_virus_infection_Main_Pathway	1.32337	0.0238095	0.0348729							KEGG_Epstein_Barr_virus_infection_Main_Pathway	0	0.511482	0.596052							KEGG_Epstein_Barr_virus_infection_Main_Pathway	0	0.25843	0.362333							KEGG_Epstein_Barr_virus_infection_Main_Pathway	-0.948486	0.00202114	0.00481383
KEGG_Ether_lipid_metabolism_Main_Pathway	0								KEGG_Ether_lipid_metabolism_Main_Pathway	-1.99746	0.00911579	0.0212411							KEGG_Ether_lipid_metabolism_Main_Pathway	-1.68942	0.00911579	0.0238309							KEGG_Ether_lipid_metabolism_Main_Pathway	-1.91618	0.000841756	0.00380838							KEGG_Ether_lipid_metabolism_Main_Pathway	0
KEGG_Fc_epsilon_RI_signaling_Main_Pathway	0								KEGG_Fc_epsilon_RI_signaling_Main_Pathway	0	0.511482	0.562919							KEGG_Fc_epsilon_RI_signaling_Main_Pathway	4.08607	0.0238095	0.0357346							KEGG_Fc_epsilon_RI_signaling_Main_Pathway	0	0.25843	0.362333							KEGG_Fc_epsilon_RI_signaling_Main_Pathway	-0.901864	0.300862	0.322192
KEGG_Fructose_and_mannose_metabolism_Main_Pathway	0								KEGG_Fructose_and_mannose_metabolism_Main_Pathway	3.01091	0.0238095	0.0348729							KEGG_Fructose_and_mannose_metabolism_Main_Pathway	1.08613	0.261905	0.345934							KEGG_Fructose_and_mannose_metabolism_Main_Pathway	0.139997	0.760907	0.84021							KEGG_Fructose_and_mannose_metabolism_Main_Pathway	-2.88787	0.000426239	0.00481383
KEGG_GABAergic_synapse_Main_Pathway	0								KEGG_GABAergic_synapse_Main_Pathway	1.97099	0.00911579	0.0212411							KEGG_GABAergic_synapse_Main_Pathway	3.74385	0.00911579	0.0238309							KEGG_GABAergic_synapse_Main_Pathway	-0.105777	0.760019	0.84021							KEGG_GABAergic_synapse_Main_Pathway	0
KEGG_Galactose_metabolism_Main_Pathway	0								KEGG_Galactose_metabolism_Main_Pathway	-2.94909	0.00911579	0.0212411							KEGG_Galactose_metabolism_Main_Pathway	0.0723032	0.443102	0.575772							KEGG_Galactose_metabolism_Main_Pathway	0									KEGG_Galactose_metabolism_Main_Pathway	0
KEGG_Gastric_acid_secretion_Main_Pathway	0								KEGG_Gastric_acid_secretion_Main_Pathway	0.555341	0.443102	0.545615							KEGG_Gastric_acid_secretion_Main_Pathway	6.37203	0.00911579	0.0238309							KEGG_Gastric_acid_secretion_Main_Pathway	0.0237706	0.284215	0.362333							KEGG_Gastric_acid_secretion_Main_Pathway	0
KEGG_Glutamatergic_synapse_Main_Pathway	0								KEGG_Glutamatergic_synapse_Main_Pathway	0.197455	0.443102	0.545615							KEGG_Glutamatergic_synapse_Main_Pathway	-0.54346	0.00911579	0.0238309							KEGG_Glutamatergic_synapse_Main_Pathway	0.050538	0.760019	0.84021							KEGG_Glutamatergic_synapse_Main_Pathway	0
KEGG_Glutathione_metabolism_Main_Pathway	0								KEGG_Glutathione_metabolism_Main_Pathway	-0.321117	0.443102	0.545615							KEGG_Glutathione_metabolism_Main_Pathway	2.19035	0.00911579	0.0238309							KEGG_Glutathione_metabolism_Main_Pathway	1.69355	0.0125893	0.0364611							KEGG_Glutathione_metabolism_Main_Pathway	1.34129	0.0199815	0.043118
KEGG_Glycerolipid_metabolism_Main_Pathway	0								KEGG_Glycerolipid_metabolism_Main_Pathway	0									KEGG_Glycerolipid_metabolism_Main_Pathway	0									KEGG_Glycerolipid_metabolism_Main_Pathway	-0.0523967	0.284215	0.362333							KEGG_Glycerolipid_metabolism_Main_Pathway	0
KEGG_Glycerophospholipid_metabolism_Main_Pathway	0								KEGG_Glycerophospholipid_metabolism_Main_Pathway	0									KEGG_Glycerophospholipid_metabolism_Main_Pathway	0									KEGG_Glycerophospholipid_metabolism_Main_Pathway	-1.97096	0.000240314	0.0025483							KEGG_Glycerophospholipid_metabolism_Main_Pathway	0
KEGG_Glycosaminoglycan_biosynthesis_chondroitin_sulfate_dermatan_sulfate_Main_Pathway	0								KEGG_Glycosaminoglycan_biosynthesis_chondroitin_sulfate_dermatan_sulfate_Main_Pathway	0									KEGG_Glycosaminoglycan_biosynthesis_chondroitin_sulfate_dermatan_sulfate_Main_Pathway	0									KEGG_Glycosaminoglycan_biosynthesis_chondroitin_sulfate_dermatan_sulfate_Main_Pathway	0									KEGG_Glycosaminoglycan_biosynthesis_chondroitin_sulfate_dermatan_sulfate_Main_Pathway	0
KEGG_Glycosaminoglycan_biosynthesis_heparan_sulfate_heparin_Main_Pathway	0								KEGG_Glycosaminoglycan_biosynthesis_heparan_sulfate_heparin_Main_Pathway	0									KEGG_Glycosaminoglycan_biosynthesis_heparan_sulfate_heparin_Main_Pathway	0									KEGG_Glycosaminoglycan_biosynthesis_heparan_sulfate_heparin_Main_Pathway	0									KEGG_Glycosaminoglycan_biosynthesis_heparan_sulfate_heparin_Main_Pathway	0
KEGG_Glycosaminoglycan_biosynthesis_keratan_sulfate_Main_Pathway	0								KEGG_Glycosaminoglycan_biosynthesis_keratan_sulfate_Main_Pathway	0									KEGG_Glycosaminoglycan_biosynthesis_keratan_sulfate_Main_Pathway	0									KEGG_Glycosaminoglycan_biosynthesis_keratan_sulfate_Main_Pathway	0									KEGG_Glycosaminoglycan_biosynthesis_keratan_sulfate_Main_Pathway	0
KEGG_Glycosaminoglycan_degradation_Main_Pathway	0								KEGG_Glycosaminoglycan_degradation_Main_Pathway	0									KEGG_Glycosaminoglycan_degradation_Main_Pathway	0									KEGG_Glycosaminoglycan_degradation_Main_Pathway	0									KEGG_Glycosaminoglycan_degradation_Main_Pathway	0
KEGG_Glycosphingolipid_biosynthesis_ganglio_series_Main_Pathway	0								KEGG_Glycosphingolipid_biosynthesis_ganglio_series_Main_Pathway	0									KEGG_Glycosphingolipid_biosynthesis_ganglio_series_Main_Pathway	0									KEGG_Glycosphingolipid_biosynthesis_ganglio_series_Main_Pathway	0									KEGG_Glycosphingolipid_biosynthesis_ganglio_series_Main_Pathway	0
KEGG_Glycosphingolipid_biosynthesis_globo_series_Main_Pathway	0								KEGG_Glycosphingolipid_biosynthesis_globo_series_Main_Pathway	0									KEGG_Glycosphingolipid_biosynthesis_globo_series_Main_Pathway	0									KEGG_Glycosphingolipid_biosynthesis_globo_series_Main_Pathway	0									KEGG_Glycosphingolipid_biosynthesis_globo_series_Main_Pathway	0
KEGG_Glycosphingolipid_biosynthesis_lacto_and_neolacto_series_Main_Pathway	0								KEGG_Glycosphingolipid_biosynthesis_lacto_and_neolacto_series_Main_Pathway	0									KEGG_Glycosphingolipid_biosynthesis_lacto_and_neolacto_series_Main_Pathway	0									KEGG_Glycosphingolipid_biosynthesis_lacto_and_neolacto_series_Main_Pathway	0									KEGG_Glycosphingolipid_biosynthesis_lacto_and_neolacto_series_Main_Pathway	0
KEGG_Glycosylphosphatidylinositol_GPI_anchor_biosynthesis_Main_Pathway	0								KEGG_Glycosylphosphatidylinositol_GPI_anchor_biosynthesis_Main_Pathway	-6.08129	0.00911579	0.0212411							KEGG_Glycosylphosphatidylinositol_GPI_anchor_biosynthesis_Main_Pathway	-2.78052	0.00911579	0.0238309							KEGG_Glycosylphosphatidylinositol_GPI_anchor_biosynthesis_Main_Pathway	0									KEGG_Glycosylphosphatidylinositol_GPI_anchor_biosynthesis_Main_Pathway	0
KEGG_Hematopoietic_cell_lineage_Main_Pathway	0								KEGG_Hematopoietic_cell_lineage_Main_Pathway	2.23472	0.00911579	0.0212411							KEGG_Hematopoietic_cell_lineage_Main_Pathway	0									KEGG_Hematopoietic_cell_lineage_Main_Pathway	0									KEGG_Hematopoietic_cell_lineage_Main_Pathway	0
KEGG_Histidine_metabolism_Main_Pathway	0								KEGG_Histidine_metabolism_Main_Pathway	-5.78552	0.00911579	0.0212411							KEGG_Histidine_metabolism_Main_Pathway	4.10373	0.00911579	0.0238309							KEGG_Histidine_metabolism_Main_Pathway	0									KEGG_Histidine_metabolism_Main_Pathway	0
KEGG_Homologous_recombination_Main_Pathway	0								KEGG_Homologous_recombination_Main_Pathway	-4.96151	0.0238095	0.0348729							KEGG_Homologous_recombination_Main_Pathway	-2.38006	0.0238095	0.0357346							KEGG_Homologous_recombination_Main_Pathway	0	1	1							KEGG_Homologous_recombination_Main_Pathway	0.251305	0.300862	0.322192
KEGG_HTLV_I_infection_Main_Pathway	0								KEGG_HTLV_I_infection_Main_Pathway	0.141531	0.380952	0.48188							KEGG_HTLV_I_infection_Main_Pathway	0	0.511482	0.596052							KEGG_HTLV_I_infection_Main_Pathway	-0.655043	0.000426239	0.0025483							KEGG_HTLV_I_infection_Main_Pathway	0.543403	0.00202114	0.00481383
KEGG_Inflammatory_mediator_regulation_of_TRP_channels_Main_Pathway	0								KEGG_Inflammatory_mediator_regulation_of_TRP_channels_Main_Pathway	1.20616	0.0238095	0.0348729							KEGG_Inflammatory_mediator_regulation_of_TRP_channels_Main_Pathway	2.29822	0.0238095	0.0357346							KEGG_Inflammatory_mediator_regulation_of_TRP_channels_Main_Pathway	0	1	1							KEGG_Inflammatory_mediator_regulation_of_TRP_channels_Main_Pathway	0.0922309	0.300862	0.322192
KEGG_Inositol_phosphate_metabolism_Main_Pathway	0								KEGG_Inositol_phosphate_metabolism_Main_Pathway	0									KEGG_Inositol_phosphate_metabolism_Main_Pathway	0									KEGG_Inositol_phosphate_metabolism_Main_Pathway	-0.921632	0.000240314	0.0025483							KEGG_Inositol_phosphate_metabolism_Main_Pathway	0
KEGG_Insulin_secretion_Main_Pathway	0								KEGG_Insulin_secretion_Main_Pathway	1.89858	0.00911579	0.0212411							KEGG_Insulin_secretion_Main_Pathway	2.07545	0.00911579	0.0238309							KEGG_Insulin_secretion_Main_Pathway	0									KEGG_Insulin_secretion_Main_Pathway	0
KEGG_Jak_STAT_signaling_Main_Pathway	0								KEGG_Jak_STAT_signaling_Main_Pathway	0.469867	0.0238095	0.0348729							KEGG_Jak_STAT_signaling_Main_Pathway	0	0.511482	0.596052							KEGG_Jak_STAT_signaling_Main_Pathway	-0.445987	0.000426239	0.0025483							KEGG_Jak_STAT_signaling_Main_Pathway	-0.369977	0.00202114	0.00481383
KEGG_Leishmaniasis_Main_Pathway	0								KEGG_Leishmaniasis_Main_Pathway	1.48541	0.00911579	0.0212411							KEGG_Leishmaniasis_Main_Pathway	0									KEGG_Leishmaniasis_Main_Pathway	0									KEGG_Leishmaniasis_Main_Pathway	0
KEGG_Linoleic_acid_metabolism_Main_Pathway	0								KEGG_Linoleic_acid_metabolism_Main_Pathway	0									KEGG_Linoleic_acid_metabolism_Main_Pathway	0									KEGG_Linoleic_acid_metabolism_Main_Pathway	0									KEGG_Linoleic_acid_metabolism_Main_Pathway	0
KEGG_Long_term_depression_Main_Pathway	0								KEGG_Long_term_depression_Main_Pathway	1.64401	0.00911579	0.0212411							KEGG_Long_term_depression_Main_Pathway	1.89956	0.00911579	0.0238309							KEGG_Long_term_depression_Main_Pathway	-0.0128925	0.284215	0.362333							KEGG_Long_term_depression_Main_Pathway	0
KEGG_Melanogenesis_Main_Pathway	0								KEGG_Melanogenesis_Main_Pathway	0									KEGG_Melanogenesis_Main_Pathway	0									KEGG_Melanogenesis_Main_Pathway	0									KEGG_Melanogenesis_Main_Pathway	0
KEGG_Metabolism_of_xenobiotics_by_cytochrome_P450_Main_Pathway	0								KEGG_Metabolism_of_xenobiotics_by_cytochrome_P450_Main_Pathway	-0.972934	0.00911579	0.0212411							KEGG_Metabolism_of_xenobiotics_by_cytochrome_P450_Main_Pathway	1.5047	0.00911579	0.0238309							KEGG_Metabolism_of_xenobiotics_by_cytochrome_P450_Main_Pathway	0									KEGG_Metabolism_of_xenobiotics_by_cytochrome_P450_Main_Pathway	0
KEGG_Morphine_addiction_Main_Pathway	0								KEGG_Morphine_addiction_Main_Pathway	1.64787	0.00911579	0.0212411							KEGG_Morphine_addiction_Main_Pathway	0.865246	0.00911579	0.0238309							KEGG_Morphine_addiction_Main_Pathway	0.0623071	0.760019	0.84021							KEGG_Morphine_addiction_Main_Pathway	0
KEGG_mTOR_signaling_Main_Pathway	0								KEGG_mTOR_signaling_Main_Pathway	0	0.511482	0.562919							KEGG_mTOR_signaling_Main_Pathway	1.57273	0.047619	0.0651434							KEGG_mTOR_signaling_Main_Pathway	0	0.25843	0.362333							KEGG_mTOR_signaling_Main_Pathway	1.19924	0.00202114	0.00481383
KEGG_Natural_killer_cell_mediated_cytotoxicity_Main_Pathway	0								KEGG_Natural_killer_cell_mediated_cytotoxicity_Main_Pathway	0	0.511482	0.562919							KEGG_Natural_killer_cell_mediated_cytotoxicity_Main_Pathway	1.73532	0.0238095	0.0357346							KEGG_Natural_killer_cell_mediated_cytotoxicity_Main_Pathway	0	0.25843	0.362333							KEGG_Natural_killer_cell_mediated_cytotoxicity_Main_Pathway	-0.0382532	0.300862	0.322192
KEGG_Neuroactive_ligand_receptor_interaction_Main_Pathway	0								KEGG_Neuroactive_ligand_receptor_interaction_Main_Pathway	0	1	1							KEGG_Neuroactive_ligand_receptor_interaction_Main_Pathway	0	1	1							KEGG_Neuroactive_ligand_receptor_interaction_Main_Pathway	0	1	1							KEGG_Neuroactive_ligand_receptor_interaction_Main_Pathway	-0.319749	0.00125763	0.00481383
KEGG_NF_kappa_B_signaling_Main_Pathway	0								KEGG_NF_kappa_B_signaling_Main_Pathway	3.33473	0.00911579	0.0212411							KEGG_NF_kappa_B_signaling_Main_Pathway	0									KEGG_NF_kappa_B_signaling_Main_Pathway	0									KEGG_NF_kappa_B_signaling_Main_Pathway	0
KEGG_Nicotine_addiction_Main_Pathway	0								KEGG_Nicotine_addiction_Main_Pathway	0									KEGG_Nicotine_addiction_Main_Pathway	0									KEGG_Nicotine_addiction_Main_Pathway	0									KEGG_Nicotine_addiction_Main_Pathway	0
KEGG_Non_alcoholic_fatty_liver_disease_NAFLD__Main_Pathway	0								KEGG_Non_alcoholic_fatty_liver_disease_NAFLD__Main_Pathway	3.03271	0.0238095	0.0348729							KEGG_Non_alcoholic_fatty_liver_disease_NAFLD__Main_Pathway	3.54296	0.0238095	0.0357346							KEGG_Non_alcoholic_fatty_liver_disease_NAFLD__Main_Pathway	0	0.25843	0.362333							KEGG_Non_alcoholic_fatty_liver_disease_NAFLD__Main_Pathway	1.13448	0.375048	0.382376
KEGG_Non_homologous_end_joining_Main_Pathway	0								KEGG_Non_homologous_end_joining_Main_Pathway	-3.98449	0.00911579	0.0212411							KEGG_Non_homologous_end_joining_Main_Pathway	0									KEGG_Non_homologous_end_joining_Main_Pathway	0									KEGG_Non_homologous_end_joining_Main_Pathway	0
KEGG_Notch_signaling_Main_Pathway	0								KEGG_Notch_signaling_Main_Pathway	0									KEGG_Notch_signaling_Main_Pathway	-3.89446	0.00911579	0.0238309							KEGG_Notch_signaling_Main_Pathway	-1.39743	0.000240314	0.0025483							KEGG_Notch_signaling_Main_Pathway	0
KEGG_Olfactory_transduction_Main_Pathway	0								KEGG_Olfactory_transduction_Main_Pathway	0	1	1							KEGG_Olfactory_transduction_Main_Pathway	0	1	1							KEGG_Olfactory_transduction_Main_Pathway	0	1	1							KEGG_Olfactory_transduction_Main_Pathway	0.0195016	0.300862	0.322192
KEGG_Osteoclast_differentiation_Main_Pathway	0								KEGG_Osteoclast_differentiation_Main_Pathway	0.61234	0.0952381	0.126897							KEGG_Osteoclast_differentiation_Main_Pathway	-0.159413	0.714286	0.822596							KEGG_Osteoclast_differentiation_Main_Pathway	0	1	1							KEGG_Osteoclast_differentiation_Main_Pathway	-0.498075	0.128147	0.238819
KEGG_Other_glycan_degradation_Main_Pathway	0								KEGG_Other_glycan_degradation_Main_Pathway	0									KEGG_Other_glycan_degradation_Main_Pathway	0									KEGG_Other_glycan_degradation_Main_Pathway	0									KEGG_Other_glycan_degradation_Main_Pathway	0
KEGG_Other_types_of_O_glycan_biosynthesis_Main_Pathway	0								KEGG_Other_types_of_O_glycan_biosynthesis_Main_Pathway	0									KEGG_Other_types_of_O_glycan_biosynthesis_Main_Pathway	0									KEGG_Other_types_of_O_glycan_biosynthesis_Main_Pathway	0									KEGG_Other_types_of_O_glycan_biosynthesis_Main_Pathway	0
KEGG_Ovarian_steroidogenesis_Main_Pathway	0								KEGG_Ovarian_steroidogenesis_Main_Pathway	3.79717	0.00911579	0.0212411							KEGG_Ovarian_steroidogenesis_Main_Pathway	4.1509	0.00911579	0.0238309							KEGG_Ovarian_steroidogenesis_Main_Pathway	0									KEGG_Ovarian_steroidogenesis_Main_Pathway	0
KEGG_Pancreatic_secretion_Main_Pathway	0								KEGG_Pancreatic_secretion_Main_Pathway	0									KEGG_Pancreatic_secretion_Main_Pathway	0									KEGG_Pancreatic_secretion_Main_Pathway	0									KEGG_Pancreatic_secretion_Main_Pathway	0
KEGG_Pantothenate_and_CoA_biosynthesis_Main_Pathway	0								KEGG_Pantothenate_and_CoA_biosynthesis_Main_Pathway	0									KEGG_Pantothenate_and_CoA_biosynthesis_Main_Pathway	0									KEGG_Pantothenate_and_CoA_biosynthesis_Main_Pathway	-7.16494	0.000841756	0.00380838							KEGG_Pantothenate_and_CoA_biosynthesis_Main_Pathway	0
KEGG_Pentose_and_glucuronate_interconversions_Main_Pathway	0								KEGG_Pentose_and_glucuronate_interconversions_Main_Pathway	-3.32278	0.00911579	0.0212411							KEGG_Pentose_and_glucuronate_interconversions_Main_Pathway	-1.36255	0.00911579	0.0238309							KEGG_Pentose_and_glucuronate_interconversions_Main_Pathway	0									KEGG_Pentose_and_glucuronate_interconversions_Main_Pathway	0
KEGG_Pentose_phosphate_Main_Pathway	0								KEGG_Pentose_phosphate_Main_Pathway	-6.71179	0.00911579	0.0212411							KEGG_Pentose_phosphate_Main_Pathway	4.72193	0.00911579	0.0238309							KEGG_Pentose_phosphate_Main_Pathway	0									KEGG_Pentose_phosphate_Main_Pathway	0
KEGG_Pertussis_Main_Pathway	0								KEGG_Pertussis_Main_Pathway	6.30151	0.00911579	0.0212411							KEGG_Pertussis_Main_Pathway	0									KEGG_Pertussis_Main_Pathway	-0.0304264	0.284215	0.362333							KEGG_Pertussis_Main_Pathway	0
KEGG_Phosphatidylinositol_signaling_system_Main_Pathway	0								KEGG_Phosphatidylinositol_signaling_system_Main_Pathway	0	1	1							KEGG_Phosphatidylinositol_signaling_system_Main_Pathway	0	1	1							KEGG_Phosphatidylinositol_signaling_system_Main_Pathway	0	1	1							KEGG_Phosphatidylinositol_signaling_system_Main_Pathway	0.111995	0.300862	0.322192
KEGG_Phototransduction_Main_Pathway	0								KEGG_Phototransduction_Main_Pathway	0									KEGG_Phototransduction_Main_Pathway	4.78221	0.00911579	0.0238309							KEGG_Phototransduction_Main_Pathway	0									KEGG_Phototransduction_Main_Pathway	0
KEGG_Porphyrin_and_chlorophyll_metabolism_Main_Pathway	0								KEGG_Porphyrin_and_chlorophyll_metabolism_Main_Pathway	-2.52482	0.119795	0.158533							KEGG_Porphyrin_and_chlorophyll_metabolism_Main_Pathway	0	1	1							KEGG_Porphyrin_and_chlorophyll_metabolism_Main_Pathway	-2.52482	0.00812497	0.0238618							KEGG_Porphyrin_and_chlorophyll_metabolism_Main_Pathway	-2.52482	0.00812497	0.0178687
KEGG_Primary_bile_acid_biosynthesis_Main_Pathway	0								KEGG_Primary_bile_acid_biosynthesis_Main_Pathway	0									KEGG_Primary_bile_acid_biosynthesis_Main_Pathway	0									KEGG_Primary_bile_acid_biosynthesis_Main_Pathway	0									KEGG_Primary_bile_acid_biosynthesis_Main_Pathway	0
KEGG_Primary_immunodeficiency_Main_Pathway	0								KEGG_Primary_immunodeficiency_Main_Pathway	0									KEGG_Primary_immunodeficiency_Main_Pathway	0									KEGG_Primary_immunodeficiency_Main_Pathway	0									KEGG_Primary_immunodeficiency_Main_Pathway	0
KEGG_Prion_diseases_Main_Pathway	0								KEGG_Prion_diseases_Main_Pathway	0									KEGG_Prion_diseases_Main_Pathway	5.39582	0.00911579	0.0238309							KEGG_Prion_diseases_Main_Pathway	2.47495	0.000240314	0.0025483							KEGG_Prion_diseases_Main_Pathway	0
KEGG_Prolactin_signaling_Main_Pathway	0								KEGG_Prolactin_signaling_Main_Pathway	1.27406	0.0238095	0.0348729							KEGG_Prolactin_signaling_Main_Pathway	0	0.511482	0.596052							KEGG_Prolactin_signaling_Main_Pathway	0	0.25843	0.362333							KEGG_Prolactin_signaling_Main_Pathway	-1.00321	0.00202114	0.00481383
KEGG_Protein_export_Main_Pathway	0								KEGG_Protein_export_Main_Pathway	-2.74135	0.00911579	0.0212411							KEGG_Protein_export_Main_Pathway	4.45742	0.00911579	0.0238309							KEGG_Protein_export_Main_Pathway	-4.63126	0.000841756	0.00380838							KEGG_Protein_export_Main_Pathway	0
KEGG_Regulation_of_lipolysis_in_adipocytes_Main_Pathway	0								KEGG_Regulation_of_lipolysis_in_adipocytes_Main_Pathway	0.555341	0.443102	0.545615							KEGG_Regulation_of_lipolysis_in_adipocytes_Main_Pathway	3.50232	0.00911579	0.0238309							KEGG_Regulation_of_lipolysis_in_adipocytes_Main_Pathway	0.0237706	0.284215	0.362333							KEGG_Regulation_of_lipolysis_in_adipocytes_Main_Pathway	0
KEGG_Retinol_metabolism_Main_Pathway	0								KEGG_Retinol_metabolism_Main_Pathway	-0.522404	0.00911579	0.0212411							KEGG_Retinol_metabolism_Main_Pathway	0									KEGG_Retinol_metabolism_Main_Pathway	0									KEGG_Retinol_metabolism_Main_Pathway	0
KEGG_Retrograde_endocannabinoid_signaling_Main_Pathway	0								KEGG_Retrograde_endocannabinoid_signaling_Main_Pathway	1.69505	0.00911579	0.0212411							KEGG_Retrograde_endocannabinoid_signaling_Main_Pathway	3.21971	0.00911579	0.0238309							KEGG_Retrograde_endocannabinoid_signaling_Main_Pathway	-0.0909683	0.760019	0.84021							KEGG_Retrograde_endocannabinoid_signaling_Main_Pathway	0
KEGG_Salivary_secretion_Main_Pathway	0								KEGG_Salivary_secretion_Main_Pathway	0	1	1							KEGG_Salivary_secretion_Main_Pathway	0	1	1							KEGG_Salivary_secretion_Main_Pathway	0	1	1							KEGG_Salivary_secretion_Main_Pathway	0.522642	0.300862	0.322192
KEGG_Salmonella_infection_Main_Pathway	0								KEGG_Salmonella_infection_Main_Pathway	8.64079	0.0238095	0.0348729							KEGG_Salmonella_infection_Main_Pathway	5.67512	0.0238095	0.0357346							KEGG_Salmonella_infection_Main_Pathway	-0.86842	0.247557	0.362333							KEGG_Salmonella_infection_Main_Pathway	-0.0426001	0.300862	0.322192
KEGG_Selenocompound_metabolism_Main_Pathway	0								KEGG_Selenocompound_metabolism_Main_Pathway	7.48216	0.0238095	0.0348729							KEGG_Selenocompound_metabolism_Main_Pathway	0	0.511482	0.596052							KEGG_Selenocompound_metabolism_Main_Pathway	2.8093	0.314737	0.367926							KEGG_Selenocompound_metabolism_Main_Pathway	2.5065	0.314737	0.325512
KEGG_Serotonergic_synapse_Main_Pathway	0								KEGG_Serotonergic_synapse_Main_Pathway	-0.286628	0.443102	0.545615							KEGG_Serotonergic_synapse_Main_Pathway	0.788893	0.00911579	0.0238309							KEGG_Serotonergic_synapse_Main_Pathway	-0.0733616	0.760019	0.84021							KEGG_Serotonergic_synapse_Main_Pathway	0
KEGG_Shigellosis_Main_Pathway	0								KEGG_Shigellosis_Main_Pathway	3.3889	0.0238095	0.0348729							KEGG_Shigellosis_Main_Pathway	3.40124	0.0238095	0.0357346							KEGG_Shigellosis_Main_Pathway	-1.78971	0.300862	0.362333							KEGG_Shigellosis_Main_Pathway	-0.0749762	0.300862	0.322192
KEGG_Small_cell_lung_cancer_Main_Pathway	0								KEGG_Small_cell_lung_cancer_Main_Pathway	1.69268	0.0238095	0.0348729							KEGG_Small_cell_lung_cancer_Main_Pathway	-1.36969	0.047619	0.0651434							KEGG_Small_cell_lung_cancer_Main_Pathway	0	0.25843	0.362333							KEGG_Small_cell_lung_cancer_Main_Pathway	-1.21318	0.00202114	0.00481383
KEGG_Sphingolipid_metabolism_Main_Pathway	0								KEGG_Sphingolipid_metabolism_Main_Pathway	0									KEGG_Sphingolipid_metabolism_Main_Pathway	0									KEGG_Sphingolipid_metabolism_Main_Pathway	0									KEGG_Sphingolipid_metabolism_Main_Pathway	0
KEGG_Staphylococcus_aureus_infection_Main_Pathway	0								KEGG_Staphylococcus_aureus_infection_Main_Pathway	0									KEGG_Staphylococcus_aureus_infection_Main_Pathway	0									KEGG_Staphylococcus_aureus_infection_Main_Pathway	0									KEGG_Staphylococcus_aureus_infection_Main_Pathway	0
KEGG_Steroid_biosynthesis_Main_Pathway	0								KEGG_Steroid_biosynthesis_Main_Pathway	0	1	1							KEGG_Steroid_biosynthesis_Main_Pathway	-2.84414	0.0238095	0.0357346							KEGG_Steroid_biosynthesis_Main_Pathway	2.02752	0.314737	0.367926							KEGG_Steroid_biosynthesis_Main_Pathway	2.62347	0.314737	0.325512
KEGG_T_cell_receptor_signaling_Main_Pathway	0								KEGG_T_cell_receptor_signaling_Main_Pathway	0.841447	0.0238095	0.0348729							KEGG_T_cell_receptor_signaling_Main_Pathway	0	0.511482	0.596052							KEGG_T_cell_receptor_signaling_Main_Pathway	0	0.25843	0.362333							KEGG_T_cell_receptor_signaling_Main_Pathway	-0.603084	0.00202114	0.00481383
KEGG_Taste_transduction_Main_Pathway	0								KEGG_Taste_transduction_Main_Pathway	0									KEGG_Taste_transduction_Main_Pathway	5.51794	0.00911579	0.0238309							KEGG_Taste_transduction_Main_Pathway	0									KEGG_Taste_transduction_Main_Pathway	0
KEGG_Taurine_and_hypotaurine_metabolism_Main_Pathway	0								KEGG_Taurine_and_hypotaurine_metabolism_Main_Pathway	0									KEGG_Taurine_and_hypotaurine_metabolism_Main_Pathway	0									KEGG_Taurine_and_hypotaurine_metabolism_Main_Pathway	0									KEGG_Taurine_and_hypotaurine_metabolism_Main_Pathway	0
KEGG_TGF_beta_signaling_Main_Pathway	0								KEGG_TGF_beta_signaling_Main_Pathway	3.09916	0.00911579	0.0212411							KEGG_TGF_beta_signaling_Main_Pathway	0									KEGG_TGF_beta_signaling_Main_Pathway	-1.10323	0.000240314	0.0025483							KEGG_TGF_beta_signaling_Main_Pathway	0
KEGG_Thyroid_hormone_signaling_Main_Pathway	0								KEGG_Thyroid_hormone_signaling_Main_Pathway	1.15719	0.0238095	0.0348729							KEGG_Thyroid_hormone_signaling_Main_Pathway	1.47246	0.0238095	0.0357346							KEGG_Thyroid_hormone_signaling_Main_Pathway	0	0.25843	0.362333							KEGG_Thyroid_hormone_signaling_Main_Pathway	-2.16321	0.000426239	0.00481383
KEGG_Tight_junction_Main_Pathway	0								KEGG_Tight_junction_Main_Pathway	6.12101	0.0238095	0.0348729							KEGG_Tight_junction_Main_Pathway	1.57192	0.0238095	0.0357346							KEGG_Tight_junction_Main_Pathway	-0.00113642	0.247557	0.362333							KEGG_Tight_junction_Main_Pathway	0.422403	0.00202114	0.00481383
KEGG_TNF_signaling_Main_Pathway	0								KEGG_TNF_signaling_Main_Pathway	1.4557	0.0238095	0.0348729							KEGG_TNF_signaling_Main_Pathway	0	0.511482	0.596052							KEGG_TNF_signaling_Main_Pathway	0	0.25843	0.362333							KEGG_TNF_signaling_Main_Pathway	-1.04333	0.00202114	0.00481383
KEGG_Toll_like_receptor_signaling_Main_Pathway	0								KEGG_Toll_like_receptor_signaling_Main_Pathway	-1.1835	0.0238095	0.0348729							KEGG_Toll_like_receptor_signaling_Main_Pathway	-1.38262	0.0238095	0.0357346							KEGG_Toll_like_receptor_signaling_Main_Pathway	0	1	1							KEGG_Toll_like_receptor_signaling_Main_Pathway	0.878718	0.128147	0.238819
KEGG_Tuberculosis_Main_Pathway	0								KEGG_Tuberculosis_Main_Pathway	-1.25492	0.00911579	0.0212411							KEGG_Tuberculosis_Main_Pathway	0									KEGG_Tuberculosis_Main_Pathway	0									KEGG_Tuberculosis_Main_Pathway	0
KEGG_Type_I_diabetes_mellitus_Main_Pathway	0								KEGG_Type_I_diabetes_mellitus_Main_Pathway	0									KEGG_Type_I_diabetes_mellitus_Main_Pathway	0									KEGG_Type_I_diabetes_mellitus_Main_Pathway	-1.9065	0.000841756	0.00380838							KEGG_Type_I_diabetes_mellitus_Main_Pathway	0
KEGG_Vasopressin_regulated_water_reabsorption_Main_Pathway	0								KEGG_Vasopressin_regulated_water_reabsorption_Main_Pathway	5.00115	0.0238095	0.0348729							KEGG_Vasopressin_regulated_water_reabsorption_Main_Pathway	8.93556	0.0238095	0.0357346							KEGG_Vasopressin_regulated_water_reabsorption_Main_Pathway	1.98024	0.314737	0.367926							KEGG_Vasopressin_regulated_water_reabsorption_Main_Pathway	0.262482	0.300862	0.322192
KEGG_VEGF_signaling_Main_Pathway	0								KEGG_VEGF_signaling_Main_Pathway	1.96809	0.0238095	0.0348729							KEGG_VEGF_signaling_Main_Pathway	2.8824	0.0238095	0.0357346							KEGG_VEGF_signaling_Main_Pathway	-1.03414	0.0199815	0.0536042							KEGG_VEGF_signaling_Main_Pathway	-0.947721	0.300862	0.322192
KEGG_Vitamin_digestion_and_absorption_Main_Pathway	0								KEGG_Vitamin_digestion_and_absorption_Main_Pathway	0									KEGG_Vitamin_digestion_and_absorption_Main_Pathway	0									KEGG_Vitamin_digestion_and_absorption_Main_Pathway	0									KEGG_Vitamin_digestion_and_absorption_Main_Pathway	0
MAPK_Family_Pathway_Chromatin_Remodelling	0								MAPK_Family_Pathway_Chromatin_Remodelling	0									MAPK_Family_Pathway_Chromatin_Remodelling	0									MAPK_Family_Pathway_Chromatin_Remodelling	0									MAPK_Family_Pathway_Chromatin_Remodelling	0
MAPK_Family_Pathway_Gene_Expression_via_ATF2_JUN_ELK1_NFKB2_CREB3	0								MAPK_Family_Pathway_Gene_Expression_via_ATF2_JUN_ELK1_NFKB2_CREB3	2.34791	0.00911579	0.0212411							MAPK_Family_Pathway_Gene_Expression_via_ATF2_JUN_ELK1_NFKB2_CREB3	0									MAPK_Family_Pathway_Gene_Expression_via_ATF2_JUN_ELK1_NFKB2_CREB3	0									MAPK_Family_Pathway_Gene_Expression_via_ATF2_JUN_ELK1_NFKB2_CREB3	0
MAPK_Signaling_Pathway_Cell_Motility_Inflammation_Apoptosis_Osmoregulation	0								MAPK_Signaling_Pathway_Cell_Motility_Inflammation_Apoptosis_Osmoregulation	0									MAPK_Signaling_Pathway_Cell_Motility_Inflammation_Apoptosis_Osmoregulation	0									MAPK_Signaling_Pathway_Cell_Motility_Inflammation_Apoptosis_Osmoregulation	0									MAPK_Signaling_Pathway_Cell_Motility_Inflammation_Apoptosis_Osmoregulation	0
MAPK_Signaling_Pathway_Gene_Expression_Apoptosis_Inflammation_Tumorigenesis_via_MYC_HSF1_STAT2	0								MAPK_Signaling_Pathway_Gene_Expression_Apoptosis_Inflammation_Tumorigenesis_via_MYC_HSF1_STAT2	2.36612	0.00911579	0.0212411							MAPK_Signaling_Pathway_Gene_Expression_Apoptosis_Inflammation_Tumorigenesis_via_MYC_HSF1_STAT2	0									MAPK_Signaling_Pathway_Gene_Expression_Apoptosis_Inflammation_Tumorigenesis_via_MYC_HSF1_STAT2	0									MAPK_Signaling_Pathway_Gene_Expression_Apoptosis_Inflammation_Tumorigenesis_via_MYC_HSF1_STAT2	0
MAPK_Signaling_Pathway_Gene_Expression_Cell_Proliferation_Cell_Survival_Tumorigenesis_Differentiation_Development_via_PXN_CREB3_RPS6KA5_RPS6KA6	0								MAPK_Signaling_Pathway_Gene_Expression_Cell_Proliferation_Cell_Survival_Tumorigenesis_Differentiation_Development_via_PXN_CREB3_RPS6KA5_RPS6KA6	0									MAPK_Signaling_Pathway_Gene_Expression_Cell_Proliferation_Cell_Survival_Tumorigenesis_Differentiation_Development_via_PXN_CREB3_RPS6KA5_RPS6KA6	0									MAPK_Signaling_Pathway_Gene_Expression_Cell_Proliferation_Cell_Survival_Tumorigenesis_Differentiation_Development_via_PXN_CREB3_RPS6KA5_RPS6KA6	-1.1927	0.284215	0.362333							MAPK_Signaling_Pathway_Gene_Expression_Cell_Proliferation_Cell_Survival_Tumorigenesis_Differentiation_Development_via_PXN_CREB3_RPS6KA5_RPS6KA6	0.311171	0.152117	0.256809
melatonin_degradation_I	0								melatonin_degradation_I	0									melatonin_degradation_I	0									melatonin_degradation_I	0									melatonin_degradation_I	0
mTOR_Pathway_Translation_Elongation	0								mTOR_Pathway_Translation_Elongation	-3.54559	0.00755598	0.0212411							mTOR_Pathway_Translation_Elongation	-4.41378	0.00911579	0.0238309							mTOR_Pathway_Translation_Elongation	-3.54559	0.000240314	0.0025483							mTOR_Pathway_Translation_Elongation	0
mucin_core_1_and_core_2_iOi_glycosylation	0								mucin_core_1_and_core_2_iOi_glycosylation	0									mucin_core_1_and_core_2_iOi_glycosylation	0									mucin_core_1_and_core_2_iOi_glycosylation	0									mucin_core_1_and_core_2_iOi_glycosylation	0
NCI_ALK1_signaling_events_Main_Pathway	0								NCI_ALK1_signaling_events_Main_Pathway	4.90353	0.00911579	0.0212411							NCI_ALK1_signaling_events_Main_Pathway	0									NCI_ALK1_signaling_events_Main_Pathway	0									NCI_ALK1_signaling_events_Main_Pathway	0
NCI_Alpha4_beta1_integrin_signaling_events_Pathway__cell_adhesion_	0								NCI_Alpha4_beta1_integrin_signaling_events_Pathway__cell_adhesion_	0									NCI_Alpha4_beta1_integrin_signaling_events_Pathway__cell_adhesion_	0									NCI_Alpha4_beta1_integrin_signaling_events_Pathway__cell_adhesion_	-5.26774	0.284215	0.362333							NCI_Alpha4_beta1_integrin_signaling_events_Pathway__cell_adhesion_	0
NCI_Alpha6_beta4_integrin_ligand_interactions_Main_Pathway	0								NCI_Alpha6_beta4_integrin_ligand_interactions_Main_Pathway	0									NCI_Alpha6_beta4_integrin_ligand_interactions_Main_Pathway	-5.35423	0.00911579	0.0238309							NCI_Alpha6_beta4_integrin_ligand_interactions_Main_Pathway	0									NCI_Alpha6_beta4_integrin_ligand_interactions_Main_Pathway	0
NCI_Alpha9_beta1_integrin_signaling_events_Main_Pathway	0								NCI_Alpha9_beta1_integrin_signaling_events_Main_Pathway	0	0.511482	0.562919							NCI_Alpha9_beta1_integrin_signaling_events_Main_Pathway	4.04909	0.0238095	0.0357346							NCI_Alpha9_beta1_integrin_signaling_events_Main_Pathway	0	0.25843	0.362333							NCI_Alpha9_beta1_integrin_signaling_events_Main_Pathway	-0.0892574	0.300862	0.322192
NCI_AP_1_transcription_factor_network_Main_Pathway	0								NCI_AP_1_transcription_factor_network_Main_Pathway	0									NCI_AP_1_transcription_factor_network_Main_Pathway	0									NCI_AP_1_transcription_factor_network_Main_Pathway	-5.71674	0.000240314	0.0025483							NCI_AP_1_transcription_factor_network_Main_Pathway	0
NCI_Arf6_trafficking_events_Pathway__cell_adhesion_mediated_by_integrin_	0								NCI_Arf6_trafficking_events_Pathway__cell_adhesion_mediated_by_integrin_	0									NCI_Arf6_trafficking_events_Pathway__cell_adhesion_mediated_by_integrin_	6.08427	0.00911579	0.0238309							NCI_Arf6_trafficking_events_Pathway__cell_adhesion_mediated_by_integrin_	0									NCI_Arf6_trafficking_events_Pathway__cell_adhesion_mediated_by_integrin_	0
NCI_ATF_2_transcription_factor_network_Main_Pathway	0								NCI_ATF_2_transcription_factor_network_Main_Pathway	0									NCI_ATF_2_transcription_factor_network_Main_Pathway	0									NCI_ATF_2_transcription_factor_network_Main_Pathway	-1.69957	0.000240314	0.0025483							NCI_ATF_2_transcription_factor_network_Main_Pathway	0
NCI_ATR_signaling_Main_Pathway	0								NCI_ATR_signaling_Main_Pathway	0.794472	0.00911579	0.0212411							NCI_ATR_signaling_Main_Pathway	0									NCI_ATR_signaling_Main_Pathway	0									NCI_ATR_signaling_Main_Pathway	0
NCI_ATR_signaling_Pathway__Pathway_negative_regulation_of_transcription_during_mitosis_via_CHEK1_	0								NCI_ATR_signaling_Pathway__Pathway_negative_regulation_of_transcription_during_mitosis_via_CHEK1_	0.975034	0.00911579	0.0212411							NCI_ATR_signaling_Pathway__Pathway_negative_regulation_of_transcription_during_mitosis_via_CHEK1_	0									NCI_ATR_signaling_Pathway__Pathway_negative_regulation_of_transcription_during_mitosis_via_CHEK1_	0									NCI_ATR_signaling_Pathway__Pathway_negative_regulation_of_transcription_during_mitosis_via_CHEK1_	0
NCI_ATR_signaling_Pathway__regulation_of_double_strand_break_repair_via_homologous_recombination_	0								NCI_ATR_signaling_Pathway__regulation_of_double_strand_break_repair_via_homologous_recombination_	0.893781	0.00911579	0.0212411							NCI_ATR_signaling_Pathway__regulation_of_double_strand_break_repair_via_homologous_recombination_	0									NCI_ATR_signaling_Pathway__regulation_of_double_strand_break_repair_via_homologous_recombination_	0									NCI_ATR_signaling_Pathway__regulation_of_double_strand_break_repair_via_homologous_recombination_	0
NCI_ATR_signaling_Pathway__response_to_G2_M_transition_DNA_damage_checkpoint_signal_	0								NCI_ATR_signaling_Pathway__response_to_G2_M_transition_DNA_damage_checkpoint_signal_	0.932641	0.00911579	0.0212411							NCI_ATR_signaling_Pathway__response_to_G2_M_transition_DNA_damage_checkpoint_signal_	0									NCI_ATR_signaling_Pathway__response_to_G2_M_transition_DNA_damage_checkpoint_signal_	0									NCI_ATR_signaling_Pathway__response_to_G2_M_transition_DNA_damage_checkpoint_signal_	0
NCI_Atypical_NF_kappaB_Main_Pathway	0								NCI_Atypical_NF_kappaB_Main_Pathway	0									NCI_Atypical_NF_kappaB_Main_Pathway	0									NCI_Atypical_NF_kappaB_Main_Pathway	0									NCI_Atypical_NF_kappaB_Main_Pathway	0
NCI_Aurora_A_signaling_Main_Pathway	0								NCI_Aurora_A_signaling_Main_Pathway	0	0.511482	0.562919							NCI_Aurora_A_signaling_Main_Pathway	2.90354	0.0238095	0.0357346							NCI_Aurora_A_signaling_Main_Pathway	0	0.25843	0.362333							NCI_Aurora_A_signaling_Main_Pathway	-1.76836	0.00202114	0.00481383
NCI_Aurora_B_signaling_Pathway__cytokinesis_	0								NCI_Aurora_B_signaling_Pathway__cytokinesis_	0									NCI_Aurora_B_signaling_Pathway__cytokinesis_	0									NCI_Aurora_B_signaling_Pathway__cytokinesis_	0									NCI_Aurora_B_signaling_Pathway__cytokinesis_	0
NCI_BCR_signaling_Main_Pathway	0								NCI_BCR_signaling_Main_Pathway	0.673937	0.0952381	0.126897							NCI_BCR_signaling_Main_Pathway	1.57465	0.047619	0.0651434							NCI_BCR_signaling_Main_Pathway	0	1	1							NCI_BCR_signaling_Main_Pathway	-0.952369	0.0863494	0.174523
NCI_BCR_signaling_Pathway__cytokine_secretion_	0								NCI_BCR_signaling_Pathway__cytokine_secretion_	0	1	1							NCI_BCR_signaling_Pathway__cytokine_secretion_	0	1	1							NCI_BCR_signaling_Pathway__cytokine_secretion_	0	1	1							NCI_BCR_signaling_Pathway__cytokine_secretion_	0.227236	0.300862	0.322192
NCI_BCR_signaling_Pathway__re_entry_into_mitotic_cell_cycle_	0								NCI_BCR_signaling_Pathway__re_entry_into_mitotic_cell_cycle_	0									NCI_BCR_signaling_Pathway__re_entry_into_mitotic_cell_cycle_	0									NCI_BCR_signaling_Pathway__re_entry_into_mitotic_cell_cycle_	0									NCI_BCR_signaling_Pathway__re_entry_into_mitotic_cell_cycle_	0
NCI_BCR_signaling_Pathway__ubiquitin_dependent_protein_catabolic_process_	0								NCI_BCR_signaling_Pathway__ubiquitin_dependent_protein_catabolic_process_	3.30842	0.0238095	0.0348729							NCI_BCR_signaling_Pathway__ubiquitin_dependent_protein_catabolic_process_	0	0.511482	0.596052							NCI_BCR_signaling_Pathway__ubiquitin_dependent_protein_catabolic_process_	0	0.25843	0.362333							NCI_BCR_signaling_Pathway__ubiquitin_dependent_protein_catabolic_process_	-4.74243	0.00202114	0.00481383
NCI_Beta1_integrin_cell_surface_interactions_Main_Pathway	0								NCI_Beta1_integrin_cell_surface_interactions_Main_Pathway	0									NCI_Beta1_integrin_cell_surface_interactions_Main_Pathway	-0.892372	0.00911579	0.0238309							NCI_Beta1_integrin_cell_surface_interactions_Main_Pathway	0									NCI_Beta1_integrin_cell_surface_interactions_Main_Pathway	0
NCI_Beta2_integrin_cell_surface_interactions_Main_Pathway	0								NCI_Beta2_integrin_cell_surface_interactions_Main_Pathway	0									NCI_Beta2_integrin_cell_surface_interactions_Main_Pathway	0									NCI_Beta2_integrin_cell_surface_interactions_Main_Pathway	0									NCI_Beta2_integrin_cell_surface_interactions_Main_Pathway	0
NCI_Beta5_beta6_beta7_and_beta8_integrin_cell_surface_interactions_Main_Pathway	0								NCI_Beta5_beta6_beta7_and_beta8_integrin_cell_surface_interactions_Main_Pathway	0									NCI_Beta5_beta6_beta7_and_beta8_integrin_cell_surface_interactions_Main_Pathway	0									NCI_Beta5_beta6_beta7_and_beta8_integrin_cell_surface_interactions_Main_Pathway	0									NCI_Beta5_beta6_beta7_and_beta8_integrin_cell_surface_interactions_Main_Pathway	1.178	0.152117	0.256809
NCI_BMP_receptor_signaling_Main_Pathway	0								NCI_BMP_receptor_signaling_Main_Pathway	0									NCI_BMP_receptor_signaling_Main_Pathway	0									NCI_BMP_receptor_signaling_Main_Pathway	0									NCI_BMP_receptor_signaling_Main_Pathway	0
NCI_C_MYC_Main_Pathway	0								NCI_C_MYC_Main_Pathway	3.68489	0.00911579	0.0212411							NCI_C_MYC_Main_Pathway	0									NCI_C_MYC_Main_Pathway	0									NCI_C_MYC_Main_Pathway	0
NCI_Calcineurin_regulated_NFAT_dependent_transcription_in_lymphocytes_Main_Pathway	0								NCI_Calcineurin_regulated_NFAT_dependent_transcription_in_lymphocytes_Main_Pathway	0									NCI_Calcineurin_regulated_NFAT_dependent_transcription_in_lymphocytes_Main_Pathway	0									NCI_Calcineurin_regulated_NFAT_dependent_transcription_in_lymphocytes_Main_Pathway	0									NCI_Calcineurin_regulated_NFAT_dependent_transcription_in_lymphocytes_Main_Pathway	0
NCI_Calcium_signaling_in_the_CD4_TCR_Main_Pathway	0								NCI_Calcium_signaling_in_the_CD4_TCR_Main_Pathway	0	1	1							NCI_Calcium_signaling_in_the_CD4_TCR_Main_Pathway	0	1	1							NCI_Calcium_signaling_in_the_CD4_TCR_Main_Pathway	0	1	1							NCI_Calcium_signaling_in_the_CD4_TCR_Main_Pathway	0.237565	0.300862	0.322192
NCI_Canonical_Wnt_signaling_Main_Pathway	0								NCI_Canonical_Wnt_signaling_Main_Pathway	0									NCI_Canonical_Wnt_signaling_Main_Pathway	0									NCI_Canonical_Wnt_signaling_Main_Pathway	0									NCI_Canonical_Wnt_signaling_Main_Pathway	0
NCI_Caspase_Cascade_in_Apoptosis_Pathway__neuron_apoptosis_	0								NCI_Caspase_Cascade_in_Apoptosis_Pathway__neuron_apoptosis_	0									NCI_Caspase_Cascade_in_Apoptosis_Pathway__neuron_apoptosis_	0									NCI_Caspase_Cascade_in_Apoptosis_Pathway__neuron_apoptosis_	0									NCI_Caspase_Cascade_in_Apoptosis_Pathway__neuron_apoptosis_	2.15571	0.152117	0.256809
NCI_CD40_CD40L_signaling_Main_Pathway	0								NCI_CD40_CD40L_signaling_Main_Pathway	4.41122	0.00911579	0.0212411							NCI_CD40_CD40L_signaling_Main_Pathway	0									NCI_CD40_CD40L_signaling_Main_Pathway	0									NCI_CD40_CD40L_signaling_Main_Pathway	0
NCI_CDC42_signaling_events_Pathway__actin_cytoskeleton_organization_	0								NCI_CDC42_signaling_events_Pathway__actin_cytoskeleton_organization_	12.7502	0.00911579	0.0212411							NCI_CDC42_signaling_events_Pathway__actin_cytoskeleton_organization_	11.3411	0.00911579	0.0238309							NCI_CDC42_signaling_events_Pathway__actin_cytoskeleton_organization_	0									NCI_CDC42_signaling_events_Pathway__actin_cytoskeleton_organization_	0
NCI_Cellular_roles_of_Anthrax_toxin_Main_Pathway	0								NCI_Cellular_roles_of_Anthrax_toxin_Main_Pathway	6.07983	0.00911579	0.0212411							NCI_Cellular_roles_of_Anthrax_toxin_Main_Pathway	0									NCI_Cellular_roles_of_Anthrax_toxin_Main_Pathway	0									NCI_Cellular_roles_of_Anthrax_toxin_Main_Pathway	0
NCI_Class_I_PI3K_signaling_events_Pathway__actin_cytoskeleton_reorganization_	0								NCI_Class_I_PI3K_signaling_events_Pathway__actin_cytoskeleton_reorganization_	0	0.511482	0.562919							NCI_Class_I_PI3K_signaling_events_Pathway__actin_cytoskeleton_reorganization_	-0.0124069	0.904762	1							NCI_Class_I_PI3K_signaling_events_Pathway__actin_cytoskeleton_reorganization_	0	0.25843	0.362333							NCI_Class_I_PI3K_signaling_events_Pathway__actin_cytoskeleton_reorganization_	-0.1562	0.300862	0.322192
NCI_CXCR3_mediated_signaling_events_Main_Pathway	0								NCI_CXCR3_mediated_signaling_events_Main_Pathway	2.23033	0.0238095	0.0348729							NCI_CXCR3_mediated_signaling_events_Main_Pathway	0.0873592	0.904762	1							NCI_CXCR3_mediated_signaling_events_Main_Pathway	1.88073	0.0015984	0.00564499							NCI_CXCR3_mediated_signaling_events_Main_Pathway	0.661664	0.272128	0.322192
NCI_CXCR3_mediated_signaling_events_Pathway__actin_polymerization_or_depolymerization_	0								NCI_CXCR3_mediated_signaling_events_Pathway__actin_polymerization_or_depolymerization_	6.05376	0.00911579	0.0212411							NCI_CXCR3_mediated_signaling_events_Pathway__actin_polymerization_or_depolymerization_	5.1238	0.00911579	0.0238309							NCI_CXCR3_mediated_signaling_events_Pathway__actin_polymerization_or_depolymerization_	5.10483	0.00125763	0.00446032							NCI_CXCR3_mediated_signaling_events_Pathway__actin_polymerization_or_depolymerization_	5.52214	0.00125763	0.00481383
NCI_CXCR3_mediated_signaling_events_Pathway__cell_adhesion_	0								NCI_CXCR3_mediated_signaling_events_Pathway__cell_adhesion_	5.29704	0.00911579	0.0212411							NCI_CXCR3_mediated_signaling_events_Pathway__cell_adhesion_	4.48333	0.00911579	0.0238309							NCI_CXCR3_mediated_signaling_events_Pathway__cell_adhesion_	4.46673	0.00125763	0.00446032							NCI_CXCR3_mediated_signaling_events_Pathway__cell_adhesion_	4.83187	0.00125763	0.00481383
NCI_CXCR3_mediated_signaling_events_Pathway__cell_proliferation_	0								NCI_CXCR3_mediated_signaling_events_Pathway__cell_proliferation_	3.6849	0.00911579	0.0212411							NCI_CXCR3_mediated_signaling_events_Pathway__cell_proliferation_	3.11884	0.00911579	0.0238309							NCI_CXCR3_mediated_signaling_events_Pathway__cell_proliferation_	3.10729	0.00125763	0.00446032							NCI_CXCR3_mediated_signaling_events_Pathway__cell_proliferation_	3.3613	0.00125763	0.00481383
NCI_CXCR3_mediated_signaling_events_Pathway__chemotaxis_	0								NCI_CXCR3_mediated_signaling_events_Pathway__chemotaxis_	4.70848	0.00911579	0.0212411							NCI_CXCR3_mediated_signaling_events_Pathway__chemotaxis_	3.98518	0.00911579	0.0238309							NCI_CXCR3_mediated_signaling_events_Pathway__chemotaxis_	3.97042	0.00125763	0.00446032							NCI_CXCR3_mediated_signaling_events_Pathway__chemotaxis_	4.295	0.00125763	0.00481383
NCI_CXCR4_mediated_signaling_events_Pathway__cell_proliferation_	0								NCI_CXCR4_mediated_signaling_events_Pathway__cell_proliferation_	0									NCI_CXCR4_mediated_signaling_events_Pathway__cell_proliferation_	7.17332	0.00911579	0.0238309							NCI_CXCR4_mediated_signaling_events_Pathway__cell_proliferation_	0									NCI_CXCR4_mediated_signaling_events_Pathway__cell_proliferation_	0
NCI_CXCR4_mediated_signaling_events_Pathway__regulation_of_heterotypic_cell_cell_adhesion_	0								NCI_CXCR4_mediated_signaling_events_Pathway__regulation_of_heterotypic_cell_cell_adhesion_	0									NCI_CXCR4_mediated_signaling_events_Pathway__regulation_of_heterotypic_cell_cell_adhesion_	6.5212	0.00911579	0.0238309							NCI_CXCR4_mediated_signaling_events_Pathway__regulation_of_heterotypic_cell_cell_adhesion_	0									NCI_CXCR4_mediated_signaling_events_Pathway__regulation_of_heterotypic_cell_cell_adhesion_	0
NCI_DNA_PK_pathway_in_nonhomologous_end_joining_Pathway__double_strand_break_repair_via_nonhomologous_end_joining_	0								NCI_DNA_PK_pathway_in_nonhomologous_end_joining_Pathway__double_strand_break_repair_via_nonhomologous_end_joining_	-3.98449	0.00911579	0.0212411							NCI_DNA_PK_pathway_in_nonhomologous_end_joining_Pathway__double_strand_break_repair_via_nonhomologous_end_joining_	0									NCI_DNA_PK_pathway_in_nonhomologous_end_joining_Pathway__double_strand_break_repair_via_nonhomologous_end_joining_	0									NCI_DNA_PK_pathway_in_nonhomologous_end_joining_Pathway__double_strand_break_repair_via_nonhomologous_end_joining_	0
NCI_Downstream_signaling_in_naive_CD8_T_cells_Main_Pathway	0								NCI_Downstream_signaling_in_naive_CD8_T_cells_Main_Pathway	0	1	1							NCI_Downstream_signaling_in_naive_CD8_T_cells_Main_Pathway	0	1	1							NCI_Downstream_signaling_in_naive_CD8_T_cells_Main_Pathway	0	1	1							NCI_Downstream_signaling_in_naive_CD8_T_cells_Main_Pathway	0.0715948	0.300862	0.322192
NCI_Downstream_signaling_in_naive_CD8_T_cells_Pathway__Pathway_regulation_of_survival_gene_product_expression_via_IL2RG_	0								NCI_Downstream_signaling_in_naive_CD8_T_cells_Pathway__Pathway_regulation_of_survival_gene_product_expression_via_IL2RG_	0									NCI_Downstream_signaling_in_naive_CD8_T_cells_Pathway__Pathway_regulation_of_survival_gene_product_expression_via_IL2RG_	0									NCI_Downstream_signaling_in_naive_CD8_T_cells_Pathway__Pathway_regulation_of_survival_gene_product_expression_via_IL2RG_	0									NCI_Downstream_signaling_in_naive_CD8_T_cells_Pathway__Pathway_regulation_of_survival_gene_product_expression_via_IL2RG_	0
NCI_E_cadherin_signaling_in_keratinocytes_Pathway__keratinocyte_differentiation_	0								NCI_E_cadherin_signaling_in_keratinocytes_Pathway__keratinocyte_differentiation_	5.32124	0.0238095	0.0348729							NCI_E_cadherin_signaling_in_keratinocytes_Pathway__keratinocyte_differentiation_	8.40087	0.0238095	0.0357346							NCI_E_cadherin_signaling_in_keratinocytes_Pathway__keratinocyte_differentiation_	-0.111414	0.760907	0.84021							NCI_E_cadherin_signaling_in_keratinocytes_Pathway__keratinocyte_differentiation_	-4.01283	0.00202114	0.00481383
NCI_E_cadherin_signaling_in_the_nascent_adherens_junction_Pathway__regulation_of_actin_nucleation_	0								NCI_E_cadherin_signaling_in_the_nascent_adherens_junction_Pathway__regulation_of_actin_nucleation_	8.39195	0.0238095	0.0348729							NCI_E_cadherin_signaling_in_the_nascent_adherens_junction_Pathway__regulation_of_actin_nucleation_	16.324	0.0238095	0.0357346							NCI_E_cadherin_signaling_in_the_nascent_adherens_junction_Pathway__regulation_of_actin_nucleation_	-0.0116957	0.300862	0.362333							NCI_E_cadherin_signaling_in_the_nascent_adherens_junction_Pathway__regulation_of_actin_nucleation_	-0.1562	0.300862	0.322192
NCI_E2F_transcription_factor_network_Main_Pathway	0								NCI_E2F_transcription_factor_network_Main_Pathway	5.95778	0.00911579	0.0212411							NCI_E2F_transcription_factor_network_Main_Pathway	8.50663	0.00911579	0.0238309							NCI_E2F_transcription_factor_network_Main_Pathway	0									NCI_E2F_transcription_factor_network_Main_Pathway	0
NCI_Endogenous_TLR_signaling_Main_Pathway	0								NCI_Endogenous_TLR_signaling_Main_Pathway	0									NCI_Endogenous_TLR_signaling_Main_Pathway	0									NCI_Endogenous_TLR_signaling_Main_Pathway	-4.82233	0.000841756	0.00380838							NCI_Endogenous_TLR_signaling_Main_Pathway	0
NCI_Endogenous_TLR_signaling_Pathway__regulation_of_apoptosis_	0								NCI_Endogenous_TLR_signaling_Pathway__regulation_of_apoptosis_	0									NCI_Endogenous_TLR_signaling_Pathway__regulation_of_apoptosis_	0									NCI_Endogenous_TLR_signaling_Pathway__regulation_of_apoptosis_	-7.4527	0.000841756	0.00380838							NCI_Endogenous_TLR_signaling_Pathway__regulation_of_apoptosis_	0
NCI_Endothelins_Pathway__cAMP_biosynthetic_process_	0								NCI_Endothelins_Pathway__cAMP_biosynthetic_process_	9.85664	0.00911579	0.0212411							NCI_Endothelins_Pathway__cAMP_biosynthetic_process_	5.89865	0.00911579	0.0238309							NCI_Endothelins_Pathway__cAMP_biosynthetic_process_	-0.0400347	0.284215	0.362333							NCI_Endothelins_Pathway__cAMP_biosynthetic_process_	0
NCI_Ephrin_B_reverse_signaling_Main_Pathway	0								NCI_Ephrin_B_reverse_signaling_Main_Pathway	0									NCI_Ephrin_B_reverse_signaling_Main_Pathway	0									NCI_Ephrin_B_reverse_signaling_Main_Pathway	0									NCI_Ephrin_B_reverse_signaling_Main_Pathway	0
NCI_Ephrin_B_reverse_signaling_Pathway__angiogenesis_	0								NCI_Ephrin_B_reverse_signaling_Pathway__angiogenesis_	0									NCI_Ephrin_B_reverse_signaling_Pathway__angiogenesis_	0									NCI_Ephrin_B_reverse_signaling_Pathway__angiogenesis_	0									NCI_Ephrin_B_reverse_signaling_Pathway__angiogenesis_	0
NCI_Ephrin_B_reverse_signaling_Pathway__cell_adhesion_	0								NCI_Ephrin_B_reverse_signaling_Pathway__cell_adhesion_	0									NCI_Ephrin_B_reverse_signaling_Pathway__cell_adhesion_	0									NCI_Ephrin_B_reverse_signaling_Pathway__cell_adhesion_	0									NCI_Ephrin_B_reverse_signaling_Pathway__cell_adhesion_	0
NCI_ErbB1_downstream_signaling_Pathway__ruffle_organization_	0								NCI_ErbB1_downstream_signaling_Pathway__ruffle_organization_	11.2047	0.0238095	0.0348729							NCI_ErbB1_downstream_signaling_Pathway__ruffle_organization_	15.1198	0.0238095	0.0357346							NCI_ErbB1_downstream_signaling_Pathway__ruffle_organization_	0	0.25843	0.362333							NCI_ErbB1_downstream_signaling_Pathway__ruffle_organization_	-0.1136	0.300862	0.322192
NCI_ErbB2_ErbB3_signaling_events_Main_Pathway	0								NCI_ErbB2_ErbB3_signaling_events_Main_Pathway	2.54813	0.0238095	0.0348729							NCI_ErbB2_ErbB3_signaling_events_Main_Pathway	0.639129	0.904762	1							NCI_ErbB2_ErbB3_signaling_events_Main_Pathway	0	1	1							NCI_ErbB2_ErbB3_signaling_events_Main_Pathway	-2.07851	0.128147	0.238819
NCI_ErbB4_signaling_events_Main_Pathway	0								NCI_ErbB4_signaling_events_Main_Pathway	0									NCI_ErbB4_signaling_events_Main_Pathway	3.08831	0.00911579	0.0238309							NCI_ErbB4_signaling_events_Main_Pathway	-0.157682	0.284215	0.362333							NCI_ErbB4_signaling_events_Main_Pathway	0
NCI_ErbB4_signaling_events_Pathway__epithelial_cell_differentiation_	0								NCI_ErbB4_signaling_events_Pathway__epithelial_cell_differentiation_	0									NCI_ErbB4_signaling_events_Pathway__epithelial_cell_differentiation_	6.57944	0.00911579	0.0238309							NCI_ErbB4_signaling_events_Pathway__epithelial_cell_differentiation_	0									NCI_ErbB4_signaling_events_Pathway__epithelial_cell_differentiation_	0
NCI_FAS_CD95_signaling_Main_Pathway	0								NCI_FAS_CD95_signaling_Main_Pathway	0	0.511482	0.562919							NCI_FAS_CD95_signaling_Main_Pathway	3.27967	0.0238095	0.0357346							NCI_FAS_CD95_signaling_Main_Pathway	0	0.25843	0.362333							NCI_FAS_CD95_signaling_Main_Pathway	-0.823739	0.351494	0.360926
NCI_Fc_epsilon_receptor_I_signaling_in_mast_cells_Main_Pathway	0								NCI_Fc_epsilon_receptor_I_signaling_in_mast_cells_Main_Pathway	0	0.511482	0.562919							NCI_Fc_epsilon_receptor_I_signaling_in_mast_cells_Main_Pathway	0	0.511482	0.596052							NCI_Fc_epsilon_receptor_I_signaling_in_mast_cells_Main_Pathway	0	0.25843	0.362333							NCI_Fc_epsilon_receptor_I_signaling_in_mast_cells_Main_Pathway	1.27236	0.00202114	0.00481383
NCI_FGF_signaling_Main_Pathway	0								NCI_FGF_signaling_Main_Pathway	-7.1931	0.00911579	0.0212411							NCI_FGF_signaling_Main_Pathway	-7.91839	0.00911579	0.0238309							NCI_FGF_signaling_Main_Pathway	0.0100249	0.284215	0.362333							NCI_FGF_signaling_Main_Pathway	0
NCI_Glypican_1_network_Main_Pathway	0								NCI_Glypican_1_network_Main_Pathway	4.79845	0.00911579	0.0212411							NCI_Glypican_1_network_Main_Pathway	0									NCI_Glypican_1_network_Main_Pathway	0									NCI_Glypican_1_network_Main_Pathway	0
NCI_Glypican_1_network_Pathway__cell_growth_	0								NCI_Glypican_1_network_Pathway__cell_growth_	0									NCI_Glypican_1_network_Pathway__cell_growth_	0									NCI_Glypican_1_network_Pathway__cell_growth_	0									NCI_Glypican_1_network_Pathway__cell_growth_	0
NCI_HIF_1_alpha_transcription_factor_network_Main_Pathway	0								NCI_HIF_1_alpha_transcription_factor_network_Main_Pathway	0	0.511482	0.562919							NCI_HIF_1_alpha_transcription_factor_network_Main_Pathway	0	0.511482	0.596052							NCI_HIF_1_alpha_transcription_factor_network_Main_Pathway	-5.71674	0.000426239	0.0025483							NCI_HIF_1_alpha_transcription_factor_network_Main_Pathway	-4.74243	0.00202114	0.00481383
NCI_HIV_1_Nef_Negative_effector_of_Fas_and_TNF_alpha_Main_Pathway	0								NCI_HIV_1_Nef_Negative_effector_of_Fas_and_TNF_alpha_Main_Pathway	0									NCI_HIV_1_Nef_Negative_effector_of_Fas_and_TNF_alpha_Main_Pathway	0									NCI_HIV_1_Nef_Negative_effector_of_Fas_and_TNF_alpha_Main_Pathway	0									NCI_HIV_1_Nef_Negative_effector_of_Fas_and_TNF_alpha_Main_Pathway	0.986509	0.152117	0.256809
NCI_HIV_1_Nef_Negative_effector_of_Fas_and_TNF_alpha_Pathway__Pathway_degradation_of_CASP3_CASP7_CASP6_	0								NCI_HIV_1_Nef_Negative_effector_of_Fas_and_TNF_alpha_Pathway__Pathway_degradation_of_CASP3_CASP7_CASP6_	0									NCI_HIV_1_Nef_Negative_effector_of_Fas_and_TNF_alpha_Pathway__Pathway_degradation_of_CASP3_CASP7_CASP6_	0									NCI_HIV_1_Nef_Negative_effector_of_Fas_and_TNF_alpha_Pathway__Pathway_degradation_of_CASP3_CASP7_CASP6_	0									NCI_HIV_1_Nef_Negative_effector_of_Fas_and_TNF_alpha_Pathway__Pathway_degradation_of_CASP3_CASP7_CASP6_	2.15571	0.152117	0.256809
NCI_HIV_1_Nef_Negative_effector_of_Fas_and_TNF_alpha_Pathway__protein_ubiquitination_	0								NCI_HIV_1_Nef_Negative_effector_of_Fas_and_TNF_alpha_Pathway__protein_ubiquitination_	0									NCI_HIV_1_Nef_Negative_effector_of_Fas_and_TNF_alpha_Pathway__protein_ubiquitination_	0									NCI_HIV_1_Nef_Negative_effector_of_Fas_and_TNF_alpha_Pathway__protein_ubiquitination_	0									NCI_HIV_1_Nef_Negative_effector_of_Fas_and_TNF_alpha_Pathway__protein_ubiquitination_	0
NCI_IFN_gamma_Main_Pathway	0								NCI_IFN_gamma_Main_Pathway	0	1	1							NCI_IFN_gamma_Main_Pathway	0.471776	0.547619	0.63314							NCI_IFN_gamma_Main_Pathway	-4.78787	0.00172283	0.00593419							NCI_IFN_gamma_Main_Pathway	-1.57313	0.247557	0.322192
NCI_IFN_gamma_Pathway__Antibacterial_Response_	0								NCI_IFN_gamma_Pathway__Antibacterial_Response_	0	1	1							NCI_IFN_gamma_Pathway__Antibacterial_Response_	5.55163	0.0238095	0.0357346							NCI_IFN_gamma_Pathway__Antibacterial_Response_	0	1	1							NCI_IFN_gamma_Pathway__Antibacterial_Response_	0.174214	0.300862	0.322192
NCI_IL1_mediated_signaling_events_Main_Pathway	0								NCI_IL1_mediated_signaling_events_Main_Pathway	8.20097	0.00911579	0.0212411							NCI_IL1_mediated_signaling_events_Main_Pathway	0									NCI_IL1_mediated_signaling_events_Main_Pathway	0									NCI_IL1_mediated_signaling_events_Main_Pathway	0
NCI_IL12_mediated_signaling_events_Main_Pathway	0								NCI_IL12_mediated_signaling_events_Main_Pathway	2.17217	0.00911579	0.0212411							NCI_IL12_mediated_signaling_events_Main_Pathway	-2.24307	0.00911579	0.0238309							NCI_IL12_mediated_signaling_events_Main_Pathway	0									NCI_IL12_mediated_signaling_events_Main_Pathway	0
NCI_IL2_mediated_signaling_events_Main_Pathway	0								NCI_IL2_mediated_signaling_events_Main_Pathway	1.57741	0.00911579	0.0212411							NCI_IL2_mediated_signaling_events_Main_Pathway	0									NCI_IL2_mediated_signaling_events_Main_Pathway	0									NCI_IL2_mediated_signaling_events_Main_Pathway	0
NCI_IL2_mediated_signaling_events_Pathway__natural_killer_cell_mediated_cytotoxicity_	0								NCI_IL2_mediated_signaling_events_Pathway__natural_killer_cell_mediated_cytotoxicity_	0									NCI_IL2_mediated_signaling_events_Pathway__natural_killer_cell_mediated_cytotoxicity_	0									NCI_IL2_mediated_signaling_events_Pathway__natural_killer_cell_mediated_cytotoxicity_	0									NCI_IL2_mediated_signaling_events_Pathway__natural_killer_cell_mediated_cytotoxicity_	0
NCI_IL2_mediated_signaling_events_Pathway__positive_regulation_of_cell_cell_adhesion_	0								NCI_IL2_mediated_signaling_events_Pathway__positive_regulation_of_cell_cell_adhesion_	0									NCI_IL2_mediated_signaling_events_Pathway__positive_regulation_of_cell_cell_adhesion_	0									NCI_IL2_mediated_signaling_events_Pathway__positive_regulation_of_cell_cell_adhesion_	0									NCI_IL2_mediated_signaling_events_Pathway__positive_regulation_of_cell_cell_adhesion_	0
NCI_IL2_mediated_signaling_events_Pathway__T_cell_proliferation_	0								NCI_IL2_mediated_signaling_events_Pathway__T_cell_proliferation_	0									NCI_IL2_mediated_signaling_events_Pathway__T_cell_proliferation_	0									NCI_IL2_mediated_signaling_events_Pathway__T_cell_proliferation_	0									NCI_IL2_mediated_signaling_events_Pathway__T_cell_proliferation_	0
NCI_IL2_signaling_events_mediated_by_PI3K_Pathway__cell_proliferation_	0								NCI_IL2_signaling_events_mediated_by_PI3K_Pathway__cell_proliferation_	0									NCI_IL2_signaling_events_mediated_by_PI3K_Pathway__cell_proliferation_	0									NCI_IL2_signaling_events_mediated_by_PI3K_Pathway__cell_proliferation_	0									NCI_IL2_signaling_events_mediated_by_PI3K_Pathway__cell_proliferation_	0
NCI_IL2_signaling_events_mediated_by_PI3K_Pathway__cell_survival_	0								NCI_IL2_signaling_events_mediated_by_PI3K_Pathway__cell_survival_	0	1	1							NCI_IL2_signaling_events_mediated_by_PI3K_Pathway__cell_survival_	5.00182	0.0238095	0.0357346							NCI_IL2_signaling_events_mediated_by_PI3K_Pathway__cell_survival_	0	1	1							NCI_IL2_signaling_events_mediated_by_PI3K_Pathway__cell_survival_	-3.17889	0.128147	0.238819
NCI_IL2_signaling_events_mediated_by_PI3K_Pathway__T_cell_proliferation_	0								NCI_IL2_signaling_events_mediated_by_PI3K_Pathway__T_cell_proliferation_	0									NCI_IL2_signaling_events_mediated_by_PI3K_Pathway__T_cell_proliferation_	0									NCI_IL2_signaling_events_mediated_by_PI3K_Pathway__T_cell_proliferation_	0									NCI_IL2_signaling_events_mediated_by_PI3K_Pathway__T_cell_proliferation_	0
NCI_IL23_mediated_signaling_events_Main_Pathway	0								NCI_IL23_mediated_signaling_events_Main_Pathway	8.68978	0.00911579	0.0212411							NCI_IL23_mediated_signaling_events_Main_Pathway	0									NCI_IL23_mediated_signaling_events_Main_Pathway	0									NCI_IL23_mediated_signaling_events_Main_Pathway	0
NCI_IL27_mediated_signaling_events_Main_Pathway	0								NCI_IL27_mediated_signaling_events_Main_Pathway	5.52094	0.00911579	0.0212411							NCI_IL27_mediated_signaling_events_Main_Pathway	0									NCI_IL27_mediated_signaling_events_Main_Pathway	0									NCI_IL27_mediated_signaling_events_Main_Pathway	0
NCI_IL4_mediated_signaling_events_Main_Pathway	0								NCI_IL4_mediated_signaling_events_Main_Pathway	0									NCI_IL4_mediated_signaling_events_Main_Pathway	0									NCI_IL4_mediated_signaling_events_Main_Pathway	0									NCI_IL4_mediated_signaling_events_Main_Pathway	0
NCI_IL6_mediated_signaling_events_Main_Pathway	0								NCI_IL6_mediated_signaling_events_Main_Pathway	0	1	1							NCI_IL6_mediated_signaling_events_Main_Pathway	8.85818	0.0238095	0.0357346							NCI_IL6_mediated_signaling_events_Main_Pathway	0	1	1							NCI_IL6_mediated_signaling_events_Main_Pathway	-2.84427	0.128147	0.238819
NCI_IL8_and_CXCR1_mediated_signaling_events_Main_Pathway	0								NCI_IL8_and_CXCR1_mediated_signaling_events_Main_Pathway	0									NCI_IL8_and_CXCR1_mediated_signaling_events_Main_Pathway	2.86933	0.00911579	0.0238309							NCI_IL8_and_CXCR1_mediated_signaling_events_Main_Pathway	0									NCI_IL8_and_CXCR1_mediated_signaling_events_Main_Pathway	0
NCI_Integrins_in_angiogenesis_Pathway__angiogenesis_	0								NCI_Integrins_in_angiogenesis_Pathway__angiogenesis_	0									NCI_Integrins_in_angiogenesis_Pathway__angiogenesis_	0									NCI_Integrins_in_angiogenesis_Pathway__angiogenesis_	0									NCI_Integrins_in_angiogenesis_Pathway__angiogenesis_	0
NCI_LPA_receptor_mediated_events_Pathway__cAMP_biosynthetic_process_	0								NCI_LPA_receptor_mediated_events_Pathway__cAMP_biosynthetic_process_	4.98545	0.00911579	0.0212411							NCI_LPA_receptor_mediated_events_Pathway__cAMP_biosynthetic_process_	4.2196	0.00911579	0.0238309							NCI_LPA_receptor_mediated_events_Pathway__cAMP_biosynthetic_process_	-0.0447447	0.284215	0.362333							NCI_LPA_receptor_mediated_events_Pathway__cAMP_biosynthetic_process_	0
NCI_mTOR_signaling_Pathway__lipid_biosynthetic_process_	0								NCI_mTOR_signaling_Pathway__lipid_biosynthetic_process_	0	0.511482	0.562919							NCI_mTOR_signaling_Pathway__lipid_biosynthetic_process_	-5.70113	0.047619	0.0651434							NCI_mTOR_signaling_Pathway__lipid_biosynthetic_process_	0	0.25843	0.362333							NCI_mTOR_signaling_Pathway__lipid_biosynthetic_process_	-4.34723	0.00202114	0.00481383
NCI_mTOR_signaling_Pathway__Pathway_rRNA_transcription_via_RRN3_	0								NCI_mTOR_signaling_Pathway__Pathway_rRNA_transcription_via_RRN3_	0	0.511482	0.562919							NCI_mTOR_signaling_Pathway__Pathway_rRNA_transcription_via_RRN3_	-4.88668	0.047619	0.0651434							NCI_mTOR_signaling_Pathway__Pathway_rRNA_transcription_via_RRN3_	0	0.25843	0.362333							NCI_mTOR_signaling_Pathway__Pathway_rRNA_transcription_via_RRN3_	-3.72619	0.00202114	0.00481383
NCI_mTOR_signaling_Pathway__translational_initiation_	0								NCI_mTOR_signaling_Pathway__translational_initiation_	0	0.511482	0.562919							NCI_mTOR_signaling_Pathway__translational_initiation_	-5.26258	0.047619	0.0651434							NCI_mTOR_signaling_Pathway__translational_initiation_	0	0.25843	0.362333							NCI_mTOR_signaling_Pathway__translational_initiation_	-4.01283	0.00202114	0.00481383
NCI_N_cadherin_signaling_events_Main_Pathway	0								NCI_N_cadherin_signaling_events_Main_Pathway	8.51698	0.0238095	0.0348729							NCI_N_cadherin_signaling_events_Main_Pathway	8.91301	0.0238095	0.0357346							NCI_N_cadherin_signaling_events_Main_Pathway	-0.0481434	0.594564	0.688312							NCI_N_cadherin_signaling_events_Main_Pathway	0.0791882	0.300862	0.322192
NCI_N_cadherin_signaling_events_Pathway__regulation_of_cell_cell_adhesion_	0								NCI_N_cadherin_signaling_events_Pathway__regulation_of_cell_cell_adhesion_	14.1566	0.00911579	0.0212411							NCI_N_cadherin_signaling_events_Pathway__regulation_of_cell_cell_adhesion_	18.3391	0.00911579	0.0238309							NCI_N_cadherin_signaling_events_Pathway__regulation_of_cell_cell_adhesion_	-0.132394	0.299014	0.362333							NCI_N_cadherin_signaling_events_Pathway__regulation_of_cell_cell_adhesion_	0
NCI_Nephrin_Neph1_signaling_in_the_kidney_podocyte_Main_Pathway	0								NCI_Nephrin_Neph1_signaling_in_the_kidney_podocyte_Main_Pathway	0	1	1							NCI_Nephrin_Neph1_signaling_in_the_kidney_podocyte_Main_Pathway	3.54296	0.047619	0.0651434							NCI_Nephrin_Neph1_signaling_in_the_kidney_podocyte_Main_Pathway	-0.299846	0.351494	0.410322							NCI_Nephrin_Neph1_signaling_in_the_kidney_podocyte_Main_Pathway	-3.60322	0.0176221	0.0384604
NCI_Netrin_mediated_signaling_events_Main_Pathway	0								NCI_Netrin_mediated_signaling_events_Main_Pathway	0									NCI_Netrin_mediated_signaling_events_Main_Pathway	0									NCI_Netrin_mediated_signaling_events_Main_Pathway	0									NCI_Netrin_mediated_signaling_events_Main_Pathway	0
NCI_Neurotrophic_factor_mediated_Trk_receptor_signaling_Pathway__neuron_projection_morphogenesis_	0								NCI_Neurotrophic_factor_mediated_Trk_receptor_signaling_Pathway__neuron_projection_morphogenesis_	6.3447	0.0238095	0.0348729							NCI_Neurotrophic_factor_mediated_Trk_receptor_signaling_Pathway__neuron_projection_morphogenesis_	3.697	0.0238095	0.0357346							NCI_Neurotrophic_factor_mediated_Trk_receptor_signaling_Pathway__neuron_projection_morphogenesis_	0	0.25843	0.362333							NCI_Neurotrophic_factor_mediated_Trk_receptor_signaling_Pathway__neuron_projection_morphogenesis_	-0.0814959	0.300862	0.322192
NCI_Neurotrophic_factor_mediated_Trk_receptor_signaling_Pathway__Schwann_cell_development_	0								NCI_Neurotrophic_factor_mediated_Trk_receptor_signaling_Pathway__Schwann_cell_development_	8.26067	0.0238095	0.0348729							NCI_Neurotrophic_factor_mediated_Trk_receptor_signaling_Pathway__Schwann_cell_development_	8.88819	0.0238095	0.0357346							NCI_Neurotrophic_factor_mediated_Trk_receptor_signaling_Pathway__Schwann_cell_development_	0	0.25843	0.362333							NCI_Neurotrophic_factor_mediated_Trk_receptor_signaling_Pathway__Schwann_cell_development_	-0.0937202	0.300862	0.322192
NCI_Nongenotropic_Androgen_signaling_Main_Pathway	0								NCI_Nongenotropic_Androgen_signaling_Main_Pathway	3.25972	0.0238095	0.0348729							NCI_Nongenotropic_Androgen_signaling_Main_Pathway	6.02939	0.0238095	0.0357346							NCI_Nongenotropic_Androgen_signaling_Main_Pathway	-0.0292562	0.300862	0.362333							NCI_Nongenotropic_Androgen_signaling_Main_Pathway	-0.0720925	0.300862	0.322192
NCI_Nongenotropic_Androgen_signaling_Pathway__apoptosis_	0								NCI_Nongenotropic_Androgen_signaling_Pathway__apoptosis_	5.65017	0.00911579	0.0212411							NCI_Nongenotropic_Androgen_signaling_Pathway__apoptosis_	0									NCI_Nongenotropic_Androgen_signaling_Pathway__apoptosis_	-0.0507107	0.284215	0.362333							NCI_Nongenotropic_Androgen_signaling_Pathway__apoptosis_	0
NCI_Nongenotropic_Androgen_signaling_Pathway__cell_proliferation_	0								NCI_Nongenotropic_Androgen_signaling_Pathway__cell_proliferation_	4.70848	0.00911579	0.0212411							NCI_Nongenotropic_Androgen_signaling_Pathway__cell_proliferation_	3.98518	0.00911579	0.0238309							NCI_Nongenotropic_Androgen_signaling_Pathway__cell_proliferation_	-0.0422589	0.284215	0.362333							NCI_Nongenotropic_Androgen_signaling_Pathway__cell_proliferation_	0
NCI_Notch_mediated_HES_HEY_network_Main_Pathway	0								NCI_Notch_mediated_HES_HEY_network_Main_Pathway	0									NCI_Notch_mediated_HES_HEY_network_Main_Pathway	0									NCI_Notch_mediated_HES_HEY_network_Main_Pathway	-2.46604	0.000240314	0.0025483							NCI_Notch_mediated_HES_HEY_network_Main_Pathway	0
NCI_Osteopontin_mediated_events_Main_Pathway	0								NCI_Osteopontin_mediated_events_Main_Pathway	3.82038	0.0238095	0.0348729							NCI_Osteopontin_mediated_events_Main_Pathway	3.33455	0.0238095	0.0357346							NCI_Osteopontin_mediated_events_Main_Pathway	0	0.25843	0.362333							NCI_Osteopontin_mediated_events_Main_Pathway	-0.0735061	0.300862	0.322192
NCI_Osteopontin_mediated_events_Pathway__bone_resorption_	0								NCI_Osteopontin_mediated_events_Pathway__bone_resorption_	8.85633	0.0238095	0.0348729							NCI_Osteopontin_mediated_events_Pathway__bone_resorption_	7.73008	0.0238095	0.0357346							NCI_Osteopontin_mediated_events_Pathway__bone_resorption_	0	0.25843	0.362333							NCI_Osteopontin_mediated_events_Pathway__bone_resorption_	-0.1704	0.300862	0.322192
NCI_p38_MAPK_signaling_Main_Pathway	0								NCI_p38_MAPK_signaling_Main_Pathway	0	1	1							NCI_p38_MAPK_signaling_Main_Pathway	3.14929	0.0238095	0.0357346							NCI_p38_MAPK_signaling_Main_Pathway	0	1	1							NCI_p38_MAPK_signaling_Main_Pathway	0.0273632	0.375048	0.382376
NCI_p75_NTR_mediated_signaling_Pathway__neuron_apoptosis_	0								NCI_p75_NTR_mediated_signaling_Pathway__neuron_apoptosis_	0									NCI_p75_NTR_mediated_signaling_Pathway__neuron_apoptosis_	0									NCI_p75_NTR_mediated_signaling_Pathway__neuron_apoptosis_	0									NCI_p75_NTR_mediated_signaling_Pathway__neuron_apoptosis_	1.21258	0.152117	0.256809
NCI_PAR1_mediated_thrombin_signaling_events_Main_Pathway	0								NCI_PAR1_mediated_thrombin_signaling_events_Main_Pathway	4.2696	0.00911579	0.0212411							NCI_PAR1_mediated_thrombin_signaling_events_Main_Pathway	3.69066	0.00911579	0.0238309							NCI_PAR1_mediated_thrombin_signaling_events_Main_Pathway	-0.018111	0.284215	0.362333							NCI_PAR1_mediated_thrombin_signaling_events_Main_Pathway	0
NCI_PAR1_mediated_thrombin_signaling_events_Pathway__cAMP_biosynthetic_process_	0								NCI_PAR1_mediated_thrombin_signaling_events_Pathway__cAMP_biosynthetic_process_	8.96615	0.00911579	0.0212411							NCI_PAR1_mediated_thrombin_signaling_events_Pathway__cAMP_biosynthetic_process_	3.58666	0.00911579	0.0238309							NCI_PAR1_mediated_thrombin_signaling_events_Pathway__cAMP_biosynthetic_process_	-0.038033	0.284215	0.362333							NCI_PAR1_mediated_thrombin_signaling_events_Pathway__cAMP_biosynthetic_process_	0
NCI_PAR1_mediated_thrombin_signaling_events_Pathway__MAPKKK_cascade_	0								NCI_PAR1_mediated_thrombin_signaling_events_Pathway__MAPKKK_cascade_	0									NCI_PAR1_mediated_thrombin_signaling_events_Pathway__MAPKKK_cascade_	5.51794	0.00911579	0.0238309							NCI_PAR1_mediated_thrombin_signaling_events_Pathway__MAPKKK_cascade_	0									NCI_PAR1_mediated_thrombin_signaling_events_Pathway__MAPKKK_cascade_	0
NCI_PAR1_mediated_thrombin_signaling_events_Pathway__platelet_aggregation_	0								NCI_PAR1_mediated_thrombin_signaling_events_Pathway__platelet_aggregation_	0									NCI_PAR1_mediated_thrombin_signaling_events_Pathway__platelet_aggregation_	4.2196	0.00911579	0.0238309							NCI_PAR1_mediated_thrombin_signaling_events_Pathway__platelet_aggregation_	0									NCI_PAR1_mediated_thrombin_signaling_events_Pathway__platelet_aggregation_	0
NCI_PAR1_mediated_thrombin_signaling_events_Pathway__positive_regulation_of_stress_fiber_assembly_	0								NCI_PAR1_mediated_thrombin_signaling_events_Pathway__positive_regulation_of_stress_fiber_assembly_	7.88087	0.00911579	0.0212411							NCI_PAR1_mediated_thrombin_signaling_events_Pathway__positive_regulation_of_stress_fiber_assembly_	0									NCI_PAR1_mediated_thrombin_signaling_events_Pathway__positive_regulation_of_stress_fiber_assembly_	0									NCI_PAR1_mediated_thrombin_signaling_events_Pathway__positive_regulation_of_stress_fiber_assembly_	0
NCI_PAR1_mediated_thrombin_signaling_events_Pathway__regulation_of_vascular_permeability_	0								NCI_PAR1_mediated_thrombin_signaling_events_Pathway__regulation_of_vascular_permeability_	7.88087	0.00911579	0.0212411							NCI_PAR1_mediated_thrombin_signaling_events_Pathway__regulation_of_vascular_permeability_	0									NCI_PAR1_mediated_thrombin_signaling_events_Pathway__regulation_of_vascular_permeability_	0									NCI_PAR1_mediated_thrombin_signaling_events_Pathway__regulation_of_vascular_permeability_	0
NCI_PAR4_mediated_thrombin_signaling_events_Main_Pathway	0								NCI_PAR4_mediated_thrombin_signaling_events_Main_Pathway	0									NCI_PAR4_mediated_thrombin_signaling_events_Main_Pathway	4.78221	0.00911579	0.0238309							NCI_PAR4_mediated_thrombin_signaling_events_Main_Pathway	0									NCI_PAR4_mediated_thrombin_signaling_events_Main_Pathway	0
NCI_PDGFR_beta_signaling_Pathway__cell_migration_	0								NCI_PDGFR_beta_signaling_Pathway__cell_migration_	0									NCI_PDGFR_beta_signaling_Pathway__cell_migration_	0									NCI_PDGFR_beta_signaling_Pathway__cell_migration_	0									NCI_PDGFR_beta_signaling_Pathway__cell_migration_	0
NCI_PDGFR_beta_signaling_Pathway__chemotaxis_	0								NCI_PDGFR_beta_signaling_Pathway__chemotaxis_	0									NCI_PDGFR_beta_signaling_Pathway__chemotaxis_	0									NCI_PDGFR_beta_signaling_Pathway__chemotaxis_	0									NCI_PDGFR_beta_signaling_Pathway__chemotaxis_	0
NCI_PDGFR_beta_signaling_Pathway__receptor_recycling_	0								NCI_PDGFR_beta_signaling_Pathway__receptor_recycling_	0									NCI_PDGFR_beta_signaling_Pathway__receptor_recycling_	0									NCI_PDGFR_beta_signaling_Pathway__receptor_recycling_	0									NCI_PDGFR_beta_signaling_Pathway__receptor_recycling_	0
NCI_PDGFR_beta_signaling_Pathway__ruffle_organization_	0								NCI_PDGFR_beta_signaling_Pathway__ruffle_organization_	6.8473	0.0238095	0.0348729							NCI_PDGFR_beta_signaling_Pathway__ruffle_organization_	9.2399	0.0238095	0.0357346							NCI_PDGFR_beta_signaling_Pathway__ruffle_organization_	0	0.25843	0.362333							NCI_PDGFR_beta_signaling_Pathway__ruffle_organization_	-0.0694224	0.300862	0.322192
NCI_Plasma_membrane_estrogen_receptor_signaling_Main_Pathway	0								NCI_Plasma_membrane_estrogen_receptor_signaling_Main_Pathway	5.20211	0.0238095	0.0348729							NCI_Plasma_membrane_estrogen_receptor_signaling_Main_Pathway	5.10576	0.0238095	0.0357346							NCI_Plasma_membrane_estrogen_receptor_signaling_Main_Pathway	-0.0211294	0.760907	0.84021							NCI_Plasma_membrane_estrogen_receptor_signaling_Main_Pathway	-1.44908	0.00202114	0.00481383
NCI_Plasma_membrane_estrogen_receptor_signaling_Pathway__cell_adhesion_	0								NCI_Plasma_membrane_estrogen_receptor_signaling_Pathway__cell_adhesion_	5.29704	0.0238095	0.0348729							NCI_Plasma_membrane_estrogen_receptor_signaling_Pathway__cell_adhesion_	4.48333	0.0238095	0.0357346							NCI_Plasma_membrane_estrogen_receptor_signaling_Pathway__cell_adhesion_	-0.0475413	0.760907	0.84021							NCI_Plasma_membrane_estrogen_receptor_signaling_Pathway__cell_adhesion_	-3.26042	0.00202114	0.00481383
NCI_Plexin_D1_Signaling_Main_Pathway	0								NCI_Plexin_D1_Signaling_Main_Pathway	0									NCI_Plexin_D1_Signaling_Main_Pathway	4.48315	0.00911579	0.0238309							NCI_Plexin_D1_Signaling_Main_Pathway	0									NCI_Plexin_D1_Signaling_Main_Pathway	0
NCI_Plexin_D1_Signaling_Pathway__cell_adhesion_mediated_by_integrin_	0								NCI_Plexin_D1_Signaling_Pathway__cell_adhesion_mediated_by_integrin_	0									NCI_Plexin_D1_Signaling_Pathway__cell_adhesion_mediated_by_integrin_	5.67865	0.00911579	0.0238309							NCI_Plexin_D1_Signaling_Pathway__cell_adhesion_mediated_by_integrin_	0									NCI_Plexin_D1_Signaling_Pathway__cell_adhesion_mediated_by_integrin_	0
NCI_Presenilin_action_in_Notch_and_Wnt_signaling_Pathway__apoptosis_	0								NCI_Presenilin_action_in_Notch_and_Wnt_signaling_Pathway__apoptosis_	0									NCI_Presenilin_action_in_Notch_and_Wnt_signaling_Pathway__apoptosis_	6.14853	0.00911579	0.0238309							NCI_Presenilin_action_in_Notch_and_Wnt_signaling_Pathway__apoptosis_	0									NCI_Presenilin_action_in_Notch_and_Wnt_signaling_Pathway__apoptosis_	0
NCI_RAC1_signaling_Pathway__lamellipodium_assembly_	0								NCI_RAC1_signaling_Pathway__lamellipodium_assembly_	10.8751	0.00911579	0.0212411							NCI_RAC1_signaling_Pathway__lamellipodium_assembly_	9.67331	0.00911579	0.0238309							NCI_RAC1_signaling_Pathway__lamellipodium_assembly_	0									NCI_RAC1_signaling_Pathway__lamellipodium_assembly_	0
NCI_Ras_signaling_in_the_CD4_TCR_Main_Pathway	0								NCI_Ras_signaling_in_the_CD4_TCR_Main_Pathway	0									NCI_Ras_signaling_in_the_CD4_TCR_Main_Pathway	0									NCI_Ras_signaling_in_the_CD4_TCR_Main_Pathway	0									NCI_Ras_signaling_in_the_CD4_TCR_Main_Pathway	0
NCI_Reelin_signaling_Main_Pathway	0								NCI_Reelin_signaling_Main_Pathway	0									NCI_Reelin_signaling_Main_Pathway	0									NCI_Reelin_signaling_Main_Pathway	0									NCI_Reelin_signaling_Main_Pathway	0
NCI_Regulation_of_p38_alpha_and_p38_beta_Pathway__positive_regulation_of_innate_immune_response_	0								NCI_Regulation_of_p38_alpha_and_p38_beta_Pathway__positive_regulation_of_innate_immune_response_	3.52315	0.0238095	0.0348729							NCI_Regulation_of_p38_alpha_and_p38_beta_Pathway__positive_regulation_of_innate_immune_response_	6.97669	0.0238095	0.0357346							NCI_Regulation_of_p38_alpha_and_p38_beta_Pathway__positive_regulation_of_innate_immune_response_	0	0.25843	0.362333							NCI_Regulation_of_p38_alpha_and_p38_beta_Pathway__positive_regulation_of_innate_immune_response_	-0.0720925	0.300862	0.322192
NCI_Regulation_of_Ras_family_activation_Main_Pathway	0								NCI_Regulation_of_Ras_family_activation_Main_Pathway	0	1	1							NCI_Regulation_of_Ras_family_activation_Main_Pathway	0	1	1							NCI_Regulation_of_Ras_family_activation_Main_Pathway	0	1	1							NCI_Regulation_of_Ras_family_activation_Main_Pathway	0.0435535	0.300862	0.322192
NCI_Regulation_of_retinoblastoma_protein_Main_Pathway	0								NCI_Regulation_of_retinoblastoma_protein_Main_Pathway	2.69492	0.00911579	0.0212411							NCI_Regulation_of_retinoblastoma_protein_Main_Pathway	0									NCI_Regulation_of_retinoblastoma_protein_Main_Pathway	-1.87714	0.000240314	0.0025483							NCI_Regulation_of_retinoblastoma_protein_Main_Pathway	0
NCI_Regulation_of_retinoblastoma_protein_Pathway__Pathway_rRNA_transcription_via_RB1_	0								NCI_Regulation_of_retinoblastoma_protein_Pathway__Pathway_rRNA_transcription_via_RB1_	5.8245	0.00911579	0.0212411							NCI_Regulation_of_retinoblastoma_protein_Pathway__Pathway_rRNA_transcription_via_RB1_	0									NCI_Regulation_of_retinoblastoma_protein_Pathway__Pathway_rRNA_transcription_via_RB1_	-4.05704	0.000240314	0.0025483							NCI_Regulation_of_retinoblastoma_protein_Pathway__Pathway_rRNA_transcription_via_RB1_	0
NCI_Regulation_of_retinoblastoma_protein_Pathway__proteasomal_ubiquitin_dependent_protein_catabolic_process_	0								NCI_Regulation_of_retinoblastoma_protein_Pathway__proteasomal_ubiquitin_dependent_protein_catabolic_process_	5.8245	0.00911579	0.0212411							NCI_Regulation_of_retinoblastoma_protein_Pathway__proteasomal_ubiquitin_dependent_protein_catabolic_process_	0									NCI_Regulation_of_retinoblastoma_protein_Pathway__proteasomal_ubiquitin_dependent_protein_catabolic_process_	-4.05704	0.000240314	0.0025483							NCI_Regulation_of_retinoblastoma_protein_Pathway__proteasomal_ubiquitin_dependent_protein_catabolic_process_	0
NCI_Regulation_of_RhoA_activity_Main_Pathway	0								NCI_Regulation_of_RhoA_activity_Main_Pathway	-1.4682	0.0256011	0.0364554							NCI_Regulation_of_RhoA_activity_Main_Pathway	0.111906	0.547619	0.63314							NCI_Regulation_of_RhoA_activity_Main_Pathway	3.05173	0.0003996	0.0025483							NCI_Regulation_of_RhoA_activity_Main_Pathway	0.119575	0.300862	0.322192
NCI_Retinoic_acid_receptors_mediated_signaling_Pathway__proteasomal_ubiquitin_dependent_protein_catabolic_process_	0								NCI_Retinoic_acid_receptors_mediated_signaling_Pathway__proteasomal_ubiquitin_dependent_protein_catabolic_process_	-4.11371	0.148635	0.192514							NCI_Retinoic_acid_receptors_mediated_signaling_Pathway__proteasomal_ubiquitin_dependent_protein_catabolic_process_	0	0.511482	0.596052							NCI_Retinoic_acid_receptors_mediated_signaling_Pathway__proteasomal_ubiquitin_dependent_protein_catabolic_process_	-11.933	0.000426239	0.0025483							NCI_Retinoic_acid_receptors_mediated_signaling_Pathway__proteasomal_ubiquitin_dependent_protein_catabolic_process_	-5.83001	0.000426239	0.00481383
NCI_RXR_and_RAR_heterodimerization_with_other_nuclear_receptor_Main_Pathway	0								NCI_RXR_and_RAR_heterodimerization_with_other_nuclear_receptor_Main_Pathway	0									NCI_RXR_and_RAR_heterodimerization_with_other_nuclear_receptor_Main_Pathway	0									NCI_RXR_and_RAR_heterodimerization_with_other_nuclear_receptor_Main_Pathway	0									NCI_RXR_and_RAR_heterodimerization_with_other_nuclear_receptor_Main_Pathway	0
NCI_S1P1_Main_Pathway	0								NCI_S1P1_Main_Pathway	5.29704	0.0238095	0.0348729							NCI_S1P1_Main_Pathway	5.31443	0.0238095	0.0357346							NCI_S1P1_Main_Pathway	-0.0475413	0.300862	0.362333							NCI_S1P1_Main_Pathway	-0.11715	0.300862	0.322192
NCI_S1P1_Pathway__receptor_internalization_	0								NCI_S1P1_Pathway__receptor_internalization_	7.70478	0.00911579	0.0212411							NCI_S1P1_Pathway__receptor_internalization_	0									NCI_S1P1_Pathway__receptor_internalization_	-0.0691509	0.284215	0.362333							NCI_S1P1_Pathway__receptor_internalization_	0
NCI_S1P2_Main_Pathway	0								NCI_S1P2_Main_Pathway	3.25972	0.0238095	0.0348729							NCI_S1P2_Main_Pathway	-3.27042	0.0238095	0.0357346							NCI_S1P2_Main_Pathway	-0.0292562	0.300862	0.362333							NCI_S1P2_Main_Pathway	0.0720925	0.300862	0.322192
NCI_S1P3_Main_Pathway	0								NCI_S1P3_Main_Pathway	3.85239	0.0238095	0.0348729							NCI_S1P3_Main_Pathway	3.86504	0.0238095	0.0357346							NCI_S1P3_Main_Pathway	-0.0345755	0.760907	0.84021							NCI_S1P3_Main_Pathway	-2.45642	0.128147	0.238819
NCI_S1P4_Main_Pathway	0								NCI_S1P4_Main_Pathway	6.05376	0.00911579	0.0212411							NCI_S1P4_Main_Pathway	0									NCI_S1P4_Main_Pathway	-0.0543329	0.284215	0.362333							NCI_S1P4_Main_Pathway	0
NCI_Signaling_events_mediated_by_HDAC_Class_III_Main_Pathway	0								NCI_Signaling_events_mediated_by_HDAC_Class_III_Main_Pathway	7.76128	0.00911579	0.0212411							NCI_Signaling_events_mediated_by_HDAC_Class_III_Main_Pathway	6.82181	0.00911579	0.0238309							NCI_Signaling_events_mediated_by_HDAC_Class_III_Main_Pathway	0									NCI_Signaling_events_mediated_by_HDAC_Class_III_Main_Pathway	0
NCI_Signaling_events_mediated_by_PRL_Main_Pathway	0								NCI_Signaling_events_mediated_by_PRL_Main_Pathway	0	1	1							NCI_Signaling_events_mediated_by_PRL_Main_Pathway	0.233933	0.547619	0.63314							NCI_Signaling_events_mediated_by_PRL_Main_Pathway	0	1	1							NCI_Signaling_events_mediated_by_PRL_Main_Pathway	0.153043	1	1
NCI_Signaling_events_mediated_by_Stem_cell_factor_receptor_c_Kit__Main_Pathway	0								NCI_Signaling_events_mediated_by_Stem_cell_factor_receptor_c_Kit__Main_Pathway	1.36601	0.0238095	0.0348729							NCI_Signaling_events_mediated_by_Stem_cell_factor_receptor_c_Kit__Main_Pathway	0	0.511482	0.596052							NCI_Signaling_events_mediated_by_Stem_cell_factor_receptor_c_Kit__Main_Pathway	0	0.25843	0.362333							NCI_Signaling_events_mediated_by_Stem_cell_factor_receptor_c_Kit__Main_Pathway	-1.0756	0.00202114	0.00481383
NCI_Signaling_events_mediated_by_the_Hedgehog_family_Main_Pathway	0								NCI_Signaling_events_mediated_by_the_Hedgehog_family_Main_Pathway	0	0.511482	0.562919							NCI_Signaling_events_mediated_by_the_Hedgehog_family_Main_Pathway	0	0.511482	0.596052							NCI_Signaling_events_mediated_by_the_Hedgehog_family_Main_Pathway	0	0.25843	0.362333							NCI_Signaling_events_mediated_by_the_Hedgehog_family_Main_Pathway	-2.67522	0.00202114	0.00481383
NCI_Signaling_events_mediated_by_the_Hedgehog_family_Pathway__receptor_mediated_endocytosis_	0								NCI_Signaling_events_mediated_by_the_Hedgehog_family_Pathway__receptor_mediated_endocytosis_	0									NCI_Signaling_events_mediated_by_the_Hedgehog_family_Pathway__receptor_mediated_endocytosis_	0									NCI_Signaling_events_mediated_by_the_Hedgehog_family_Pathway__receptor_mediated_endocytosis_	0									NCI_Signaling_events_mediated_by_the_Hedgehog_family_Pathway__receptor_mediated_endocytosis_	0
NCI_Signaling_events_mediated_by_VEGFR1_and_VEGFR2_Pathway__cell_proliferation_	0								NCI_Signaling_events_mediated_by_VEGFR1_and_VEGFR2_Pathway__cell_proliferation_	7.11815	0.00911579	0.0212411							NCI_Signaling_events_mediated_by_VEGFR1_and_VEGFR2_Pathway__cell_proliferation_	9.4343	0.00911579	0.0238309							NCI_Signaling_events_mediated_by_VEGFR1_and_VEGFR2_Pathway__cell_proliferation_	6.13492	0.00125763	0.00446032							NCI_Signaling_events_mediated_by_VEGFR1_and_VEGFR2_Pathway__cell_proliferation_	0
NCI_Signaling_events_mediated_by_VEGFR1_and_VEGFR2_Pathway__focal_adhesion_assembly_	0								NCI_Signaling_events_mediated_by_VEGFR1_and_VEGFR2_Pathway__focal_adhesion_assembly_	0									NCI_Signaling_events_mediated_by_VEGFR1_and_VEGFR2_Pathway__focal_adhesion_assembly_	0									NCI_Signaling_events_mediated_by_VEGFR1_and_VEGFR2_Pathway__focal_adhesion_assembly_	-5.97686	0.284215	0.362333							NCI_Signaling_events_mediated_by_VEGFR1_and_VEGFR2_Pathway__focal_adhesion_assembly_	0
NCI_Signaling_events_regulated_by_Ret_tyrosine_kinase_Pathway__lamellipodium_assembly_	0								NCI_Signaling_events_regulated_by_Ret_tyrosine_kinase_Pathway__lamellipodium_assembly_	0	0.511482	0.562919							NCI_Signaling_events_regulated_by_Ret_tyrosine_kinase_Pathway__lamellipodium_assembly_	7.08591	0.0238095	0.0357346							NCI_Signaling_events_regulated_by_Ret_tyrosine_kinase_Pathway__lamellipodium_assembly_	0	0.25843	0.362333							NCI_Signaling_events_regulated_by_Ret_tyrosine_kinase_Pathway__lamellipodium_assembly_	-0.1562	0.300862	0.322192
NCI_Signaling_mediated_by_p38_alpha_and_p38_beta_Main_Pathway	0								NCI_Signaling_mediated_by_p38_alpha_and_p38_beta_Main_Pathway	3.87058	0.00911579	0.0212411							NCI_Signaling_mediated_by_p38_alpha_and_p38_beta_Main_Pathway	0									NCI_Signaling_mediated_by_p38_alpha_and_p38_beta_Main_Pathway	0									NCI_Signaling_mediated_by_p38_alpha_and_p38_beta_Main_Pathway	0
NCI_Signaling_mediated_by_p38_gamma_and_p38_delta_Main_Pathway	0								NCI_Signaling_mediated_by_p38_gamma_and_p38_delta_Main_Pathway	-6.00373	0.00911579	0.0212411							NCI_Signaling_mediated_by_p38_gamma_and_p38_delta_Main_Pathway	0									NCI_Signaling_mediated_by_p38_gamma_and_p38_delta_Main_Pathway	0									NCI_Signaling_mediated_by_p38_gamma_and_p38_delta_Main_Pathway	0
NCI_Sphingosine_1_phosphate_S1P_Main_Pathway	0								NCI_Sphingosine_1_phosphate_S1P_Main_Pathway	4.23763	0.00911579	0.0212411							NCI_Sphingosine_1_phosphate_S1P_Main_Pathway	0									NCI_Sphingosine_1_phosphate_S1P_Main_Pathway	-0.038033	0.284215	0.362333							NCI_Sphingosine_1_phosphate_S1P_Main_Pathway	0
NCI_Stabilization_and_expansion_of_the_E_cadherin_adherens_junction_Pathway__actin_cable_formation_	0								NCI_Stabilization_and_expansion_of_the_E_cadherin_adherens_junction_Pathway__actin_cable_formation_	22.965	0.00911579	0.0212411							NCI_Stabilization_and_expansion_of_the_E_cadherin_adherens_junction_Pathway__actin_cable_formation_	0									NCI_Stabilization_and_expansion_of_the_E_cadherin_adherens_junction_Pathway__actin_cable_formation_	0.116653	0.284215	0.362333							NCI_Stabilization_and_expansion_of_the_E_cadherin_adherens_junction_Pathway__actin_cable_formation_	0
NCI_Stabilization_and_expansion_of_the_E_cadherin_adherens_junction_Pathway__adherens_junction_assembly_	0								NCI_Stabilization_and_expansion_of_the_E_cadherin_adherens_junction_Pathway__adherens_junction_assembly_	8.01316	0.00911579	0.0212411							NCI_Stabilization_and_expansion_of_the_E_cadherin_adherens_junction_Pathway__adherens_junction_assembly_	0									NCI_Stabilization_and_expansion_of_the_E_cadherin_adherens_junction_Pathway__adherens_junction_assembly_	0									NCI_Stabilization_and_expansion_of_the_E_cadherin_adherens_junction_Pathway__adherens_junction_assembly_	0
NCI_Syndecan_2_mediated_signaling_events_Main_Pathway	0								NCI_Syndecan_2_mediated_signaling_events_Main_Pathway	0									NCI_Syndecan_2_mediated_signaling_events_Main_Pathway	6.73482	0.00911579	0.0238309							NCI_Syndecan_2_mediated_signaling_events_Main_Pathway	0									NCI_Syndecan_2_mediated_signaling_events_Main_Pathway	0
NCI_Syndecan_3_mediated_signaling_events_Pathway__limb_bud_formation_	0								NCI_Syndecan_3_mediated_signaling_events_Pathway__limb_bud_formation_	8.39195	0.00911579	0.0212411							NCI_Syndecan_3_mediated_signaling_events_Pathway__limb_bud_formation_	9.23812	0.00911579	0.0238309							NCI_Syndecan_3_mediated_signaling_events_Pathway__limb_bud_formation_	-0.0116957	0.284215	0.362333							NCI_Syndecan_3_mediated_signaling_events_Pathway__limb_bud_formation_	0
NCI_Syndecan_4_mediated_signaling_events_Main_Pathway	0								NCI_Syndecan_4_mediated_signaling_events_Main_Pathway	11.0129	0.00911579	0.0212411							NCI_Syndecan_4_mediated_signaling_events_Main_Pathway	4.41585	0.00911579	0.0238309							NCI_Syndecan_4_mediated_signaling_events_Main_Pathway	0									NCI_Syndecan_4_mediated_signaling_events_Main_Pathway	0
NCI_Syndecan_4_mediated_signaling_events_Pathway__cell_migration_	0								NCI_Syndecan_4_mediated_signaling_events_Pathway__cell_migration_	7.77605	0.00911579	0.0212411							NCI_Syndecan_4_mediated_signaling_events_Pathway__cell_migration_	8.43027	0.00911579	0.0238309							NCI_Syndecan_4_mediated_signaling_events_Pathway__cell_migration_	0									NCI_Syndecan_4_mediated_signaling_events_Pathway__cell_migration_	0
NCI_TCR_signaling_in_naive_CD4_T_cells_Pathway__proteasomal_ubiquitin_dependent_protein_catabolic_process_	0								NCI_TCR_signaling_in_naive_CD4_T_cells_Pathway__proteasomal_ubiquitin_dependent_protein_catabolic_process_	0									NCI_TCR_signaling_in_naive_CD4_T_cells_Pathway__proteasomal_ubiquitin_dependent_protein_catabolic_process_	0									NCI_TCR_signaling_in_naive_CD4_T_cells_Pathway__proteasomal_ubiquitin_dependent_protein_catabolic_process_	0									NCI_TCR_signaling_in_naive_CD4_T_cells_Pathway__proteasomal_ubiquitin_dependent_protein_catabolic_process_	0
NCI_TCR_signaling_in_naive_CD8_T_cells_Pathway__Pathway_regulation_of_survival_gene_product_expression_via_AKT1_	0								NCI_TCR_signaling_in_naive_CD8_T_cells_Pathway__Pathway_regulation_of_survival_gene_product_expression_via_AKT1_	0	0.511482	0.562919							NCI_TCR_signaling_in_naive_CD8_T_cells_Pathway__Pathway_regulation_of_survival_gene_product_expression_via_AKT1_	0	0.511482	0.596052							NCI_TCR_signaling_in_naive_CD8_T_cells_Pathway__Pathway_regulation_of_survival_gene_product_expression_via_AKT1_	0	0.25843	0.362333							NCI_TCR_signaling_in_naive_CD8_T_cells_Pathway__Pathway_regulation_of_survival_gene_product_expression_via_AKT1_	5.7963	0.00202114	0.00481383
NCI_Thromboxane_A2_receptor_signaling_Pathway__cAMP_biosynthetic_process_	0								NCI_Thromboxane_A2_receptor_signaling_Pathway__cAMP_biosynthetic_process_	0									NCI_Thromboxane_A2_receptor_signaling_Pathway__cAMP_biosynthetic_process_	6.66885	0.00911579	0.0238309							NCI_Thromboxane_A2_receptor_signaling_Pathway__cAMP_biosynthetic_process_	0									NCI_Thromboxane_A2_receptor_signaling_Pathway__cAMP_biosynthetic_process_	0
NCI_Thromboxane_A2_receptor_signaling_Pathway__chemotaxis_	0								NCI_Thromboxane_A2_receptor_signaling_Pathway__chemotaxis_	0									NCI_Thromboxane_A2_receptor_signaling_Pathway__chemotaxis_	5.55163	0.00911579	0.0238309							NCI_Thromboxane_A2_receptor_signaling_Pathway__chemotaxis_	0									NCI_Thromboxane_A2_receptor_signaling_Pathway__chemotaxis_	0
NCI_Thromboxane_A2_receptor_signaling_Pathway__MAPKKK_cascade_	0								NCI_Thromboxane_A2_receptor_signaling_Pathway__MAPKKK_cascade_	0									NCI_Thromboxane_A2_receptor_signaling_Pathway__MAPKKK_cascade_	5.39859	0.00911579	0.0238309							NCI_Thromboxane_A2_receptor_signaling_Pathway__MAPKKK_cascade_	0									NCI_Thromboxane_A2_receptor_signaling_Pathway__MAPKKK_cascade_	0
NCI_Thromboxane_A2_receptor_signaling_Pathway__platelet_activation_	0								NCI_Thromboxane_A2_receptor_signaling_Pathway__platelet_activation_	0									NCI_Thromboxane_A2_receptor_signaling_Pathway__platelet_activation_	5.66852	0.00911579	0.0238309							NCI_Thromboxane_A2_receptor_signaling_Pathway__platelet_activation_	0									NCI_Thromboxane_A2_receptor_signaling_Pathway__platelet_activation_	0
NCI_TNF_receptor_signaling_pathway__Main_Pathway	0								NCI_TNF_receptor_signaling_pathway__Main_Pathway	5.71432	0.00911579	0.0212411							NCI_TNF_receptor_signaling_pathway__Main_Pathway	0									NCI_TNF_receptor_signaling_pathway__Main_Pathway	0									NCI_TNF_receptor_signaling_pathway__Main_Pathway	0
NCI_TNF_receptor_signaling_pathway__Pathway__JNK_cascade_	0								NCI_TNF_receptor_signaling_pathway__Pathway__JNK_cascade_	0									NCI_TNF_receptor_signaling_pathway__Pathway__JNK_cascade_	0									NCI_TNF_receptor_signaling_pathway__Pathway__JNK_cascade_	0									NCI_TNF_receptor_signaling_pathway__Pathway__JNK_cascade_	0
NCI_TRAIL_signaling_Main_Pathway	0								NCI_TRAIL_signaling_Main_Pathway	0									NCI_TRAIL_signaling_Main_Pathway	0									NCI_TRAIL_signaling_Main_Pathway	0									NCI_TRAIL_signaling_Main_Pathway	0
NCI_Trk_receptor_signaling_mediated_by_PI3K_and_PLC_gamma_Pathway__axonogenesis_	0								NCI_Trk_receptor_signaling_mediated_by_PI3K_and_PLC_gamma_Pathway__axonogenesis_	0	0.511482	0.562919							NCI_Trk_receptor_signaling_mediated_by_PI3K_and_PLC_gamma_Pathway__axonogenesis_	0	0.511482	0.596052							NCI_Trk_receptor_signaling_mediated_by_PI3K_and_PLC_gamma_Pathway__axonogenesis_	0	0.25843	0.362333							NCI_Trk_receptor_signaling_mediated_by_PI3K_and_PLC_gamma_Pathway__axonogenesis_	-4.74243	0.00202114	0.00481383
NCI_Validated_nuclear_estrogen_receptor_beta_network_Main_Pathway	0								NCI_Validated_nuclear_estrogen_receptor_beta_network_Main_Pathway	0									NCI_Validated_nuclear_estrogen_receptor_beta_network_Main_Pathway	0									NCI_Validated_nuclear_estrogen_receptor_beta_network_Main_Pathway	-6.76667	0.0012044	0.00446032							NCI_Validated_nuclear_estrogen_receptor_beta_network_Main_Pathway	0
NCI_Validated_targets_of_C_MYC_transcriptional_repression_Main_Pathway	0								NCI_Validated_targets_of_C_MYC_transcriptional_repression_Main_Pathway	11.1521	0.00911579	0.0212411							NCI_Validated_targets_of_C_MYC_transcriptional_repression_Main_Pathway	0									NCI_Validated_targets_of_C_MYC_transcriptional_repression_Main_Pathway	-4.33684	0.000240314	0.0025483							NCI_Validated_targets_of_C_MYC_transcriptional_repression_Main_Pathway	0
NCI_Validated_targets_of_C_MYC_transcriptional_repression_Pathway__cell_cycle_arrest_	0								NCI_Validated_targets_of_C_MYC_transcriptional_repression_Pathway__cell_cycle_arrest_	7.51062	0.00911579	0.0212411							NCI_Validated_targets_of_C_MYC_transcriptional_repression_Pathway__cell_cycle_arrest_	0									NCI_Validated_targets_of_C_MYC_transcriptional_repression_Pathway__cell_cycle_arrest_	-5.46819	0.000240314	0.0025483							NCI_Validated_targets_of_C_MYC_transcriptional_repression_Pathway__cell_cycle_arrest_	0
NCI_Validated_transcriptional_targets_of_deltaNp63_isoforms_Main_Pathway	0								NCI_Validated_transcriptional_targets_of_deltaNp63_isoforms_Main_Pathway	10.6824	0.00911579	0.0212411							NCI_Validated_transcriptional_targets_of_deltaNp63_isoforms_Main_Pathway	0									NCI_Validated_transcriptional_targets_of_deltaNp63_isoforms_Main_Pathway	0									NCI_Validated_transcriptional_targets_of_deltaNp63_isoforms_Main_Pathway	0
NCI_Validated_transcriptional_targets_of_TAp63_isoforms_Main_Pathway	0								NCI_Validated_transcriptional_targets_of_TAp63_isoforms_Main_Pathway	0									NCI_Validated_transcriptional_targets_of_TAp63_isoforms_Main_Pathway	0									NCI_Validated_transcriptional_targets_of_TAp63_isoforms_Main_Pathway	-4.49172	0.000240314	0.0025483							NCI_Validated_transcriptional_targets_of_TAp63_isoforms_Main_Pathway	0
NCI_Validated_transcriptional_targets_of_TAp63_isoforms_Pathway__Metastasis_	0								NCI_Validated_transcriptional_targets_of_TAp63_isoforms_Pathway__Metastasis_	0									NCI_Validated_transcriptional_targets_of_TAp63_isoforms_Pathway__Metastasis_	0									NCI_Validated_transcriptional_targets_of_TAp63_isoforms_Pathway__Metastasis_	-4.83724	0.000240314	0.0025483							NCI_Validated_transcriptional_targets_of_TAp63_isoforms_Pathway__Metastasis_	0
NCI_Wnt_signaling_network_Main_Pathway	0								NCI_Wnt_signaling_network_Main_Pathway	-2.20572	0.119795	0.158533							NCI_Wnt_signaling_network_Main_Pathway	0	1	1							NCI_Wnt_signaling_network_Main_Pathway	-2.20572	0.00812497	0.0238618							NCI_Wnt_signaling_network_Main_Pathway	-2.20572	0.00812497	0.0178687
NCI_Wnt_signaling_network_Pathway__Wnt_receptor_signaling_pathway_through_beta_catenin_	0								NCI_Wnt_signaling_network_Pathway__Wnt_receptor_signaling_pathway_through_beta_catenin_	-2.58933	0.119795	0.158533							NCI_Wnt_signaling_network_Pathway__Wnt_receptor_signaling_pathway_through_beta_catenin_	0	1	1							NCI_Wnt_signaling_network_Pathway__Wnt_receptor_signaling_pathway_through_beta_catenin_	-2.58933	0.00812497	0.0238618							NCI_Wnt_signaling_network_Pathway__Wnt_receptor_signaling_pathway_through_beta_catenin_	-2.58933	0.00812497	0.0178687
NGF_Pathway_Actin_Polymerization_Neurite_Outgrowth_and_Differentiation	0								NGF_Pathway_Actin_Polymerization_Neurite_Outgrowth_and_Differentiation	0	0.511482	0.562919							NGF_Pathway_Actin_Polymerization_Neurite_Outgrowth_and_Differentiation	15.4602	0.0238095	0.0357346							NGF_Pathway_Actin_Polymerization_Neurite_Outgrowth_and_Differentiation	0	0.25843	0.362333							NGF_Pathway_Actin_Polymerization_Neurite_Outgrowth_and_Differentiation	-0.340801	0.300862	0.322192
NGF_Pathway_Apoptosis	0								NGF_Pathway_Apoptosis	0									NGF_Pathway_Apoptosis	0									NGF_Pathway_Apoptosis	-3.91866	0.000240314	0.0025483							NGF_Pathway_Apoptosis	0
NGF_Pathway_Gene_Expression_via_MYC_ELK1_CREB3_NFKB2	0								NGF_Pathway_Gene_Expression_via_MYC_ELK1_CREB3_NFKB2	3.30842	0.00911579	0.0212411							NGF_Pathway_Gene_Expression_via_MYC_ELK1_CREB3_NFKB2	0									NGF_Pathway_Gene_Expression_via_MYC_ELK1_CREB3_NFKB2	0									NGF_Pathway_Gene_Expression_via_MYC_ELK1_CREB3_NFKB2	0
NGF_Pathway_Neurite_Outgrowth_and_Differentiation	0								NGF_Pathway_Neurite_Outgrowth_and_Differentiation	0	0.511482	0.562919							NGF_Pathway_Neurite_Outgrowth_and_Differentiation	3.96545	0.0238095	0.0357346							NGF_Pathway_Neurite_Outgrowth_and_Differentiation	0	0.25843	0.362333							NGF_Pathway_Neurite_Outgrowth_and_Differentiation	-2.48413	0.00202114	0.00481383
NGF_Pathway_Neuronal_Survival	0								NGF_Pathway_Neuronal_Survival	0	0.511482	0.562919							NGF_Pathway_Neuronal_Survival	0	0.511482	0.596052							NGF_Pathway_Neuronal_Survival	0	0.25843	0.362333							NGF_Pathway_Neuronal_Survival	-3.26042	0.00202114	0.00481383
NHEJ_mechanisms_of_DSBs_repair_effect	0								NHEJ_mechanisms_of_DSBs_repair_effect	2.57767	0.047619	0.0665437							NHEJ_mechanisms_of_DSBs_repair_effect	0	1	1							NHEJ_mechanisms_of_DSBs_repair_effect	0	1	1							NHEJ_mechanisms_of_DSBs_repair_effect	0.413914	0.300862	0.322192
nicotine_degradation_IV	0								nicotine_degradation_IV	0									nicotine_degradation_IV	0									nicotine_degradation_IV	0									nicotine_degradation_IV	0
Nicotine_Influence_on_Glutamatergic_Neurons	0								Nicotine_Influence_on_Glutamatergic_Neurons	3.34422	0.0238095	0.0348729							Nicotine_Influence_on_Glutamatergic_Neurons	4.87607	0.0238095	0.0357346							Nicotine_Influence_on_Glutamatergic_Neurons	-0.0812217	0.859185	0.94005							Nicotine_Influence_on_Glutamatergic_Neurons	0.139993	0.300862	0.322192
Nitric_Oxide_Pathway_in_Skeletal_Muscle	0								Nitric_Oxide_Pathway_in_Skeletal_Muscle	2.3534	0.0238095	0.0348729							Nitric_Oxide_Pathway_in_Skeletal_Muscle	0	1	1							Nitric_Oxide_Pathway_in_Skeletal_Muscle	0	1	1							Nitric_Oxide_Pathway_in_Skeletal_Muscle	0.217768	0.300862	0.322192
Non_Junctional_Cell_Adhesion_in_Endothelium	0								Non_Junctional_Cell_Adhesion_in_Endothelium	8.56093	0.00911579	0.0212411							Non_Junctional_Cell_Adhesion_in_Endothelium	1.43757	0.00911579	0.0238309							Non_Junctional_Cell_Adhesion_in_Endothelium	-0.0413824	0.284215	0.362333							Non_Junctional_Cell_Adhesion_in_Endothelium	0
Notch_Signaling_Pathway	0								Notch_Signaling_Pathway	0									Notch_Signaling_Pathway	0									Notch_Signaling_Pathway	0									Notch_Signaling_Pathway	0
Notch_Signaling_Pathway_Gene_Expression_Chromatin_Remodeling_via_RBPJ	0								Notch_Signaling_Pathway_Gene_Expression_Chromatin_Remodeling_via_RBPJ	0									Notch_Signaling_Pathway_Gene_Expression_Chromatin_Remodeling_via_RBPJ	0									Notch_Signaling_Pathway_Gene_Expression_Chromatin_Remodeling_via_RBPJ	0									Notch_Signaling_Pathway_Gene_Expression_Chromatin_Remodeling_via_RBPJ	0
p38_Signaling_Pathway_Gene_Expression_Cell_Motility_Inflammation_Apoptosis_Osmoregulation_via_MEF2D_TP53_CREB1_ATF2_JUND_ETV1_NFKB2_AP2A1_MAX_FOSL1_CEBPG_ELK1_CDC25C_JUNB_STAT1_SP1_DDIT3_ELK4_CEBPA	0								p38_Signaling_Pathway_Gene_Expression_Cell_Motility_Inflammation_Apoptosis_Osmoregulation_via_MEF2D_TP53_CREB1_ATF2_JUND_ETV1_NFKB2_AP2A1_MAX_FOSL1_CEBPG_ELK1_CDC25C_JUNB_STAT1_SP1_DDIT3_ELK4_CEBPA	2.07958	0.00911579	0.0212411							p38_Signaling_Pathway_Gene_Expression_Cell_Motility_Inflammation_Apoptosis_Osmoregulation_via_MEF2D_TP53_CREB1_ATF2_JUND_ETV1_NFKB2_AP2A1_MAX_FOSL1_CEBPG_ELK1_CDC25C_JUNB_STAT1_SP1_DDIT3_ELK4_CEBPA	0									p38_Signaling_Pathway_Gene_Expression_Cell_Motility_Inflammation_Apoptosis_Osmoregulation_via_MEF2D_TP53_CREB1_ATF2_JUND_ETV1_NFKB2_AP2A1_MAX_FOSL1_CEBPG_ELK1_CDC25C_JUNB_STAT1_SP1_DDIT3_ELK4_CEBPA	0									p38_Signaling_Pathway_Gene_Expression_Cell_Motility_Inflammation_Apoptosis_Osmoregulation_via_MEF2D_TP53_CREB1_ATF2_JUND_ETV1_NFKB2_AP2A1_MAX_FOSL1_CEBPG_ELK1_CDC25C_JUNB_STAT1_SP1_DDIT3_ELK4_CEBPA	0
PAK_Pathway_Actin_Organization	0								PAK_Pathway_Actin_Organization	0.389889	0.0238095	0.0348729							PAK_Pathway_Actin_Organization	1.03931	0.0238095	0.0357346							PAK_Pathway_Actin_Organization	0.334439	0.0175824	0.0502269							PAK_Pathway_Actin_Organization	0.721335	0.035964	0.0753407
phospholipases	0								phospholipases	0									phospholipases	0									phospholipases	0									phospholipases	0
PPAR_Pathway	0								PPAR_Pathway	1.17843	0.0238095	0.0348729							PPAR_Pathway	1.28821	0.0238095	0.0357346							PPAR_Pathway	-0.722806	0.000426239	0.0025483							PPAR_Pathway	-0.410054	0.0215515	0.0463317
PTEN_Pathway_Apoptosis	0								PTEN_Pathway_Apoptosis	-4.04362	0.0238095	0.0348729							PTEN_Pathway_Apoptosis	0	0.511482	0.596052							PTEN_Pathway_Apoptosis	-3.49356	0.000426239	0.0025483							PTEN_Pathway_Apoptosis	2.89815	0.00202114	0.00481383
PTEN_Pathway_Cell_Survival	0								PTEN_Pathway_Cell_Survival	0	0.511482	0.562919							PTEN_Pathway_Cell_Survival	6.84136	0.047619	0.0651434							PTEN_Pathway_Cell_Survival	0	0.25843	0.362333							PTEN_Pathway_Cell_Survival	5.21667	0.00202114	0.00481383
PTEN_Pathway_Proliferation_CyclinA2_Geminin_AuroraA_PLK1	0								PTEN_Pathway_Proliferation_CyclinA2_Geminin_AuroraA_PLK1	0									PTEN_Pathway_Proliferation_CyclinA2_Geminin_AuroraA_PLK1	0									PTEN_Pathway_Proliferation_CyclinA2_Geminin_AuroraA_PLK1	0									PTEN_Pathway_Proliferation_CyclinA2_Geminin_AuroraA_PLK1	0
Rac1_Signaling	0								Rac1_Signaling	17.9733	0.00911579	0.0212411							Rac1_Signaling	10.9631	0.00911579	0.0238309							Rac1_Signaling	-2.86665	0.000240314	0.0025483							Rac1_Signaling	0
RANK_Signaling_in_Osteoclasts_Pathway	0								RANK_Signaling_in_Osteoclasts_Pathway	2.15764	0.00911579	0.0212411							RANK_Signaling_in_Osteoclasts_Pathway	0									RANK_Signaling_in_Osteoclasts_Pathway	0									RANK_Signaling_in_Osteoclasts_Pathway	0
RANK_Signaling_in_Osteoclasts_Pathway_Expression_of_Osteoclastic_Genes_via_JUN_NFAT5_NFKB2_MITF_FOS	0								RANK_Signaling_in_Osteoclasts_Pathway_Expression_of_Osteoclastic_Genes_via_JUN_NFAT5_NFKB2_MITF_FOS	2.20561	0.00911579	0.0212411							RANK_Signaling_in_Osteoclasts_Pathway_Expression_of_Osteoclastic_Genes_via_JUN_NFAT5_NFKB2_MITF_FOS	0									RANK_Signaling_in_Osteoclasts_Pathway_Expression_of_Osteoclastic_Genes_via_JUN_NFAT5_NFKB2_MITF_FOS	0									RANK_Signaling_in_Osteoclasts_Pathway_Expression_of_Osteoclastic_Genes_via_JUN_NFAT5_NFKB2_MITF_FOS	0
RANK_Signaling_in_Osteoclasts_Pathway_Inhibition_of_Death	0								RANK_Signaling_in_Osteoclasts_Pathway_Inhibition_of_Death	2.50983	0.00911579	0.0212411							RANK_Signaling_in_Osteoclasts_Pathway_Inhibition_of_Death	0									RANK_Signaling_in_Osteoclasts_Pathway_Inhibition_of_Death	0									RANK_Signaling_in_Osteoclasts_Pathway_Inhibition_of_Death	0
RANK_Signaling_in_Osteoclasts_Pathway_Resorption	0								RANK_Signaling_in_Osteoclasts_Pathway_Resorption	4.92212	0.00911579	0.0212411							RANK_Signaling_in_Osteoclasts_Pathway_Resorption	0									RANK_Signaling_in_Osteoclasts_Pathway_Resorption	0									RANK_Signaling_in_Osteoclasts_Pathway_Resorption	0
Ras_Pathway_Apoptosis	0								Ras_Pathway_Apoptosis	2.20561	0.0238095	0.0348729							Ras_Pathway_Apoptosis	0	0.511482	0.596052							Ras_Pathway_Apoptosis	0	0.25843	0.362333							Ras_Pathway_Apoptosis	-1.58081	0.00202114	0.00481383
Ras_Pathway_Cell_Cell_Junctions	0								Ras_Pathway_Cell_Cell_Junctions	0									Ras_Pathway_Cell_Cell_Junctions	0									Ras_Pathway_Cell_Cell_Junctions	0									Ras_Pathway_Cell_Cell_Junctions	0
Ras_Signaling	0								Ras_Signaling	2.37601	0.00911579	0.0212411							Ras_Signaling	2.57591	0.00911579	0.0238309							Ras_Signaling	0									Ras_Signaling	0
reactome_A_tetrasaccharide_linker_sequence_is_required_for_GAG_synthesis_Main_Pathway	0								reactome_A_tetrasaccharide_linker_sequence_is_required_for_GAG_synthesis_Main_Pathway	0									reactome_A_tetrasaccharide_linker_sequence_is_required_for_GAG_synthesis_Main_Pathway	0									reactome_A_tetrasaccharide_linker_sequence_is_required_for_GAG_synthesis_Main_Pathway	0									reactome_A_tetrasaccharide_linker_sequence_is_required_for_GAG_synthesis_Main_Pathway	0
reactome_ABC_family_proteins_mediated_transport_Main_Pathway	0								reactome_ABC_family_proteins_mediated_transport_Main_Pathway	0									reactome_ABC_family_proteins_mediated_transport_Main_Pathway	0									reactome_ABC_family_proteins_mediated_transport_Main_Pathway	0									reactome_ABC_family_proteins_mediated_transport_Main_Pathway	0
reactome_ABCA_transporters_in_lipid_homeostasis_Main_Pathway	0								reactome_ABCA_transporters_in_lipid_homeostasis_Main_Pathway	0									reactome_ABCA_transporters_in_lipid_homeostasis_Main_Pathway	0									reactome_ABCA_transporters_in_lipid_homeostasis_Main_Pathway	0									reactome_ABCA_transporters_in_lipid_homeostasis_Main_Pathway	0
reactome_Acetylcholine_Neurotransmitter_Release_Cycle_Main_Pathway	0								reactome_Acetylcholine_Neurotransmitter_Release_Cycle_Main_Pathway	0	1	1							reactome_Acetylcholine_Neurotransmitter_Release_Cycle_Main_Pathway	0	1	1							reactome_Acetylcholine_Neurotransmitter_Release_Cycle_Main_Pathway	-3.7296	0.00812497	0.0238618							reactome_Acetylcholine_Neurotransmitter_Release_Cycle_Main_Pathway	-3.7296	0.00812497	0.0178687
reactome_Activated_NOTCH1_Transmits_Signal_to_the_Nucleus_Main_Pathway	0								reactome_Activated_NOTCH1_Transmits_Signal_to_the_Nucleus_Main_Pathway	0									reactome_Activated_NOTCH1_Transmits_Signal_to_the_Nucleus_Main_Pathway	5.52328	0.00911579	0.0238309							reactome_Activated_NOTCH1_Transmits_Signal_to_the_Nucleus_Main_Pathway	-0.223625	0.284215	0.362333							reactome_Activated_NOTCH1_Transmits_Signal_to_the_Nucleus_Main_Pathway	0
reactome_Activated_point_mutants_of_FGFR2_Main_Pathway	0								reactome_Activated_point_mutants_of_FGFR2_Main_Pathway	0									reactome_Activated_point_mutants_of_FGFR2_Main_Pathway	0									reactome_Activated_point_mutants_of_FGFR2_Main_Pathway	0									reactome_Activated_point_mutants_of_FGFR2_Main_Pathway	0
reactome_Activation_of_G_protein_gated_Potassium_channels_Main_Pathway	0								reactome_Activation_of_G_protein_gated_Potassium_channels_Main_Pathway	0									reactome_Activation_of_G_protein_gated_Potassium_channels_Main_Pathway	10.7324	0.00911579	0.0238309							reactome_Activation_of_G_protein_gated_Potassium_channels_Main_Pathway	-0.252517	0.284215	0.362333							reactome_Activation_of_G_protein_gated_Potassium_channels_Main_Pathway	0
reactome_Activation_of_IRF3_IRF7_mediated_by_TBK1_IKK_epsilon_Main_Pathway	0								reactome_Activation_of_IRF3_IRF7_mediated_by_TBK1_IKK_epsilon_Main_Pathway	0									reactome_Activation_of_IRF3_IRF7_mediated_by_TBK1_IKK_epsilon_Main_Pathway	0									reactome_Activation_of_IRF3_IRF7_mediated_by_TBK1_IKK_epsilon_Main_Pathway	-0.609886	0.284215	0.362333							reactome_Activation_of_IRF3_IRF7_mediated_by_TBK1_IKK_epsilon_Main_Pathway	0
reactome_Activation_of_Matrix_Metalloproteinases_Main_Pathway	0								reactome_Activation_of_Matrix_Metalloproteinases_Main_Pathway	0									reactome_Activation_of_Matrix_Metalloproteinases_Main_Pathway	0									reactome_Activation_of_Matrix_Metalloproteinases_Main_Pathway	0									reactome_Activation_of_Matrix_Metalloproteinases_Main_Pathway	0
reactome_Activation_of_Rac_Main_Pathway	0								reactome_Activation_of_Rac_Main_Pathway	0	0.511482	0.562919							reactome_Activation_of_Rac_Main_Pathway	6.07364	0.0238095	0.0357346							reactome_Activation_of_Rac_Main_Pathway	0	0.25843	0.362333							reactome_Activation_of_Rac_Main_Pathway	-0.133886	0.300862	0.322192
reactome_Acyl_chain_remodelling_of_PC_Main_Pathway	0								reactome_Acyl_chain_remodelling_of_PC_Main_Pathway	0									reactome_Acyl_chain_remodelling_of_PC_Main_Pathway	0									reactome_Acyl_chain_remodelling_of_PC_Main_Pathway	0									reactome_Acyl_chain_remodelling_of_PC_Main_Pathway	0
reactome_Acyl_chain_remodelling_of_PE_Main_Pathway	0								reactome_Acyl_chain_remodelling_of_PE_Main_Pathway	0									reactome_Acyl_chain_remodelling_of_PE_Main_Pathway	0									reactome_Acyl_chain_remodelling_of_PE_Main_Pathway	0									reactome_Acyl_chain_remodelling_of_PE_Main_Pathway	0
reactome_Adenylate_cyclase_inhibitory_Main_Pathway	0								reactome_Adenylate_cyclase_inhibitory_Main_Pathway	6.05376	0.00911579	0.0212411							reactome_Adenylate_cyclase_inhibitory_Main_Pathway	0									reactome_Adenylate_cyclase_inhibitory_Main_Pathway	-0.0543329	0.284215	0.362333							reactome_Adenylate_cyclase_inhibitory_Main_Pathway	0
reactome_Adherens_junctions_interactions_Main_Pathway	0								reactome_Adherens_junctions_interactions_Main_Pathway	2.88234	0.00911579	0.0212411							reactome_Adherens_junctions_interactions_Main_Pathway	4.55047	0.00911579	0.0238309							reactome_Adherens_junctions_interactions_Main_Pathway	-0.0603493	0.284215	0.362333							reactome_Adherens_junctions_interactions_Main_Pathway	0
reactome_ADP_signalling_through_P2Y_purinoceptor_1_Main_Pathway	0								reactome_ADP_signalling_through_P2Y_purinoceptor_1_Main_Pathway	0									reactome_ADP_signalling_through_P2Y_purinoceptor_1_Main_Pathway	6.70774	0.00911579	0.0238309							reactome_ADP_signalling_through_P2Y_purinoceptor_1_Main_Pathway	-0.157823	0.284215	0.362333							reactome_ADP_signalling_through_P2Y_purinoceptor_1_Main_Pathway	0
reactome_ADP_signalling_through_P2Y_purinoceptor_12_Main_Pathway	0								reactome_ADP_signalling_through_P2Y_purinoceptor_12_Main_Pathway	3.85239	0.00911579	0.0212411							reactome_ADP_signalling_through_P2Y_purinoceptor_12_Main_Pathway	7.31753	0.00911579	0.0238309							reactome_ADP_signalling_through_P2Y_purinoceptor_12_Main_Pathway	-0.206746	0.760019	0.84021							reactome_ADP_signalling_through_P2Y_purinoceptor_12_Main_Pathway	0
reactome_Adrenaline_noradrenaline_inhibits_insulin_secretion_Main_Pathway	0								reactome_Adrenaline_noradrenaline_inhibits_insulin_secretion_Main_Pathway	0									reactome_Adrenaline_noradrenaline_inhibits_insulin_secretion_Main_Pathway	6.99938	0.00911579	0.0238309							reactome_Adrenaline_noradrenaline_inhibits_insulin_secretion_Main_Pathway	-0.164685	0.284215	0.362333							reactome_Adrenaline_noradrenaline_inhibits_insulin_secretion_Main_Pathway	0
reactome_AKT_phosphorylates_targets_in_the_cytosol_Main_Pathway	0								reactome_AKT_phosphorylates_targets_in_the_cytosol_Main_Pathway	0	0.511482	0.562919							reactome_AKT_phosphorylates_targets_in_the_cytosol_Main_Pathway	0	0.511482	0.596052							reactome_AKT_phosphorylates_targets_in_the_cytosol_Main_Pathway	0	0.25843	0.362333							reactome_AKT_phosphorylates_targets_in_the_cytosol_Main_Pathway	-4.01283	0.00202114	0.00481383
reactome_Antigen_activates_B_Cell_Receptor_BCR_leading_to_generation_of_second_messengers_Main_Pathway	0								reactome_Antigen_activates_B_Cell_Receptor_BCR_leading_to_generation_of_second_messengers_Main_Pathway	0	1	1							reactome_Antigen_activates_B_Cell_Receptor_BCR_leading_to_generation_of_second_messengers_Main_Pathway	0	1	1							reactome_Antigen_activates_B_Cell_Receptor_BCR_leading_to_generation_of_second_messengers_Main_Pathway	0	1	1							reactome_Antigen_activates_B_Cell_Receptor_BCR_leading_to_generation_of_second_messengers_Main_Pathway	0.0901107	0.300862	0.322192
reactome_Antigen_Presentation_Folding_assembly_and_peptide_loading_of_class_I_MHC_Main_Pathway	0								reactome_Antigen_Presentation_Folding_assembly_and_peptide_loading_of_class_I_MHC_Main_Pathway	0									reactome_Antigen_Presentation_Folding_assembly_and_peptide_loading_of_class_I_MHC_Main_Pathway	3.9431	0.00911579	0.0238309							reactome_Antigen_Presentation_Folding_assembly_and_peptide_loading_of_class_I_MHC_Main_Pathway	0									reactome_Antigen_Presentation_Folding_assembly_and_peptide_loading_of_class_I_MHC_Main_Pathway	0
reactome_Asymmetric_localization_of_PCP_proteins_Main_Pathway	0								reactome_Asymmetric_localization_of_PCP_proteins_Main_Pathway	0									reactome_Asymmetric_localization_of_PCP_proteins_Main_Pathway	0									reactome_Asymmetric_localization_of_PCP_proteins_Main_Pathway	-0.394632	0.284215	0.362333							reactome_Asymmetric_localization_of_PCP_proteins_Main_Pathway	0
reactome_Biosynthesis_of_the_N_glycan_precursor_dolichol_lipid_linked_oligosaccharide_LLO_and_transfer_to_a_nascent_protein_Main_Pathway	0								reactome_Biosynthesis_of_the_N_glycan_precursor_dolichol_lipid_linked_oligosaccharide_LLO_and_transfer_to_a_nascent_protein_Main_Pathway	0									reactome_Biosynthesis_of_the_N_glycan_precursor_dolichol_lipid_linked_oligosaccharide_LLO_and_transfer_to_a_nascent_protein_Main_Pathway	0									reactome_Biosynthesis_of_the_N_glycan_precursor_dolichol_lipid_linked_oligosaccharide_LLO_and_transfer_to_a_nascent_protein_Main_Pathway	0									reactome_Biosynthesis_of_the_N_glycan_precursor_dolichol_lipid_linked_oligosaccharide_LLO_and_transfer_to_a_nascent_protein_Main_Pathway	0
reactome_Budding_and_maturation_of_HIV_virion_Main_Pathway	0								reactome_Budding_and_maturation_of_HIV_virion_Main_Pathway	-0.185496	0.547619	0.599979							reactome_Budding_and_maturation_of_HIV_virion_Main_Pathway	3.43082	0.0238095	0.0357346							reactome_Budding_and_maturation_of_HIV_virion_Main_Pathway	-0.224958	0.952843	1							reactome_Budding_and_maturation_of_HIV_virion_Main_Pathway	-2.1674	0.00202114	0.00481383
reactome_Butyrate_Response_Factor_1_BRF1_destabilizes_mRNA_Main_Pathway	0								reactome_Butyrate_Response_Factor_1_BRF1_destabilizes_mRNA_Main_Pathway	4.82696	0.0238095	0.0348729							reactome_Butyrate_Response_Factor_1_BRF1_destabilizes_mRNA_Main_Pathway	0	0.511482	0.596052							reactome_Butyrate_Response_Factor_1_BRF1_destabilizes_mRNA_Main_Pathway	-3.6401	0.000426239	0.0025483							reactome_Butyrate_Response_Factor_1_BRF1_destabilizes_mRNA_Main_Pathway	-3.06863	0.00202114	0.00481383
reactome_Ca2_Main_Pathway	0								reactome_Ca2_Main_Pathway	0									reactome_Ca2_Main_Pathway	5.55123	0.00911579	0.0238309							reactome_Ca2_Main_Pathway	-0.130612	0.284215	0.362333							reactome_Ca2_Main_Pathway	0
reactome_CD28_dependent_PI3K_Akt_signaling_Main_Pathway	0								reactome_CD28_dependent_PI3K_Akt_signaling_Main_Pathway	0									reactome_CD28_dependent_PI3K_Akt_signaling_Main_Pathway	-3.80075	0.00911579	0.0238309							reactome_CD28_dependent_PI3K_Akt_signaling_Main_Pathway	0									reactome_CD28_dependent_PI3K_Akt_signaling_Main_Pathway	0
reactome_CD28_dependent_Vav1_Main_Pathway	0								reactome_CD28_dependent_Vav1_Main_Pathway	0	0.511482	0.562919							reactome_CD28_dependent_Vav1_Main_Pathway	7.73008	0.0238095	0.0357346							reactome_CD28_dependent_Vav1_Main_Pathway	0	0.25843	0.362333							reactome_CD28_dependent_Vav1_Main_Pathway	-0.1704	0.300862	0.322192
reactome_CDO_in_myogenesis_Main_Pathway	0								reactome_CDO_in_myogenesis_Main_Pathway	3.46611	0.00911579	0.0212411							reactome_CDO_in_myogenesis_Main_Pathway	0									reactome_CDO_in_myogenesis_Main_Pathway	0									reactome_CDO_in_myogenesis_Main_Pathway	0
reactome_cGMP_effects_Main_Pathway	0								reactome_cGMP_effects_Main_Pathway	0									reactome_cGMP_effects_Main_Pathway	0									reactome_cGMP_effects_Main_Pathway	0									reactome_cGMP_effects_Main_Pathway	0
reactome_Chondroitin_sulfate_biosynthesis_Main_Pathway	0								reactome_Chondroitin_sulfate_biosynthesis_Main_Pathway	0									reactome_Chondroitin_sulfate_biosynthesis_Main_Pathway	0									reactome_Chondroitin_sulfate_biosynthesis_Main_Pathway	0									reactome_Chondroitin_sulfate_biosynthesis_Main_Pathway	0
reactome_Chylomicron_mediated_lipid_transport_Main_Pathway	0								reactome_Chylomicron_mediated_lipid_transport_Main_Pathway	0									reactome_Chylomicron_mediated_lipid_transport_Main_Pathway	0									reactome_Chylomicron_mediated_lipid_transport_Main_Pathway	0									reactome_Chylomicron_mediated_lipid_transport_Main_Pathway	0
reactome_Circadian_Clock_Main_Pathway	0								reactome_Circadian_Clock_Main_Pathway	0									reactome_Circadian_Clock_Main_Pathway	0									reactome_Circadian_Clock_Main_Pathway	-3.23688	0.284215	0.362333							reactome_Circadian_Clock_Main_Pathway	0
reactome_Class_A_1_Rhodopsin_like_receptors__Main_Pathway	0								reactome_Class_A_1_Rhodopsin_like_receptors__Main_Pathway	0									reactome_Class_A_1_Rhodopsin_like_receptors__Main_Pathway	0									reactome_Class_A_1_Rhodopsin_like_receptors__Main_Pathway	0									reactome_Class_A_1_Rhodopsin_like_receptors__Main_Pathway	0
reactome_Class_C_3_Metabotropic_glutamate_pheromone_receptors__Main_Pathway	0								reactome_Class_C_3_Metabotropic_glutamate_pheromone_receptors__Main_Pathway	0									reactome_Class_C_3_Metabotropic_glutamate_pheromone_receptors__Main_Pathway	0									reactome_Class_C_3_Metabotropic_glutamate_pheromone_receptors__Main_Pathway	0									reactome_Class_C_3_Metabotropic_glutamate_pheromone_receptors__Main_Pathway	0
reactome_Classical_antibody_mediated_complement_activation_Main_Pathway	0								reactome_Classical_antibody_mediated_complement_activation_Main_Pathway	0									reactome_Classical_antibody_mediated_complement_activation_Main_Pathway	0									reactome_Classical_antibody_mediated_complement_activation_Main_Pathway	0									reactome_Classical_antibody_mediated_complement_activation_Main_Pathway	0
reactome_Cleavage_of_Growing_Transcript_in_the_Termination_Region_Main_Pathway	0								reactome_Cleavage_of_Growing_Transcript_in_the_Termination_Region_Main_Pathway	8.72481	0.0238095	0.0348729							reactome_Cleavage_of_Growing_Transcript_in_the_Termination_Region_Main_Pathway	0	1	1							reactome_Cleavage_of_Growing_Transcript_in_the_Termination_Region_Main_Pathway	-0.27444	0.300862	0.362333							reactome_Cleavage_of_Growing_Transcript_in_the_Termination_Region_Main_Pathway	-0.167451	0.300862	0.322192
reactome_Cobalamin_Cbl_vitamin_B12_transport_and_metabolism_Main_Pathway	0								reactome_Cobalamin_Cbl_vitamin_B12_transport_and_metabolism_Main_Pathway	0									reactome_Cobalamin_Cbl_vitamin_B12_transport_and_metabolism_Main_Pathway	0									reactome_Cobalamin_Cbl_vitamin_B12_transport_and_metabolism_Main_Pathway	0									reactome_Cobalamin_Cbl_vitamin_B12_transport_and_metabolism_Main_Pathway	0
reactome_Common_Pathway_Main_Pathway	0								reactome_Common_Pathway_Main_Pathway	0									reactome_Common_Pathway_Main_Pathway	0									reactome_Common_Pathway_Main_Pathway	10.3183	0.00125763	0.00446032							reactome_Common_Pathway_Main_Pathway	11.0443	0.00125763	0.00481383
reactome_Constitutive_PI3K_AKT_Signaling_in_Cancer_Main_Pathway	0								reactome_Constitutive_PI3K_AKT_Signaling_in_Cancer_Main_Pathway	0	0.511482	0.562919							reactome_Constitutive_PI3K_AKT_Signaling_in_Cancer_Main_Pathway	-2.9745	0.047619	0.0651434							reactome_Constitutive_PI3K_AKT_Signaling_in_Cancer_Main_Pathway	0	0.25843	0.362333							reactome_Constitutive_PI3K_AKT_Signaling_in_Cancer_Main_Pathway	-2.26812	0.00202114	0.00481383
reactome_Constitutive_Signaling_by_NOTCH1_HD_Domain_Mutants_Main_Pathway	0								reactome_Constitutive_Signaling_by_NOTCH1_HD_Domain_Mutants_Main_Pathway	0									reactome_Constitutive_Signaling_by_NOTCH1_HD_Domain_Mutants_Main_Pathway	5.12377	0.00911579	0.0238309							reactome_Constitutive_Signaling_by_NOTCH1_HD_Domain_Mutants_Main_Pathway	-0.44725	0.284215	0.362333							reactome_Constitutive_Signaling_by_NOTCH1_HD_Domain_Mutants_Main_Pathway	0
reactome_Constitutive_Signaling_by_NOTCH1_PEST_Domain_Mutants_Main_Pathway	0								reactome_Constitutive_Signaling_by_NOTCH1_PEST_Domain_Mutants_Main_Pathway	0									reactome_Constitutive_Signaling_by_NOTCH1_PEST_Domain_Mutants_Main_Pathway	1.63525	0.00911579	0.0238309							reactome_Constitutive_Signaling_by_NOTCH1_PEST_Domain_Mutants_Main_Pathway	-1.4807	0.284215	0.362333							reactome_Constitutive_Signaling_by_NOTCH1_PEST_Domain_Mutants_Main_Pathway	0
reactome_CREB_phosphorylation_through_the_activation_of_CaMKII_Main_Pathway	0								reactome_CREB_phosphorylation_through_the_activation_of_CaMKII_Main_Pathway	0	1	1							reactome_CREB_phosphorylation_through_the_activation_of_CaMKII_Main_Pathway	0	1	1							reactome_CREB_phosphorylation_through_the_activation_of_CaMKII_Main_Pathway	0	1	1							reactome_CREB_phosphorylation_through_the_activation_of_CaMKII_Main_Pathway	0.174214	0.300862	0.322192
reactome_CREB_phosphorylation_through_the_activation_of_Ras_Main_Pathway	0								reactome_CREB_phosphorylation_through_the_activation_of_Ras_Main_Pathway	0									reactome_CREB_phosphorylation_through_the_activation_of_Ras_Main_Pathway	0									reactome_CREB_phosphorylation_through_the_activation_of_Ras_Main_Pathway	0									reactome_CREB_phosphorylation_through_the_activation_of_Ras_Main_Pathway	0
reactome_CRMPs_in_Sema3A_signaling_Main_Pathway	0								reactome_CRMPs_in_Sema3A_signaling_Main_Pathway	0									reactome_CRMPs_in_Sema3A_signaling_Main_Pathway	0									reactome_CRMPs_in_Sema3A_signaling_Main_Pathway	0									reactome_CRMPs_in_Sema3A_signaling_Main_Pathway	0
reactome_CS_DS_degradation_Main_Pathway	0								reactome_CS_DS_degradation_Main_Pathway	0									reactome_CS_DS_degradation_Main_Pathway	0									reactome_CS_DS_degradation_Main_Pathway	0									reactome_CS_DS_degradation_Main_Pathway	0
reactome_CTLA4_inhibitory_signaling_Main_Pathway	0								reactome_CTLA4_inhibitory_signaling_Main_Pathway	4.29904	0.0238095	0.0348729							reactome_CTLA4_inhibitory_signaling_Main_Pathway	0	0.511482	0.596052							reactome_CTLA4_inhibitory_signaling_Main_Pathway	0	0.25843	0.362333							reactome_CTLA4_inhibitory_signaling_Main_Pathway	-2.48413	0.00202114	0.00481383
reactome_Cyclin_A_Cdk2_associated_events_at_S_phase_entry_Main_Pathway	0								reactome_Cyclin_A_Cdk2_associated_events_at_S_phase_entry_Main_Pathway	-5.85413	0.148635	0.192514							reactome_Cyclin_A_Cdk2_associated_events_at_S_phase_entry_Main_Pathway	0	1	1							reactome_Cyclin_A_Cdk2_associated_events_at_S_phase_entry_Main_Pathway	-12.1443	0.000426239	0.0025483							reactome_Cyclin_A_Cdk2_associated_events_at_S_phase_entry_Main_Pathway	-6.29014	0.00202114	0.00481383
reactome_Cyclin_D_associated_events_in_G1_Main_Pathway	0								reactome_Cyclin_D_associated_events_in_G1_Main_Pathway	0.383138	0.714286	0.779949							reactome_Cyclin_D_associated_events_in_G1_Main_Pathway	0	1	1							reactome_Cyclin_D_associated_events_in_G1_Main_Pathway	-4.44822	0.300862	0.362333							reactome_Cyclin_D_associated_events_in_G1_Main_Pathway	-2.21005	0.00202114	0.00481383
reactome_Cyclin_E_associated_events_during_G1_S_transition_Main_Pathway	0								reactome_Cyclin_E_associated_events_during_G1_S_transition_Main_Pathway	-6.34197	0.148635	0.192514							reactome_Cyclin_E_associated_events_during_G1_S_transition_Main_Pathway	0	1	1							reactome_Cyclin_E_associated_events_during_G1_S_transition_Main_Pathway	-13.1563	0.000426239	0.0025483							reactome_Cyclin_E_associated_events_during_G1_S_transition_Main_Pathway	-6.81432	0.00202114	0.00481383
reactome_CYP2E1_reactions_Main_Pathway	0								reactome_CYP2E1_reactions_Main_Pathway	0									reactome_CYP2E1_reactions_Main_Pathway	0									reactome_CYP2E1_reactions_Main_Pathway	0									reactome_CYP2E1_reactions_Main_Pathway	0
reactome_Cytosolic_iron_sulfur_cluster_assembly_Main_Pathway	0								reactome_Cytosolic_iron_sulfur_cluster_assembly_Main_Pathway	0									reactome_Cytosolic_iron_sulfur_cluster_assembly_Main_Pathway	0									reactome_Cytosolic_iron_sulfur_cluster_assembly_Main_Pathway	0									reactome_Cytosolic_iron_sulfur_cluster_assembly_Main_Pathway	0
reactome_Cytosolic_sensors_of_pathogen_associated_DNA_Main_Pathway	0								reactome_Cytosolic_sensors_of_pathogen_associated_DNA_Main_Pathway	-2.35447	0.0238095	0.0348729							reactome_Cytosolic_sensors_of_pathogen_associated_DNA_Main_Pathway	0	0.148635	0.199311							reactome_Cytosolic_sensors_of_pathogen_associated_DNA_Main_Pathway	0	0.0199815	0.0536042							reactome_Cytosolic_sensors_of_pathogen_associated_DNA_Main_Pathway	-2.18184	0.00202114	0.00481383
reactome_DAP12_interactions_Main_Pathway	0								reactome_DAP12_interactions_Main_Pathway	0									reactome_DAP12_interactions_Main_Pathway	0									reactome_DAP12_interactions_Main_Pathway	0									reactome_DAP12_interactions_Main_Pathway	0
reactome_DAP12_signaling_Main_Pathway	0								reactome_DAP12_signaling_Main_Pathway	0	0.511482	0.562919							reactome_DAP12_signaling_Main_Pathway	3.27042	0.0238095	0.0357346							reactome_DAP12_signaling_Main_Pathway	0	0.25843	0.362333							reactome_DAP12_signaling_Main_Pathway	-0.0720925	0.300862	0.322192
reactome_DARPP_32_events_Main_Pathway	0								reactome_DARPP_32_events_Main_Pathway	4.19906	0.0238095	0.0348729							reactome_DARPP_32_events_Main_Pathway	0	1	1							reactome_DARPP_32_events_Main_Pathway	0	1	1							reactome_DARPP_32_events_Main_Pathway	0.121545	0.300862	0.322192
reactome_DCC_mediated_attractive_signaling_Main_Pathway	0								reactome_DCC_mediated_attractive_signaling_Main_Pathway	0	0.511482	0.562919							reactome_DCC_mediated_attractive_signaling_Main_Pathway	6.54084	0.0238095	0.0357346							reactome_DCC_mediated_attractive_signaling_Main_Pathway	0	0.25843	0.362333							reactome_DCC_mediated_attractive_signaling_Main_Pathway	-0.144185	0.300862	0.322192
reactome_Degradation_of_the_extracellular_matrix_Main_Pathway	0								reactome_Degradation_of_the_extracellular_matrix_Main_Pathway	0									reactome_Degradation_of_the_extracellular_matrix_Main_Pathway	0.561252	0.00911579	0.0238309							reactome_Degradation_of_the_extracellular_matrix_Main_Pathway	0									reactome_Degradation_of_the_extracellular_matrix_Main_Pathway	0
reactome_Dermatan_sulfate_biosynthesis_Main_Pathway	0								reactome_Dermatan_sulfate_biosynthesis_Main_Pathway	0									reactome_Dermatan_sulfate_biosynthesis_Main_Pathway	0									reactome_Dermatan_sulfate_biosynthesis_Main_Pathway	0									reactome_Dermatan_sulfate_biosynthesis_Main_Pathway	0
reactome_Dopamine_Neurotransmitter_Release_Cycle_Main_Pathway	0								reactome_Dopamine_Neurotransmitter_Release_Cycle_Main_Pathway	0	1	1							reactome_Dopamine_Neurotransmitter_Release_Cycle_Main_Pathway	0	1	1							reactome_Dopamine_Neurotransmitter_Release_Cycle_Main_Pathway	-3.51021	0.00812497	0.0238618							reactome_Dopamine_Neurotransmitter_Release_Cycle_Main_Pathway	-3.51021	0.00812497	0.0178687
reactome_Downregulation_of_SMAD2_3_SMAD4_transcriptional_activity_Main_Pathway	0								reactome_Downregulation_of_SMAD2_3_SMAD4_transcriptional_activity_Main_Pathway	1.25988	0.00911579	0.0212411							reactome_Downregulation_of_SMAD2_3_SMAD4_transcriptional_activity_Main_Pathway	-2.67954	0.00911579	0.0238309							reactome_Downregulation_of_SMAD2_3_SMAD4_transcriptional_activity_Main_Pathway	-0.291685	0.284215	0.362333							reactome_Downregulation_of_SMAD2_3_SMAD4_transcriptional_activity_Main_Pathway	0
reactome_Downstream_TCR_signaling_Main_Pathway	0								reactome_Downstream_TCR_signaling_Main_Pathway	4.29115	0.00911579	0.0212411							reactome_Downstream_TCR_signaling_Main_Pathway	0									reactome_Downstream_TCR_signaling_Main_Pathway	0									reactome_Downstream_TCR_signaling_Main_Pathway	0
reactome_Dual_incision_reaction_in_GG_NER_Main_Pathway	0								reactome_Dual_incision_reaction_in_GG_NER_Main_Pathway	-10.7513	0.0238095	0.0348729							reactome_Dual_incision_reaction_in_GG_NER_Main_Pathway	-3.33209	0.166667	0.221468							reactome_Dual_incision_reaction_in_GG_NER_Main_Pathway	-7.89377	0.000426239	0.0025483							reactome_Dual_incision_reaction_in_GG_NER_Main_Pathway	-4.08859	0.00202114	0.00481383
reactome_ECM_proteoglycans_Main_Pathway	0								reactome_ECM_proteoglycans_Main_Pathway	0									reactome_ECM_proteoglycans_Main_Pathway	0									reactome_ECM_proteoglycans_Main_Pathway	0									reactome_ECM_proteoglycans_Main_Pathway	0
reactome_Effects_of_PIP2_hydrolysis_Main_Pathway	0								reactome_Effects_of_PIP2_hydrolysis_Main_Pathway	0									reactome_Effects_of_PIP2_hydrolysis_Main_Pathway	3.7852	0.00911579	0.0238309							reactome_Effects_of_PIP2_hydrolysis_Main_Pathway	0									reactome_Effects_of_PIP2_hydrolysis_Main_Pathway	0
reactome_Eicosanoids_Main_Pathway	0								reactome_Eicosanoids_Main_Pathway	0									reactome_Eicosanoids_Main_Pathway	0									reactome_Eicosanoids_Main_Pathway	0									reactome_Eicosanoids_Main_Pathway	0
reactome_Elastic_fibre_formation_Main_Pathway	0								reactome_Elastic_fibre_formation_Main_Pathway	0									reactome_Elastic_fibre_formation_Main_Pathway	0									reactome_Elastic_fibre_formation_Main_Pathway	0									reactome_Elastic_fibre_formation_Main_Pathway	0
reactome_Endogenous_sterols_Main_Pathway	0								reactome_Endogenous_sterols_Main_Pathway	0									reactome_Endogenous_sterols_Main_Pathway	-2.68613	0.00911579	0.0238309							reactome_Endogenous_sterols_Main_Pathway	0									reactome_Endogenous_sterols_Main_Pathway	0
reactome_Endosomal_Sorting_Complex_Required_For_Transport_ESCRT__Main_Pathway	0								reactome_Endosomal_Sorting_Complex_Required_For_Transport_ESCRT__Main_Pathway	2.65817	0.380952	0.48188							reactome_Endosomal_Sorting_Complex_Required_For_Transport_ESCRT__Main_Pathway	3.06323	0.0238095	0.0357346							reactome_Endosomal_Sorting_Complex_Required_For_Transport_ESCRT__Main_Pathway	-0.31441	0.314737	0.367926							reactome_Endosomal_Sorting_Complex_Required_For_Transport_ESCRT__Main_Pathway	-1.93518	0.00202114	0.00481383
reactome_Endosomal_Vacuolar_Main_Pathway	0								reactome_Endosomal_Vacuolar_Main_Pathway	0									reactome_Endosomal_Vacuolar_Main_Pathway	0									reactome_Endosomal_Vacuolar_Main_Pathway	0									reactome_Endosomal_Vacuolar_Main_Pathway	0
reactome_EPH_ephrin_mediated_repulsion_of_cells_Main_Pathway	0								reactome_EPH_ephrin_mediated_repulsion_of_cells_Main_Pathway	2.2529	0.0238095	0.0348729							reactome_EPH_ephrin_mediated_repulsion_of_cells_Main_Pathway	3.50766	0.0238095	0.0357346							reactome_EPH_ephrin_mediated_repulsion_of_cells_Main_Pathway	0	0.25843	0.362333							reactome_EPH_ephrin_mediated_repulsion_of_cells_Main_Pathway	-0.0407479	0.300862	0.322192
reactome_Ephrin_signaling_Main_Pathway	0								reactome_Ephrin_signaling_Main_Pathway	5.02017	0.0238095	0.0348729							reactome_Ephrin_signaling_Main_Pathway	4.72394	0.0238095	0.0357346							reactome_Ephrin_signaling_Main_Pathway	0	0.25843	0.362333							reactome_Ephrin_signaling_Main_Pathway	-0.104134	0.300862	0.322192
reactome_ERK_MAPK_targets_Main_Pathway	0								reactome_ERK_MAPK_targets_Main_Pathway	5.31057	0.00911579	0.0212411							reactome_ERK_MAPK_targets_Main_Pathway	0									reactome_ERK_MAPK_targets_Main_Pathway	0									reactome_ERK_MAPK_targets_Main_Pathway	0
reactome_ERKs_are_inactivated_Main_Pathway	0								reactome_ERKs_are_inactivated_Main_Pathway	7.52331	0.00911579	0.0212411							reactome_ERKs_are_inactivated_Main_Pathway	0									reactome_ERKs_are_inactivated_Main_Pathway	0									reactome_ERKs_are_inactivated_Main_Pathway	0
reactome_Fatty_acids_Main_Pathway	0								reactome_Fatty_acids_Main_Pathway	0									reactome_Fatty_acids_Main_Pathway	0									reactome_Fatty_acids_Main_Pathway	0									reactome_Fatty_acids_Main_Pathway	0
reactome_FCERI_mediated_Ca_2_mobilization_Main_Pathway	0								reactome_FCERI_mediated_Ca_2_mobilization_Main_Pathway	0	1	1							reactome_FCERI_mediated_Ca_2_mobilization_Main_Pathway	0	1	1							reactome_FCERI_mediated_Ca_2_mobilization_Main_Pathway	0	1	1							reactome_FCERI_mediated_Ca_2_mobilization_Main_Pathway	0.100508	0.300862	0.322192
reactome_FCERI_mediated_MAPK_activation_Main_Pathway	0								reactome_FCERI_mediated_MAPK_activation_Main_Pathway	0	0.511482	0.562919							reactome_FCERI_mediated_MAPK_activation_Main_Pathway	3.14929	0.0238095	0.0357346							reactome_FCERI_mediated_MAPK_activation_Main_Pathway	0	0.25843	0.362333							reactome_FCERI_mediated_MAPK_activation_Main_Pathway	-0.0694224	0.300862	0.322192
reactome_FCERI_mediated_NF_kB_activation_Main_Pathway	0								reactome_FCERI_mediated_NF_kB_activation_Main_Pathway	7.64945	0.00911579	0.0212411							reactome_FCERI_mediated_NF_kB_activation_Main_Pathway	0									reactome_FCERI_mediated_NF_kB_activation_Main_Pathway	0									reactome_FCERI_mediated_NF_kB_activation_Main_Pathway	0
reactome_FCGR_activation_Main_Pathway	0								reactome_FCGR_activation_Main_Pathway	0									reactome_FCGR_activation_Main_Pathway	0									reactome_FCGR_activation_Main_Pathway	0									reactome_FCGR_activation_Main_Pathway	0
reactome_FGFR4_ligand_binding_and_activation_Main_Pathway	0								reactome_FGFR4_ligand_binding_and_activation_Main_Pathway	0									reactome_FGFR4_ligand_binding_and_activation_Main_Pathway	0									reactome_FGFR4_ligand_binding_and_activation_Main_Pathway	0									reactome_FGFR4_ligand_binding_and_activation_Main_Pathway	0
reactome_Formation_of_ATP_by_chemiosmotic_coupling_Main_Pathway	0								reactome_Formation_of_ATP_by_chemiosmotic_coupling_Main_Pathway	-2.85432	0.00911579	0.0212411							reactome_Formation_of_ATP_by_chemiosmotic_coupling_Main_Pathway	0									reactome_Formation_of_ATP_by_chemiosmotic_coupling_Main_Pathway	0									reactome_Formation_of_ATP_by_chemiosmotic_coupling_Main_Pathway	0
reactome_Formation_of_Senescence_Associated_Heterochromatin_Foci_SAHF__Main_Pathway	0								reactome_Formation_of_Senescence_Associated_Heterochromatin_Foci_SAHF__Main_Pathway	0									reactome_Formation_of_Senescence_Associated_Heterochromatin_Foci_SAHF__Main_Pathway	-4.24057	0.00911579	0.0238309							reactome_Formation_of_Senescence_Associated_Heterochromatin_Foci_SAHF__Main_Pathway	0									reactome_Formation_of_Senescence_Associated_Heterochromatin_Foci_SAHF__Main_Pathway	0
reactome_FRS2_mediated_cascade_Main_Pathway	0								reactome_FRS2_mediated_cascade_Main_Pathway	0									reactome_FRS2_mediated_cascade_Main_Pathway	0									reactome_FRS2_mediated_cascade_Main_Pathway	0									reactome_FRS2_mediated_cascade_Main_Pathway	0
reactome_G_alpha_i_signalling_events_Main_Pathway	0								reactome_G_alpha_i_signalling_events_Main_Pathway	0.701649	0.0256011	0.0364554							reactome_G_alpha_i_signalling_events_Main_Pathway	1.73005	0.0256011	0.0382281							reactome_G_alpha_i_signalling_events_Main_Pathway	0.332468	0.314737	0.367926							reactome_G_alpha_i_signalling_events_Main_Pathway	0.218011	0.0863494	0.174523
reactome_G_alpha_q_signalling_events_Main_Pathway	0								reactome_G_alpha_q_signalling_events_Main_Pathway	0.728421	0.00911579	0.0212411							reactome_G_alpha_q_signalling_events_Main_Pathway	1.52824	0.00911579	0.0238309							reactome_G_alpha_q_signalling_events_Main_Pathway	-0.0235264	0.284215	0.362333							reactome_G_alpha_q_signalling_events_Main_Pathway	0
reactome_G_alpha_s_signalling_events_Main_Pathway	0								reactome_G_alpha_s_signalling_events_Main_Pathway	-0.320219	0.00911579	0.0212411							reactome_G_alpha_s_signalling_events_Main_Pathway	2.34386	0.00911579	0.0238309							reactome_G_alpha_s_signalling_events_Main_Pathway	-0.0259837	0.299014	0.362333							reactome_G_alpha_s_signalling_events_Main_Pathway	0
reactome_G_alpha_z_signalling_events_Main_Pathway	0								reactome_G_alpha_z_signalling_events_Main_Pathway	0.473891	0.443102	0.545615							reactome_G_alpha_z_signalling_events_Main_Pathway	9.50225	0.00911579	0.0238309							reactome_G_alpha_z_signalling_events_Main_Pathway	-0.0807226	0.299014	0.362333							reactome_G_alpha_z_signalling_events_Main_Pathway	0
reactome_G_beta_gamma_signalling_through_PI3Kgamma_Main_Pathway	0								reactome_G_beta_gamma_signalling_through_PI3Kgamma_Main_Pathway	0	0.511482	0.562919							reactome_G_beta_gamma_signalling_through_PI3Kgamma_Main_Pathway	6.43943	0.0238095	0.0357346							reactome_G_beta_gamma_signalling_through_PI3Kgamma_Main_Pathway	-0.15151	0.760907	0.84021							reactome_G_beta_gamma_signalling_through_PI3Kgamma_Main_Pathway	-2.08667	0.00202114	0.00481383
reactome_G_beta_gamma_signalling_through_PLC_beta_Main_Pathway	0								reactome_G_beta_gamma_signalling_through_PLC_beta_Main_Pathway	0									reactome_G_beta_gamma_signalling_through_PLC_beta_Main_Pathway	8.04928	0.00911579	0.0238309							reactome_G_beta_gamma_signalling_through_PLC_beta_Main_Pathway	-0.189388	0.284215	0.362333							reactome_G_beta_gamma_signalling_through_PLC_beta_Main_Pathway	0
reactome_G_protein_activation_Main_Pathway	0								reactome_G_protein_activation_Main_Pathway	3.02688	0.00911579	0.0212411							reactome_G_protein_activation_Main_Pathway	5.74949	0.00911579	0.0238309							reactome_G_protein_activation_Main_Pathway	-0.162443	0.760019	0.84021							reactome_G_protein_activation_Main_Pathway	0
reactome_G0_and_Early_G1_Main_Pathway	0								reactome_G0_and_Early_G1_Main_Pathway	0									reactome_G0_and_Early_G1_Main_Pathway	0									reactome_G0_and_Early_G1_Main_Pathway	0									reactome_G0_and_Early_G1_Main_Pathway	0
reactome_Gap_junction_assembly_Main_Pathway	0								reactome_Gap_junction_assembly_Main_Pathway	0									reactome_Gap_junction_assembly_Main_Pathway	0									reactome_Gap_junction_assembly_Main_Pathway	0									reactome_Gap_junction_assembly_Main_Pathway	0
reactome_Generation_of_second_messenger_molecules_Main_Pathway	0								reactome_Generation_of_second_messenger_molecules_Main_Pathway	0									reactome_Generation_of_second_messenger_molecules_Main_Pathway	0									reactome_Generation_of_second_messenger_molecules_Main_Pathway	0									reactome_Generation_of_second_messenger_molecules_Main_Pathway	0
reactome_Glucagon_signaling_in_metabolic_regulation_Main_Pathway	0								reactome_Glucagon_signaling_in_metabolic_regulation_Main_Pathway	3.94321	0.00911579	0.0212411							reactome_Glucagon_signaling_in_metabolic_regulation_Main_Pathway	10.5023	0.00911579	0.0238309							reactome_Glucagon_signaling_in_metabolic_regulation_Main_Pathway	-0.145683	0.284215	0.362333							reactome_Glucagon_signaling_in_metabolic_regulation_Main_Pathway	0
reactome_Glucagon_type_ligand_receptors_Main_Pathway	0								reactome_Glucagon_type_ligand_receptors_Main_Pathway	4.66016	0.00911579	0.0212411							reactome_Glucagon_type_ligand_receptors_Main_Pathway	12.4118	0.00911579	0.0238309							reactome_Glucagon_type_ligand_receptors_Main_Pathway	-0.172171	0.284215	0.362333							reactome_Glucagon_type_ligand_receptors_Main_Pathway	0
reactome_Glucuronidation_Main_Pathway	0								reactome_Glucuronidation_Main_Pathway	0									reactome_Glucuronidation_Main_Pathway	0									reactome_Glucuronidation_Main_Pathway	0									reactome_Glucuronidation_Main_Pathway	0
reactome_Glutamate_Neurotransmitter_Release_Cycle_Main_Pathway	0								reactome_Glutamate_Neurotransmitter_Release_Cycle_Main_Pathway	0	1	1							reactome_Glutamate_Neurotransmitter_Release_Cycle_Main_Pathway	0	1	1							reactome_Glutamate_Neurotransmitter_Release_Cycle_Main_Pathway	-3.3152	0.00812497	0.0238618							reactome_Glutamate_Neurotransmitter_Release_Cycle_Main_Pathway	-3.3152	0.00812497	0.0178687
reactome_Glycogen_synthesis_Main_Pathway	0								reactome_Glycogen_synthesis_Main_Pathway	-11.8923	0.00911579	0.0212411							reactome_Glycogen_synthesis_Main_Pathway	-5.68068	0.00911579	0.0238309							reactome_Glycogen_synthesis_Main_Pathway	-0.516058	0.284215	0.362333							reactome_Glycogen_synthesis_Main_Pathway	0
reactome_GPVI_mediated_activation_cascade_Main_Pathway	0								reactome_GPVI_mediated_activation_cascade_Main_Pathway	-1.81993	0.047619	0.0665437							reactome_GPVI_mediated_activation_cascade_Main_Pathway	2.83436	0.0238095	0.0357346							reactome_GPVI_mediated_activation_cascade_Main_Pathway	0	1	1							reactome_GPVI_mediated_activation_cascade_Main_Pathway	-1.80137	0.128147	0.238819
reactome_Growth_hormone_receptor_signaling_Main_Pathway	0								reactome_Growth_hormone_receptor_signaling_Main_Pathway	8.65522	0.00911579	0.0212411							reactome_Growth_hormone_receptor_signaling_Main_Pathway	3.61271	0.00911579	0.0238309							reactome_Growth_hormone_receptor_signaling_Main_Pathway	0									reactome_Growth_hormone_receptor_signaling_Main_Pathway	0
reactome_HDL_mediated_lipid_transport_Main_Pathway	0								reactome_HDL_mediated_lipid_transport_Main_Pathway	0									reactome_HDL_mediated_lipid_transport_Main_Pathway	0									reactome_HDL_mediated_lipid_transport_Main_Pathway	0									reactome_HDL_mediated_lipid_transport_Main_Pathway	0
reactome_HDMs_demethylate_histones_Main_Pathway	0								reactome_HDMs_demethylate_histones_Main_Pathway	0									reactome_HDMs_demethylate_histones_Main_Pathway	0									reactome_HDMs_demethylate_histones_Main_Pathway	0									reactome_HDMs_demethylate_histones_Main_Pathway	0
reactome_Hormone_sensitive_lipase_HSL_mediated_triacylglycerol_hydrolysis_Main_Pathway	0								reactome_Hormone_sensitive_lipase_HSL_mediated_triacylglycerol_hydrolysis_Main_Pathway	0									reactome_Hormone_sensitive_lipase_HSL_mediated_triacylglycerol_hydrolysis_Main_Pathway	0									reactome_Hormone_sensitive_lipase_HSL_mediated_triacylglycerol_hydrolysis_Main_Pathway	-0.253251	0.284215	0.362333							reactome_Hormone_sensitive_lipase_HSL_mediated_triacylglycerol_hydrolysis_Main_Pathway	0
reactome_HS_GAG_biosynthesis_Main_Pathway	0								reactome_HS_GAG_biosynthesis_Main_Pathway	0									reactome_HS_GAG_biosynthesis_Main_Pathway	0									reactome_HS_GAG_biosynthesis_Main_Pathway	0									reactome_HS_GAG_biosynthesis_Main_Pathway	0
reactome_HS_GAG_degradation_Main_Pathway	0								reactome_HS_GAG_degradation_Main_Pathway	0									reactome_HS_GAG_degradation_Main_Pathway	0									reactome_HS_GAG_degradation_Main_Pathway	0									reactome_HS_GAG_degradation_Main_Pathway	0
reactome_Immunoregulatory_interactions_between_a_Lymphoid_and_a_non_Lymphoid_cell_v1	0								reactome_Immunoregulatory_interactions_between_a_Lymphoid_and_a_non_Lymphoid_cell_v1	0									reactome_Immunoregulatory_interactions_between_a_Lymphoid_and_a_non_Lymphoid_cell_v1	0									reactome_Immunoregulatory_interactions_between_a_Lymphoid_and_a_non_Lymphoid_cell_v1	0									reactome_Immunoregulatory_interactions_between_a_Lymphoid_and_a_non_Lymphoid_cell_v1	0
reactome_Initial_triggering_of_complement_Main_Pathway	0								reactome_Initial_triggering_of_complement_Main_Pathway	0									reactome_Initial_triggering_of_complement_Main_Pathway	0									reactome_Initial_triggering_of_complement_Main_Pathway	0									reactome_Initial_triggering_of_complement_Main_Pathway	0
reactome_Insulin_processing_Main_Pathway	0								reactome_Insulin_processing_Main_Pathway	0									reactome_Insulin_processing_Main_Pathway	0									reactome_Insulin_processing_Main_Pathway	0									reactome_Insulin_processing_Main_Pathway	0
reactome_Insulin_receptor_recycling_Main_Pathway	0								reactome_Insulin_receptor_recycling_Main_Pathway	0	0.148635	0.192514							reactome_Insulin_receptor_recycling_Main_Pathway	3.64877	0.0238095	0.0357346							reactome_Insulin_receptor_recycling_Main_Pathway	0	0.0199815	0.0536042							reactome_Insulin_receptor_recycling_Main_Pathway	-2.83473	0.000426239	0.00481383
reactome_Integrin_cell_surface_interactions_Main_Pathway	0								reactome_Integrin_cell_surface_interactions_Main_Pathway	4.27427	0.00911579	0.0212411							reactome_Integrin_cell_surface_interactions_Main_Pathway	0									reactome_Integrin_cell_surface_interactions_Main_Pathway	0									reactome_Integrin_cell_surface_interactions_Main_Pathway	0
reactome_Interferon_alpha_beta_signaling_Main_Pathway	0								reactome_Interferon_alpha_beta_signaling_Main_Pathway	0									reactome_Interferon_alpha_beta_signaling_Main_Pathway	0									reactome_Interferon_alpha_beta_signaling_Main_Pathway	0									reactome_Interferon_alpha_beta_signaling_Main_Pathway	0
reactome_Interferon_gamma_signaling_Main_Pathway	0								reactome_Interferon_gamma_signaling_Main_Pathway	0									reactome_Interferon_gamma_signaling_Main_Pathway	7.93091	0.00911579	0.0238309							reactome_Interferon_gamma_signaling_Main_Pathway	0									reactome_Interferon_gamma_signaling_Main_Pathway	0
reactome_Interleukin_1_signaling_Main_Pathway	0								reactome_Interleukin_1_signaling_Main_Pathway	6.18044	0.00911579	0.0212411							reactome_Interleukin_1_signaling_Main_Pathway	0									reactome_Interleukin_1_signaling_Main_Pathway	0									reactome_Interleukin_1_signaling_Main_Pathway	0
reactome_Interleukin_2_signaling_Main_Pathway	0								reactome_Interleukin_2_signaling_Main_Pathway	0									reactome_Interleukin_2_signaling_Main_Pathway	0									reactome_Interleukin_2_signaling_Main_Pathway	0									reactome_Interleukin_2_signaling_Main_Pathway	0
reactome_Interleukin_7_signaling_Main_Pathway	0								reactome_Interleukin_7_signaling_Main_Pathway	0									reactome_Interleukin_7_signaling_Main_Pathway	0									reactome_Interleukin_7_signaling_Main_Pathway	0									reactome_Interleukin_7_signaling_Main_Pathway	0
reactome_Interleukin_receptor_SHC_signaling_Main_Pathway	0								reactome_Interleukin_receptor_SHC_signaling_Main_Pathway	0									reactome_Interleukin_receptor_SHC_signaling_Main_Pathway	0									reactome_Interleukin_receptor_SHC_signaling_Main_Pathway	0									reactome_Interleukin_receptor_SHC_signaling_Main_Pathway	0
reactome_Intrinsic_Pathway_Main_Pathway	0								reactome_Intrinsic_Pathway_Main_Pathway	0									reactome_Intrinsic_Pathway_Main_Pathway	0									reactome_Intrinsic_Pathway_Main_Pathway	0									reactome_Intrinsic_Pathway_Main_Pathway	0
reactome_IRF3_mediated_induction_of_type_I_IFN_Main_Pathway	0								reactome_IRF3_mediated_induction_of_type_I_IFN_Main_Pathway	-4.31654	0.00911579	0.0212411							reactome_IRF3_mediated_induction_of_type_I_IFN_Main_Pathway	0									reactome_IRF3_mediated_induction_of_type_I_IFN_Main_Pathway	0									reactome_IRF3_mediated_induction_of_type_I_IFN_Main_Pathway	0
reactome_Iron_uptake_and_transport_Main_Pathway	0								reactome_Iron_uptake_and_transport_Main_Pathway	8.82602	0.00911579	0.0212411							reactome_Iron_uptake_and_transport_Main_Pathway	0									reactome_Iron_uptake_and_transport_Main_Pathway	4.82935	0.00125763	0.00446032							reactome_Iron_uptake_and_transport_Main_Pathway	7.17119	0.00125763	0.00481383
reactome_Keratan_sulfate_biosynthesis_Main_Pathway	0								reactome_Keratan_sulfate_biosynthesis_Main_Pathway	0									reactome_Keratan_sulfate_biosynthesis_Main_Pathway	0									reactome_Keratan_sulfate_biosynthesis_Main_Pathway	0									reactome_Keratan_sulfate_biosynthesis_Main_Pathway	0
reactome_Kinesins_Main_Pathway	0								reactome_Kinesins_Main_Pathway	0									reactome_Kinesins_Main_Pathway	0									reactome_Kinesins_Main_Pathway	0									reactome_Kinesins_Main_Pathway	0
reactome_KSRP_destabilizes_mRNA_Main_Pathway	0								reactome_KSRP_destabilizes_mRNA_Main_Pathway	4.82696	0.0238095	0.0348729							reactome_KSRP_destabilizes_mRNA_Main_Pathway	0	0.511482	0.596052							reactome_KSRP_destabilizes_mRNA_Main_Pathway	-3.6401	0.000426239	0.0025483							reactome_KSRP_destabilizes_mRNA_Main_Pathway	-3.06863	0.00202114	0.00481383
reactome_Laminin_interactions_Main_Pathway	0								reactome_Laminin_interactions_Main_Pathway	0									reactome_Laminin_interactions_Main_Pathway	-4.2069	0.00911579	0.0238309							reactome_Laminin_interactions_Main_Pathway	0									reactome_Laminin_interactions_Main_Pathway	0
reactome_Ligand_gated_ion_channel_transport_Main_Pathway	0								reactome_Ligand_gated_ion_channel_transport_Main_Pathway	0									reactome_Ligand_gated_ion_channel_transport_Main_Pathway	0									reactome_Ligand_gated_ion_channel_transport_Main_Pathway	0									reactome_Ligand_gated_ion_channel_transport_Main_Pathway	0
reactome_Membrane_binding_and_targetting_of_GAG_proteins_Main_Pathway	0								reactome_Membrane_binding_and_targetting_of_GAG_proteins_Main_Pathway	0	1	1							reactome_Membrane_binding_and_targetting_of_GAG_proteins_Main_Pathway	0	1	1							reactome_Membrane_binding_and_targetting_of_GAG_proteins_Main_Pathway	-0.609886	0.300862	0.362333							reactome_Membrane_binding_and_targetting_of_GAG_proteins_Main_Pathway	-4.9259	0.00202114	0.00481383
reactome_MicroRNA_miRNA_biogenesis_Main_Pathway	0								reactome_MicroRNA_miRNA_biogenesis_Main_Pathway	-4.99605	0.00755598	0.0212411							reactome_MicroRNA_miRNA_biogenesis_Main_Pathway	1.81152	0.443102	0.575772							reactome_MicroRNA_miRNA_biogenesis_Main_Pathway	-4.99605	0.000240314	0.0025483							reactome_MicroRNA_miRNA_biogenesis_Main_Pathway	0
reactome_Miscellaneous_substrates_Main_Pathway	0								reactome_Miscellaneous_substrates_Main_Pathway	0									reactome_Miscellaneous_substrates_Main_Pathway	0									reactome_Miscellaneous_substrates_Main_Pathway	0									reactome_Miscellaneous_substrates_Main_Pathway	0
reactome_Molecules_associated_with_elastic_fibres_Main_Pathway	0								reactome_Molecules_associated_with_elastic_fibres_Main_Pathway	0									reactome_Molecules_associated_with_elastic_fibres_Main_Pathway	3.13751	0.00911579	0.0238309							reactome_Molecules_associated_with_elastic_fibres_Main_Pathway	2.43833	0.299014	0.362333							reactome_Molecules_associated_with_elastic_fibres_Main_Pathway	0
reactome_mRNA_decay_by_3_to_5_exoribonuclease_Main_Pathway	0								reactome_mRNA_decay_by_3_to_5_exoribonuclease_Main_Pathway	7.45984	0.00911579	0.0212411							reactome_mRNA_decay_by_3_to_5_exoribonuclease_Main_Pathway	0									reactome_mRNA_decay_by_3_to_5_exoribonuclease_Main_Pathway	-5.6256	0.000240314	0.0025483							reactome_mRNA_decay_by_3_to_5_exoribonuclease_Main_Pathway	0
reactome_mRNA_decay_by_5_to_3_exoribonuclease_Main_Pathway	0								reactome_mRNA_decay_by_5_to_3_exoribonuclease_Main_Pathway	0									reactome_mRNA_decay_by_5_to_3_exoribonuclease_Main_Pathway	-0.13128	0.443102	0.575772							reactome_mRNA_decay_by_5_to_3_exoribonuclease_Main_Pathway	0									reactome_mRNA_decay_by_5_to_3_exoribonuclease_Main_Pathway	0
reactome_MyD88_Mal_cascade_initiated_on_plasma_membrane_Main_Pathway	0								reactome_MyD88_Mal_cascade_initiated_on_plasma_membrane_Main_Pathway	0									reactome_MyD88_Mal_cascade_initiated_on_plasma_membrane_Main_Pathway	0									reactome_MyD88_Mal_cascade_initiated_on_plasma_membrane_Main_Pathway	0									reactome_MyD88_Mal_cascade_initiated_on_plasma_membrane_Main_Pathway	0
reactome_Na_Cl_dependent_neurotransmitter_transporters_Main_Pathway	0								reactome_Na_Cl_dependent_neurotransmitter_transporters_Main_Pathway	0									reactome_Na_Cl_dependent_neurotransmitter_transporters_Main_Pathway	0									reactome_Na_Cl_dependent_neurotransmitter_transporters_Main_Pathway	0									reactome_Na_Cl_dependent_neurotransmitter_transporters_Main_Pathway	0
reactome_NCAM_signaling_for_neurite_out_growth_Main_Pathway	0								reactome_NCAM_signaling_for_neurite_out_growth_Main_Pathway	-3.19321	0.00911579	0.0212411							reactome_NCAM_signaling_for_neurite_out_growth_Main_Pathway	0									reactome_NCAM_signaling_for_neurite_out_growth_Main_Pathway	0									reactome_NCAM_signaling_for_neurite_out_growth_Main_Pathway	0
reactome_NCAM1_interactions_Main_Pathway	0								reactome_NCAM1_interactions_Main_Pathway	0									reactome_NCAM1_interactions_Main_Pathway	0									reactome_NCAM1_interactions_Main_Pathway	0									reactome_NCAM1_interactions_Main_Pathway	0
reactome_Negative_regulation_of_FGFR_signaling_Main_Pathway	0								reactome_Negative_regulation_of_FGFR_signaling_Main_Pathway	0									reactome_Negative_regulation_of_FGFR_signaling_Main_Pathway	0									reactome_Negative_regulation_of_FGFR_signaling_Main_Pathway	-0.304943	0.284215	0.362333							reactome_Negative_regulation_of_FGFR_signaling_Main_Pathway	0
reactome_Nephrin_interactions_Main_Pathway	0								reactome_Nephrin_interactions_Main_Pathway	8.56728	0.0238095	0.0348729							reactome_Nephrin_interactions_Main_Pathway	5.18887	0.0238095	0.0357346							reactome_Nephrin_interactions_Main_Pathway	3.01439	0.0003996	0.0025483							reactome_Nephrin_interactions_Main_Pathway	-1.6218	0.00202114	0.00481383
reactome_NF_kB_is_activated_and_signals_survival_Main_Pathway	0								reactome_NF_kB_is_activated_and_signals_survival_Main_Pathway	14.066	0.00911579	0.0212411							reactome_NF_kB_is_activated_and_signals_survival_Main_Pathway	0									reactome_NF_kB_is_activated_and_signals_survival_Main_Pathway	-0.516058	0.284215	0.362333							reactome_NF_kB_is_activated_and_signals_survival_Main_Pathway	0
reactome_NICD_traffics_to_nucleus_Main_Pathway	0								reactome_NICD_traffics_to_nucleus_Main_Pathway	0									reactome_NICD_traffics_to_nucleus_Main_Pathway	0									reactome_NICD_traffics_to_nucleus_Main_Pathway	0									reactome_NICD_traffics_to_nucleus_Main_Pathway	0
reactome_NOD1_2_Signaling_Pathway_Main_Pathway	0								reactome_NOD1_2_Signaling_Pathway_Main_Pathway	3.55697	0.00911579	0.0212411							reactome_NOD1_2_Signaling_Pathway_Main_Pathway	0									reactome_NOD1_2_Signaling_Pathway_Main_Pathway	0									reactome_NOD1_2_Signaling_Pathway_Main_Pathway	0
reactome_Norepinephrine_Neurotransmitter_Release_Cycle_Main_Pathway	0								reactome_Norepinephrine_Neurotransmitter_Release_Cycle_Main_Pathway	0	1	1							reactome_Norepinephrine_Neurotransmitter_Release_Cycle_Main_Pathway	0	1	1							reactome_Norepinephrine_Neurotransmitter_Release_Cycle_Main_Pathway	-3.51021	0.00812497	0.0238618							reactome_Norepinephrine_Neurotransmitter_Release_Cycle_Main_Pathway	-3.51021	0.00812497	0.0178687
reactome_NOTCH1_Intracellular_Domain_Regulates_Transcription_Main_Pathway	0								reactome_NOTCH1_Intracellular_Domain_Regulates_Transcription_Main_Pathway	0									reactome_NOTCH1_Intracellular_Domain_Regulates_Transcription_Main_Pathway	0									reactome_NOTCH1_Intracellular_Domain_Regulates_Transcription_Main_Pathway	-1.93314	0.284215	0.362333							reactome_NOTCH1_Intracellular_Domain_Regulates_Transcription_Main_Pathway	0
reactome_NOTCH2_Activation_and_Transmission_of_Signal_to_the_Nucleus_Main_Pathway	0								reactome_NOTCH2_Activation_and_Transmission_of_Signal_to_the_Nucleus_Main_Pathway	0									reactome_NOTCH2_Activation_and_Transmission_of_Signal_to_the_Nucleus_Main_Pathway	3.65984	0.00911579	0.0238309							reactome_NOTCH2_Activation_and_Transmission_of_Signal_to_the_Nucleus_Main_Pathway	-0.319464	0.284215	0.362333							reactome_NOTCH2_Activation_and_Transmission_of_Signal_to_the_Nucleus_Main_Pathway	0
reactome_NRIF_signals_cell_death_from_the_nucleus_Main_Pathway	0								reactome_NRIF_signals_cell_death_from_the_nucleus_Main_Pathway	7.3382	0.00911579	0.0212411							reactome_NRIF_signals_cell_death_from_the_nucleus_Main_Pathway	0									reactome_NRIF_signals_cell_death_from_the_nucleus_Main_Pathway	-0.44725	0.284215	0.362333							reactome_NRIF_signals_cell_death_from_the_nucleus_Main_Pathway	0
reactome_Nuclear_Receptor_transcription_Main_Pathway	0								reactome_Nuclear_Receptor_transcription_Main_Pathway	0									reactome_Nuclear_Receptor_transcription_Main_Pathway	0									reactome_Nuclear_Receptor_transcription_Main_Pathway	0									reactome_Nuclear_Receptor_transcription_Main_Pathway	0
reactome_Nuclear_signaling_by_ERBB4_Main_Pathway	0								reactome_Nuclear_signaling_by_ERBB4_Main_Pathway	0									reactome_Nuclear_signaling_by_ERBB4_Main_Pathway	0									reactome_Nuclear_signaling_by_ERBB4_Main_Pathway	-0.321935	0.284215	0.362333							reactome_Nuclear_signaling_by_ERBB4_Main_Pathway	0
reactome_O_glycosylation_of_TSR_domain_containing_proteins_Main_Pathway	0								reactome_O_glycosylation_of_TSR_domain_containing_proteins_Main_Pathway	0									reactome_O_glycosylation_of_TSR_domain_containing_proteins_Main_Pathway	0									reactome_O_glycosylation_of_TSR_domain_containing_proteins_Main_Pathway	0									reactome_O_glycosylation_of_TSR_domain_containing_proteins_Main_Pathway	0
reactome_Olfactory_Signaling_Pathway_Main_Pathway	0								reactome_Olfactory_Signaling_Pathway_Main_Pathway	0									reactome_Olfactory_Signaling_Pathway_Main_Pathway	0.192831	0.00911579	0.0238309							reactome_Olfactory_Signaling_Pathway_Main_Pathway	0									reactome_Olfactory_Signaling_Pathway_Main_Pathway	0
reactome_Oncogene_Induced_Senescence_Main_Pathway	0								reactome_Oncogene_Induced_Senescence_Main_Pathway	0									reactome_Oncogene_Induced_Senescence_Main_Pathway	0									reactome_Oncogene_Induced_Senescence_Main_Pathway	-0.304943	0.284215	0.362333							reactome_Oncogene_Induced_Senescence_Main_Pathway	0
reactome_Oxidative_Stress_Induced_Senescence_Main_Pathway	0								reactome_Oxidative_Stress_Induced_Senescence_Main_Pathway	0									reactome_Oxidative_Stress_Induced_Senescence_Main_Pathway	0									reactome_Oxidative_Stress_Induced_Senescence_Main_Pathway	-0.165648	0.284215	0.362333							reactome_Oxidative_Stress_Induced_Senescence_Main_Pathway	0
reactome_Oxygen_dependent_proline_hydroxylation_of_Hypoxia_inducible_Factor_Alpha_Main_Pathway	0								reactome_Oxygen_dependent_proline_hydroxylation_of_Hypoxia_inducible_Factor_Alpha_Main_Pathway	0									reactome_Oxygen_dependent_proline_hydroxylation_of_Hypoxia_inducible_Factor_Alpha_Main_Pathway	0									reactome_Oxygen_dependent_proline_hydroxylation_of_Hypoxia_inducible_Factor_Alpha_Main_Pathway	-0.44725	0.284215	0.362333							reactome_Oxygen_dependent_proline_hydroxylation_of_Hypoxia_inducible_Factor_Alpha_Main_Pathway	0
reactome_P2Y_receptors_Main_Pathway	0								reactome_P2Y_receptors_Main_Pathway	0									reactome_P2Y_receptors_Main_Pathway	0									reactome_P2Y_receptors_Main_Pathway	0									reactome_P2Y_receptors_Main_Pathway	0
reactome_p75NTR_recruits_signalling_complexes_Main_Pathway	0								reactome_p75NTR_recruits_signalling_complexes_Main_Pathway	8.46716	0.00911579	0.0212411							reactome_p75NTR_recruits_signalling_complexes_Main_Pathway	0									reactome_p75NTR_recruits_signalling_complexes_Main_Pathway	-0.516058	0.284215	0.362333							reactome_p75NTR_recruits_signalling_complexes_Main_Pathway	0
reactome_PCP_CE_Main_Pathway	0								reactome_PCP_CE_Main_Pathway	0	0.511482	0.562919							reactome_PCP_CE_Main_Pathway	8.09818	0.0238095	0.0357346							reactome_PCP_CE_Main_Pathway	0	0.25843	0.362333							reactome_PCP_CE_Main_Pathway	-0.178515	0.300862	0.322192
reactome_PD_1_signaling_Main_Pathway	0								reactome_PD_1_signaling_Main_Pathway	0									reactome_PD_1_signaling_Main_Pathway	0									reactome_PD_1_signaling_Main_Pathway	0									reactome_PD_1_signaling_Main_Pathway	0
reactome_PECAM1_interactions_Main_Pathway	0								reactome_PECAM1_interactions_Main_Pathway	0									reactome_PECAM1_interactions_Main_Pathway	0									reactome_PECAM1_interactions_Main_Pathway	0									reactome_PECAM1_interactions_Main_Pathway	0
reactome_Phagosomal_maturation_early_endosomal_stage__Main_Pathway	0								reactome_Phagosomal_maturation_early_endosomal_stage__Main_Pathway	0	0.148635	0.192514							reactome_Phagosomal_maturation_early_endosomal_stage__Main_Pathway	2.70893	0.0238095	0.0357346							reactome_Phagosomal_maturation_early_endosomal_stage__Main_Pathway	0	0.0199815	0.0536042							reactome_Phagosomal_maturation_early_endosomal_stage__Main_Pathway	-2.10457	0.000426239	0.00481383
reactome_Phospholipase_C_mediated_cascade_Main_Pathway	0								reactome_Phospholipase_C_mediated_cascade_Main_Pathway	0									reactome_Phospholipase_C_mediated_cascade_Main_Pathway	0									reactome_Phospholipase_C_mediated_cascade_Main_Pathway	0									reactome_Phospholipase_C_mediated_cascade_Main_Pathway	0
reactome_Phosphorylation_of_CD3_and_TCR_zeta_chains_Main_Pathway	0								reactome_Phosphorylation_of_CD3_and_TCR_zeta_chains_Main_Pathway	0									reactome_Phosphorylation_of_CD3_and_TCR_zeta_chains_Main_Pathway	0									reactome_Phosphorylation_of_CD3_and_TCR_zeta_chains_Main_Pathway	0									reactome_Phosphorylation_of_CD3_and_TCR_zeta_chains_Main_Pathway	0
reactome_PI_3K_cascade_Main_Pathway	0								reactome_PI_3K_cascade_Main_Pathway	0									reactome_PI_3K_cascade_Main_Pathway	0									reactome_PI_3K_cascade_Main_Pathway	0									reactome_PI_3K_cascade_Main_Pathway	0
reactome_PKA_activation_in_glucagon_signalling_Main_Pathway	0								reactome_PKA_activation_in_glucagon_signalling_Main_Pathway	6.0308	0.00911579	0.0212411							reactome_PKA_activation_in_glucagon_signalling_Main_Pathway	6.59261	0.00911579	0.0238309							reactome_PKA_activation_in_glucagon_signalling_Main_Pathway	0									reactome_PKA_activation_in_glucagon_signalling_Main_Pathway	0
reactome_Platelet_sensitization_by_LDL_Main_Pathway	0								reactome_Platelet_sensitization_by_LDL_Main_Pathway	5.31057	0.00911579	0.0212411							reactome_Platelet_sensitization_by_LDL_Main_Pathway	0									reactome_Platelet_sensitization_by_LDL_Main_Pathway	0									reactome_Platelet_sensitization_by_LDL_Main_Pathway	0
reactome_PLC_beta_mediated_events_Main_Pathway	0								reactome_PLC_beta_mediated_events_Main_Pathway	5.65017	0.00911579	0.0212411							reactome_PLC_beta_mediated_events_Main_Pathway	0									reactome_PLC_beta_mediated_events_Main_Pathway	-0.0507107	0.284215	0.362333							reactome_PLC_beta_mediated_events_Main_Pathway	0
reactome_Polo_like_kinase_mediated_events_Main_Pathway	0								reactome_Polo_like_kinase_mediated_events_Main_Pathway	0									reactome_Polo_like_kinase_mediated_events_Main_Pathway	0									reactome_Polo_like_kinase_mediated_events_Main_Pathway	-5.24034	0.000240314	0.0025483							reactome_Polo_like_kinase_mediated_events_Main_Pathway	0
reactome_Post_chaperonin_tubulin_folding_Main_Pathway	0								reactome_Post_chaperonin_tubulin_folding_Main_Pathway	9.64847	0.00911579	0.0212411							reactome_Post_chaperonin_tubulin_folding_Main_Pathway	1.16811	0.00911579	0.0238309							reactome_Post_chaperonin_tubulin_folding_Main_Pathway	0									reactome_Post_chaperonin_tubulin_folding_Main_Pathway	0
reactome_PPARA_activates_gene_expression_Main_Pathway	0								reactome_PPARA_activates_gene_expression_Main_Pathway	0	1	1							reactome_PPARA_activates_gene_expression_Main_Pathway	0	1	1							reactome_PPARA_activates_gene_expression_Main_Pathway	0	1	1							reactome_PPARA_activates_gene_expression_Main_Pathway	-0.405786	0.300862	0.322192
reactome_Pre_NOTCH_Processing_in_Golgi_Main_Pathway	0								reactome_Pre_NOTCH_Processing_in_Golgi_Main_Pathway	0									reactome_Pre_NOTCH_Processing_in_Golgi_Main_Pathway	0									reactome_Pre_NOTCH_Processing_in_Golgi_Main_Pathway	-0.302763	0.284215	0.362333							reactome_Pre_NOTCH_Processing_in_Golgi_Main_Pathway	0
reactome_Presynaptic_function_of_Kainate_receptors_Main_Pathway	0								reactome_Presynaptic_function_of_Kainate_receptors_Main_Pathway	0									reactome_Presynaptic_function_of_Kainate_receptors_Main_Pathway	7.66598	0.00911579	0.0238309							reactome_Presynaptic_function_of_Kainate_receptors_Main_Pathway	-0.180369	0.284215	0.362333							reactome_Presynaptic_function_of_Kainate_receptors_Main_Pathway	0
reactome_Processing_of_Intronless_Pre_mRNAs_Main_Pathway	0								reactome_Processing_of_Intronless_Pre_mRNAs_Main_Pathway	0									reactome_Processing_of_Intronless_Pre_mRNAs_Main_Pathway	0									reactome_Processing_of_Intronless_Pre_mRNAs_Main_Pathway	-0.646894	0.284215	0.362333							reactome_Processing_of_Intronless_Pre_mRNAs_Main_Pathway	0
reactome_Prolactin_receptor_signaling_Main_Pathway	0								reactome_Prolactin_receptor_signaling_Main_Pathway	0									reactome_Prolactin_receptor_signaling_Main_Pathway	0									reactome_Prolactin_receptor_signaling_Main_Pathway	0									reactome_Prolactin_receptor_signaling_Main_Pathway	0
reactome_Prostacyclin_signalling_through_prostacyclin_receptor_Main_Pathway	0								reactome_Prostacyclin_signalling_through_prostacyclin_receptor_Main_Pathway	5.39598	0.00911579	0.0212411							reactome_Prostacyclin_signalling_through_prostacyclin_receptor_Main_Pathway	14.3716	0.00911579	0.0238309							reactome_Prostacyclin_signalling_through_prostacyclin_receptor_Main_Pathway	-0.199356	0.284215	0.362333							reactome_Prostacyclin_signalling_through_prostacyclin_receptor_Main_Pathway	0
reactome_Pyrimidine_catabolism_Main_Pathway	0								reactome_Pyrimidine_catabolism_Main_Pathway	10.5938	0.00911579	0.0212411							reactome_Pyrimidine_catabolism_Main_Pathway	6.1045	0.00911579	0.0238309							reactome_Pyrimidine_catabolism_Main_Pathway	0									reactome_Pyrimidine_catabolism_Main_Pathway	0
reactome_Ras_activation_uopn_Ca2_infux_through_NMDA_receptor_Main_Pathway	0								reactome_Ras_activation_uopn_Ca2_infux_through_NMDA_receptor_Main_Pathway	0	1	1							reactome_Ras_activation_uopn_Ca2_infux_through_NMDA_receptor_Main_Pathway	0	1	1							reactome_Ras_activation_uopn_Ca2_infux_through_NMDA_receptor_Main_Pathway	0	1	1							reactome_Ras_activation_uopn_Ca2_infux_through_NMDA_receptor_Main_Pathway	0.153718	0.300862	0.322192
reactome_Receptor_ligand_binding_initiates_the_second_proteolytic_cleavage_of_Notch_receptor_Main_Pathway	0								reactome_Receptor_ligand_binding_initiates_the_second_proteolytic_cleavage_of_Notch_receptor_Main_Pathway	0									reactome_Receptor_ligand_binding_initiates_the_second_proteolytic_cleavage_of_Notch_receptor_Main_Pathway	5.48976	0.00911579	0.0238309							reactome_Receptor_ligand_binding_initiates_the_second_proteolytic_cleavage_of_Notch_receptor_Main_Pathway	-0.479196	0.284215	0.362333							reactome_Receptor_ligand_binding_initiates_the_second_proteolytic_cleavage_of_Notch_receptor_Main_Pathway	0
reactome_Recycling_of_bile_acids_and_salts_Main_Pathway	0								reactome_Recycling_of_bile_acids_and_salts_Main_Pathway	0									reactome_Recycling_of_bile_acids_and_salts_Main_Pathway	0									reactome_Recycling_of_bile_acids_and_salts_Main_Pathway	0									reactome_Recycling_of_bile_acids_and_salts_Main_Pathway	0
reactome_Regulation_of_AMPK_activity_via_LKB1_Main_Pathway	0								reactome_Regulation_of_AMPK_activity_via_LKB1_Main_Pathway	7.5989	0.00911579	0.0212411							reactome_Regulation_of_AMPK_activity_via_LKB1_Main_Pathway	0									reactome_Regulation_of_AMPK_activity_via_LKB1_Main_Pathway	0									reactome_Regulation_of_AMPK_activity_via_LKB1_Main_Pathway	0
reactome_Regulation_of_Complement_cascade_Main_Pathway	0								reactome_Regulation_of_Complement_cascade_Main_Pathway	0									reactome_Regulation_of_Complement_cascade_Main_Pathway	0									reactome_Regulation_of_Complement_cascade_Main_Pathway	0									reactome_Regulation_of_Complement_cascade_Main_Pathway	0
reactome_regulation_of_FZD_by_ubiquitination_Main_Pathway	0								reactome_regulation_of_FZD_by_ubiquitination_Main_Pathway	0									reactome_regulation_of_FZD_by_ubiquitination_Main_Pathway	0									reactome_regulation_of_FZD_by_ubiquitination_Main_Pathway	-0.319464	0.284215	0.362333							reactome_regulation_of_FZD_by_ubiquitination_Main_Pathway	0
reactome_Regulation_of_IFNA_signaling_Main_Pathway	0								reactome_Regulation_of_IFNA_signaling_Main_Pathway	4.83395	0.00911579	0.0212411							reactome_Regulation_of_IFNA_signaling_Main_Pathway	3.22002	0.00911579	0.0238309							reactome_Regulation_of_IFNA_signaling_Main_Pathway	0									reactome_Regulation_of_IFNA_signaling_Main_Pathway	0
reactome_Regulation_of_IFNG_signaling_Main_Pathway	0								reactome_Regulation_of_IFNG_signaling_Main_Pathway	9.26506	0.00911579	0.0212411							reactome_Regulation_of_IFNG_signaling_Main_Pathway	6.17171	0.00911579	0.0238309							reactome_Regulation_of_IFNG_signaling_Main_Pathway	0									reactome_Regulation_of_IFNG_signaling_Main_Pathway	0
reactome_Regulation_of_IGF_Activity_by_IGFBP_Main_Pathway	0								reactome_Regulation_of_IGF_Activity_by_IGFBP_Main_Pathway	0									reactome_Regulation_of_IGF_Activity_by_IGFBP_Main_Pathway	0									reactome_Regulation_of_IGF_Activity_by_IGFBP_Main_Pathway	0									reactome_Regulation_of_IGF_Activity_by_IGFBP_Main_Pathway	0
reactome_Regulation_of_innate_immune_responses_to_cytosolic_DNA_Main_Pathway	0								reactome_Regulation_of_innate_immune_responses_to_cytosolic_DNA_Main_Pathway	0									reactome_Regulation_of_innate_immune_responses_to_cytosolic_DNA_Main_Pathway	0									reactome_Regulation_of_innate_immune_responses_to_cytosolic_DNA_Main_Pathway	-0.609886	0.284215	0.362333							reactome_Regulation_of_innate_immune_responses_to_cytosolic_DNA_Main_Pathway	0
reactome_Regulation_of_KIT_signaling_Main_Pathway	0								reactome_Regulation_of_KIT_signaling_Main_Pathway	0									reactome_Regulation_of_KIT_signaling_Main_Pathway	0									reactome_Regulation_of_KIT_signaling_Main_Pathway	0									reactome_Regulation_of_KIT_signaling_Main_Pathway	0
reactome_Regulation_of_lipid_metabolism_by_Peroxisome_proliferator_activated_receptor_alpha_PPARalpha__Main_Pathway	0								reactome_Regulation_of_lipid_metabolism_by_Peroxisome_proliferator_activated_receptor_alpha_PPARalpha__Main_Pathway	0									reactome_Regulation_of_lipid_metabolism_by_Peroxisome_proliferator_activated_receptor_alpha_PPARalpha__Main_Pathway	0									reactome_Regulation_of_lipid_metabolism_by_Peroxisome_proliferator_activated_receptor_alpha_PPARalpha__Main_Pathway	0									reactome_Regulation_of_lipid_metabolism_by_Peroxisome_proliferator_activated_receptor_alpha_PPARalpha__Main_Pathway	0
reactome_Retinoid_metabolism_and_transport_Main_Pathway	0								reactome_Retinoid_metabolism_and_transport_Main_Pathway	0									reactome_Retinoid_metabolism_and_transport_Main_Pathway	0									reactome_Retinoid_metabolism_and_transport_Main_Pathway	0									reactome_Retinoid_metabolism_and_transport_Main_Pathway	0
reactome_Retrograde_neurotrophin_signalling_Main_Pathway	0								reactome_Retrograde_neurotrophin_signalling_Main_Pathway	0									reactome_Retrograde_neurotrophin_signalling_Main_Pathway	0									reactome_Retrograde_neurotrophin_signalling_Main_Pathway	0									reactome_Retrograde_neurotrophin_signalling_Main_Pathway	0
reactome_RIG_I_MDA5_mediated_induction_of_IFN_alpha_beta_pathways_Main_Pathway	0								reactome_RIG_I_MDA5_mediated_induction_of_IFN_alpha_beta_pathways_Main_Pathway	0									reactome_RIG_I_MDA5_mediated_induction_of_IFN_alpha_beta_pathways_Main_Pathway	0									reactome_RIG_I_MDA5_mediated_induction_of_IFN_alpha_beta_pathways_Main_Pathway	0									reactome_RIG_I_MDA5_mediated_induction_of_IFN_alpha_beta_pathways_Main_Pathway	0
reactome_RIP_mediated_NFkB_activation_via_ZBP1_Main_Pathway	0								reactome_RIP_mediated_NFkB_activation_via_ZBP1_Main_Pathway	3.46596	0.00911579	0.0212411							reactome_RIP_mediated_NFkB_activation_via_ZBP1_Main_Pathway	0									reactome_RIP_mediated_NFkB_activation_via_ZBP1_Main_Pathway	0									reactome_RIP_mediated_NFkB_activation_via_ZBP1_Main_Pathway	0
reactome_RNA_Polymerase_I_Promoter_Escape_Main_Pathway	0								reactome_RNA_Polymerase_I_Promoter_Escape_Main_Pathway	-2.62426	0.148635	0.192514							reactome_RNA_Polymerase_I_Promoter_Escape_Main_Pathway	0	1	1							reactome_RNA_Polymerase_I_Promoter_Escape_Main_Pathway	-5.44398	0.000426239	0.0025483							reactome_RNA_Polymerase_I_Promoter_Escape_Main_Pathway	-2.81972	0.00202114	0.00481383
reactome_RNA_Polymerase_I_Transcription_Initiation_Main_Pathway	0								reactome_RNA_Polymerase_I_Transcription_Initiation_Main_Pathway	-0.181223	1	1							reactome_RNA_Polymerase_I_Transcription_Initiation_Main_Pathway	2.18709	0.0952381	0.128688							reactome_RNA_Polymerase_I_Transcription_Initiation_Main_Pathway	-3.43208	0.000426239	0.0025483							reactome_RNA_Polymerase_I_Transcription_Initiation_Main_Pathway	-1.77765	0.00202114	0.00481383
reactome_RNA_Polymerase_I_Transcription_Termination_Main_Pathway	0								reactome_RNA_Polymerase_I_Transcription_Termination_Main_Pathway	-2.53679	0.148635	0.192514							reactome_RNA_Polymerase_I_Transcription_Termination_Main_Pathway	0	1	1							reactome_RNA_Polymerase_I_Transcription_Termination_Main_Pathway	-5.26252	0.000426239	0.0025483							reactome_RNA_Polymerase_I_Transcription_Termination_Main_Pathway	-2.72573	0.00202114	0.00481383
reactome_RNA_Polymerase_III_Abortive_And_Retractive_Initiation_Main_Pathway	0								reactome_RNA_Polymerase_III_Abortive_And_Retractive_Initiation_Main_Pathway	-3.98984	0.0256011	0.0364554							reactome_RNA_Polymerase_III_Abortive_And_Retractive_Initiation_Main_Pathway	2.84587	0.166667	0.221468							reactome_RNA_Polymerase_III_Abortive_And_Retractive_Initiation_Main_Pathway	-3.98984	0.000426239	0.0025483							reactome_RNA_Polymerase_III_Abortive_And_Retractive_Initiation_Main_Pathway	-3.39768	0.00202114	0.00481383
reactome_RNA_Polymerase_III_Chain_Elongation_Main_Pathway	0								reactome_RNA_Polymerase_III_Chain_Elongation_Main_Pathway	0	0.148635	0.192514							reactome_RNA_Polymerase_III_Chain_Elongation_Main_Pathway	0	0.148635	0.199311							reactome_RNA_Polymerase_III_Chain_Elongation_Main_Pathway	0	0.0199815	0.0536042							reactome_RNA_Polymerase_III_Chain_Elongation_Main_Pathway	-2.66669	0.00202114	0.00481383
reactome_RNA_Polymerase_III_Transcription_Initiation_From_Type_1_Promoter_Main_Pathway	0								reactome_RNA_Polymerase_III_Transcription_Initiation_From_Type_1_Promoter_Main_Pathway	0	0.148635	0.192514							reactome_RNA_Polymerase_III_Transcription_Initiation_From_Type_1_Promoter_Main_Pathway	0	0.148635	0.199311							reactome_RNA_Polymerase_III_Transcription_Initiation_From_Type_1_Promoter_Main_Pathway	0	0.0199815	0.0536042							reactome_RNA_Polymerase_III_Transcription_Initiation_From_Type_1_Promoter_Main_Pathway	-1.7778	0.00202114	0.00481383
reactome_RNA_Polymerase_III_Transcription_Initiation_From_Type_2_Promoter_Main_Pathway	0								reactome_RNA_Polymerase_III_Transcription_Initiation_From_Type_2_Promoter_Main_Pathway	0	0.148635	0.192514							reactome_RNA_Polymerase_III_Transcription_Initiation_From_Type_2_Promoter_Main_Pathway	0	0.148635	0.199311							reactome_RNA_Polymerase_III_Transcription_Initiation_From_Type_2_Promoter_Main_Pathway	0	0.0199815	0.0536042							reactome_RNA_Polymerase_III_Transcription_Initiation_From_Type_2_Promoter_Main_Pathway	-1.84617	0.00202114	0.00481383
reactome_RNA_Polymerase_III_Transcription_Initiation_From_Type_3_Promoter_Main_Pathway	0								reactome_RNA_Polymerase_III_Transcription_Initiation_From_Type_3_Promoter_Main_Pathway	0	0.148635	0.192514							reactome_RNA_Polymerase_III_Transcription_Initiation_From_Type_3_Promoter_Main_Pathway	0	0.148635	0.199311							reactome_RNA_Polymerase_III_Transcription_Initiation_From_Type_3_Promoter_Main_Pathway	0	0.0199815	0.0536042							reactome_RNA_Polymerase_III_Transcription_Initiation_From_Type_3_Promoter_Main_Pathway	-1.7143	0.00202114	0.00481383
reactome_RNA_Polymerase_III_Transcription_Termination_Main_Pathway	0								reactome_RNA_Polymerase_III_Transcription_Termination_Main_Pathway	-6.93886	0.0256011	0.0364554							reactome_RNA_Polymerase_III_Transcription_Termination_Main_Pathway	4.94934	0.166667	0.221468							reactome_RNA_Polymerase_III_Transcription_Termination_Main_Pathway	-6.93886	0.000426239	0.0025483							reactome_RNA_Polymerase_III_Transcription_Termination_Main_Pathway	-5.90901	0.00202114	0.00481383
reactome_Role_of_LAT2_NTAL_LAB_on_calcium_mobilization_Main_Pathway	0								reactome_Role_of_LAT2_NTAL_LAB_on_calcium_mobilization_Main_Pathway	0									reactome_Role_of_LAT2_NTAL_LAB_on_calcium_mobilization_Main_Pathway	0									reactome_Role_of_LAT2_NTAL_LAB_on_calcium_mobilization_Main_Pathway	0									reactome_Role_of_LAT2_NTAL_LAB_on_calcium_mobilization_Main_Pathway	0
reactome_Role_of_phospholipids_in_phagocytosis_Main_Pathway	0								reactome_Role_of_phospholipids_in_phagocytosis_Main_Pathway	0									reactome_Role_of_phospholipids_in_phagocytosis_Main_Pathway	2.97409	0.00911579	0.0238309							reactome_Role_of_phospholipids_in_phagocytosis_Main_Pathway	0									reactome_Role_of_phospholipids_in_phagocytosis_Main_Pathway	0
reactome_SEMA3A_Plexin_repulsion_signaling_by_inhibiting_Integrin_adhesion_Main_Pathway	0								reactome_SEMA3A_Plexin_repulsion_signaling_by_inhibiting_Integrin_adhesion_Main_Pathway	0	0.511482	0.562919							reactome_SEMA3A_Plexin_repulsion_signaling_by_inhibiting_Integrin_adhesion_Main_Pathway	6.07364	0.0238095	0.0357346							reactome_SEMA3A_Plexin_repulsion_signaling_by_inhibiting_Integrin_adhesion_Main_Pathway	-0.157064	0.300862	0.362333							reactome_SEMA3A_Plexin_repulsion_signaling_by_inhibiting_Integrin_adhesion_Main_Pathway	-0.133886	0.300862	0.322192
reactome_Sema4D_induced_cell_migration_and_growth_cone_collapse_Main_Pathway	0								reactome_Sema4D_induced_cell_migration_and_growth_cone_collapse_Main_Pathway	10.4933	0.0238095	0.0348729							reactome_Sema4D_induced_cell_migration_and_growth_cone_collapse_Main_Pathway	9.91331	0.0238095	0.0357346							reactome_Sema4D_induced_cell_migration_and_growth_cone_collapse_Main_Pathway	0	0.25843	0.362333							reactome_Sema4D_induced_cell_migration_and_growth_cone_collapse_Main_Pathway	-0.0781002	0.300862	0.322192
reactome_Serotonin_receptors_Main_Pathway	0								reactome_Serotonin_receptors_Main_Pathway	0									reactome_Serotonin_receptors_Main_Pathway	0									reactome_Serotonin_receptors_Main_Pathway	0									reactome_Serotonin_receptors_Main_Pathway	0
reactome_SHC_mediated_cascade_Main_Pathway	0								reactome_SHC_mediated_cascade_Main_Pathway	0									reactome_SHC_mediated_cascade_Main_Pathway	0									reactome_SHC_mediated_cascade_Main_Pathway	0									reactome_SHC_mediated_cascade_Main_Pathway	0
reactome_SHC1_events_in_ERBB4_signaling_Main_Pathway	0								reactome_SHC1_events_in_ERBB4_signaling_Main_Pathway	0									reactome_SHC1_events_in_ERBB4_signaling_Main_Pathway	0									reactome_SHC1_events_in_ERBB4_signaling_Main_Pathway	0									reactome_SHC1_events_in_ERBB4_signaling_Main_Pathway	0
reactome_Signaling_by_BMP_Main_Pathway	0								reactome_Signaling_by_BMP_Main_Pathway	0									reactome_Signaling_by_BMP_Main_Pathway	0									reactome_Signaling_by_BMP_Main_Pathway	0									reactome_Signaling_by_BMP_Main_Pathway	0
reactome_Signaling_by_FGFR_mutants_Main_Pathway	0								reactome_Signaling_by_FGFR_mutants_Main_Pathway	0									reactome_Signaling_by_FGFR_mutants_Main_Pathway	0									reactome_Signaling_by_FGFR_mutants_Main_Pathway	0									reactome_Signaling_by_FGFR_mutants_Main_Pathway	0
reactome_Signaling_by_FGFR1_fusion_mutants_Main_Pathway	0								reactome_Signaling_by_FGFR1_fusion_mutants_Main_Pathway	3.89713	0.00911579	0.0212411							reactome_Signaling_by_FGFR1_fusion_mutants_Main_Pathway	0									reactome_Signaling_by_FGFR1_fusion_mutants_Main_Pathway	0									reactome_Signaling_by_FGFR1_fusion_mutants_Main_Pathway	0
reactome_Signaling_by_Hippo_Main_Pathway	0								reactome_Signaling_by_Hippo_Main_Pathway	3.96493	0.00911579	0.0212411							reactome_Signaling_by_Hippo_Main_Pathway	0									reactome_Signaling_by_Hippo_Main_Pathway	-0.203327	0.284215	0.362333							reactome_Signaling_by_Hippo_Main_Pathway	1.53169	0.152117	0.256809
reactome_Signaling_by_NODAL_Main_Pathway	0								reactome_Signaling_by_NODAL_Main_Pathway	5.9567	0.00911579	0.0212411							reactome_Signaling_by_NODAL_Main_Pathway	0									reactome_Signaling_by_NODAL_Main_Pathway	0									reactome_Signaling_by_NODAL_Main_Pathway	0
reactome_Signaling_by_NOTCH3_Main_Pathway	0								reactome_Signaling_by_NOTCH3_Main_Pathway	0									reactome_Signaling_by_NOTCH3_Main_Pathway	6.98697	0.00911579	0.0238309							reactome_Signaling_by_NOTCH3_Main_Pathway	0									reactome_Signaling_by_NOTCH3_Main_Pathway	0
reactome_Signaling_by_NOTCH4_Main_Pathway	0								reactome_Signaling_by_NOTCH4_Main_Pathway	0									reactome_Signaling_by_NOTCH4_Main_Pathway	6.98697	0.00911579	0.0238309							reactome_Signaling_by_NOTCH4_Main_Pathway	0									reactome_Signaling_by_NOTCH4_Main_Pathway	0
reactome_Signaling_by_SCF_KIT_Main_Pathway	0								reactome_Signaling_by_SCF_KIT_Main_Pathway	1.97765	0.0238095	0.0348729							reactome_Signaling_by_SCF_KIT_Main_Pathway	6.5336	0.0238095	0.0357346							reactome_Signaling_by_SCF_KIT_Main_Pathway	0	0.25843	0.362333							reactome_Signaling_by_SCF_KIT_Main_Pathway	-0.0559524	0.300862	0.322192
reactome_SLBP_Dependent_Processing_of_Replication_Dependent_Histone_Pre_mRNAs_Main_Pathway	0								reactome_SLBP_Dependent_Processing_of_Replication_Dependent_Histone_Pre_mRNAs_Main_Pathway	0									reactome_SLBP_Dependent_Processing_of_Replication_Dependent_Histone_Pre_mRNAs_Main_Pathway	0									reactome_SLBP_Dependent_Processing_of_Replication_Dependent_Histone_Pre_mRNAs_Main_Pathway	0									reactome_SLBP_Dependent_Processing_of_Replication_Dependent_Histone_Pre_mRNAs_Main_Pathway	0
reactome_SMAD2_SMAD3_SMAD4_heterotrimer_regulates_transcription_Main_Pathway	0								reactome_SMAD2_SMAD3_SMAD4_heterotrimer_regulates_transcription_Main_Pathway	7.85201	0.00911579	0.0212411							reactome_SMAD2_SMAD3_SMAD4_heterotrimer_regulates_transcription_Main_Pathway	0									reactome_SMAD2_SMAD3_SMAD4_heterotrimer_regulates_transcription_Main_Pathway	0									reactome_SMAD2_SMAD3_SMAD4_heterotrimer_regulates_transcription_Main_Pathway	0
reactome_Smooth_Muscle_Contraction_Main_Pathway	0								reactome_Smooth_Muscle_Contraction_Main_Pathway	22.9198	0.0238095	0.0348729							reactome_Smooth_Muscle_Contraction_Main_Pathway	3.51022	0.0238095	0.0357346							reactome_Smooth_Muscle_Contraction_Main_Pathway	-2.95254	0.300862	0.362333							reactome_Smooth_Muscle_Contraction_Main_Pathway	0.868421	0.76747	0.771502
reactome_Sphingolipid_de_novo_biosynthesis_Main_Pathway	0								reactome_Sphingolipid_de_novo_biosynthesis_Main_Pathway	0									reactome_Sphingolipid_de_novo_biosynthesis_Main_Pathway	0									reactome_Sphingolipid_de_novo_biosynthesis_Main_Pathway	0									reactome_Sphingolipid_de_novo_biosynthesis_Main_Pathway	0
reactome_Striated_Muscle_Contraction_Main_Pathway	0								reactome_Striated_Muscle_Contraction_Main_Pathway	10.4358	0.00911579	0.0212411							reactome_Striated_Muscle_Contraction_Main_Pathway	0									reactome_Striated_Muscle_Contraction_Main_Pathway	0									reactome_Striated_Muscle_Contraction_Main_Pathway	0
reactome_Synthesis_of_bile_acids_and_bile_salts_via_24_hydroxycholesterol_Main_Pathway	0								reactome_Synthesis_of_bile_acids_and_bile_salts_via_24_hydroxycholesterol_Main_Pathway	0									reactome_Synthesis_of_bile_acids_and_bile_salts_via_24_hydroxycholesterol_Main_Pathway	0									reactome_Synthesis_of_bile_acids_and_bile_salts_via_24_hydroxycholesterol_Main_Pathway	0									reactome_Synthesis_of_bile_acids_and_bile_salts_via_24_hydroxycholesterol_Main_Pathway	0
reactome_Synthesis_of_bile_acids_and_bile_salts_via_27_hydroxycholesterol_Main_Pathway	0								reactome_Synthesis_of_bile_acids_and_bile_salts_via_27_hydroxycholesterol_Main_Pathway	0									reactome_Synthesis_of_bile_acids_and_bile_salts_via_27_hydroxycholesterol_Main_Pathway	0									reactome_Synthesis_of_bile_acids_and_bile_salts_via_27_hydroxycholesterol_Main_Pathway	0									reactome_Synthesis_of_bile_acids_and_bile_salts_via_27_hydroxycholesterol_Main_Pathway	0
reactome_Synthesis_of_bile_acids_and_bile_salts_via_7alpha_hydroxycholesterol_Main_Pathway	0								reactome_Synthesis_of_bile_acids_and_bile_salts_via_7alpha_hydroxycholesterol_Main_Pathway	0									reactome_Synthesis_of_bile_acids_and_bile_salts_via_7alpha_hydroxycholesterol_Main_Pathway	0									reactome_Synthesis_of_bile_acids_and_bile_salts_via_7alpha_hydroxycholesterol_Main_Pathway	0									reactome_Synthesis_of_bile_acids_and_bile_salts_via_7alpha_hydroxycholesterol_Main_Pathway	0
reactome_Synthesis_of_glycosylphosphatidylinositol_GPI__Main_Pathway	0								reactome_Synthesis_of_glycosylphosphatidylinositol_GPI__Main_Pathway	0									reactome_Synthesis_of_glycosylphosphatidylinositol_GPI__Main_Pathway	0									reactome_Synthesis_of_glycosylphosphatidylinositol_GPI__Main_Pathway	0									reactome_Synthesis_of_glycosylphosphatidylinositol_GPI__Main_Pathway	0
reactome_Synthesis_of_Leukotrienes_LT_and_Eoxins_EX__Main_Pathway	0								reactome_Synthesis_of_Leukotrienes_LT_and_Eoxins_EX__Main_Pathway	0									reactome_Synthesis_of_Leukotrienes_LT_and_Eoxins_EX__Main_Pathway	0									reactome_Synthesis_of_Leukotrienes_LT_and_Eoxins_EX__Main_Pathway	0									reactome_Synthesis_of_Leukotrienes_LT_and_Eoxins_EX__Main_Pathway	0
reactome_Synthesis_of_PA_Main_Pathway	0								reactome_Synthesis_of_PA_Main_Pathway	0									reactome_Synthesis_of_PA_Main_Pathway	0									reactome_Synthesis_of_PA_Main_Pathway	0									reactome_Synthesis_of_PA_Main_Pathway	0
reactome_Synthesis_of_PC_Main_Pathway	0								reactome_Synthesis_of_PC_Main_Pathway	0									reactome_Synthesis_of_PC_Main_Pathway	0									reactome_Synthesis_of_PC_Main_Pathway	0									reactome_Synthesis_of_PC_Main_Pathway	0
reactome_Synthesis_of_PIPs_at_the_early_endosome_membrane_Main_Pathway	0								reactome_Synthesis_of_PIPs_at_the_early_endosome_membrane_Main_Pathway	0									reactome_Synthesis_of_PIPs_at_the_early_endosome_membrane_Main_Pathway	0									reactome_Synthesis_of_PIPs_at_the_early_endosome_membrane_Main_Pathway	0									reactome_Synthesis_of_PIPs_at_the_early_endosome_membrane_Main_Pathway	0
reactome_Synthesis_of_PIPs_at_the_Golgi_membrane_Main_Pathway	0								reactome_Synthesis_of_PIPs_at_the_Golgi_membrane_Main_Pathway	0									reactome_Synthesis_of_PIPs_at_the_Golgi_membrane_Main_Pathway	0									reactome_Synthesis_of_PIPs_at_the_Golgi_membrane_Main_Pathway	0									reactome_Synthesis_of_PIPs_at_the_Golgi_membrane_Main_Pathway	0
reactome_Synthesis_of_PIPs_at_the_plasma_membrane_Main_Pathway	0								reactome_Synthesis_of_PIPs_at_the_plasma_membrane_Main_Pathway	0									reactome_Synthesis_of_PIPs_at_the_plasma_membrane_Main_Pathway	0									reactome_Synthesis_of_PIPs_at_the_plasma_membrane_Main_Pathway	0									reactome_Synthesis_of_PIPs_at_the_plasma_membrane_Main_Pathway	0
reactome_Synthesis_of_very_long_chain_fatty_acyl_CoAs_Main_Pathway	0								reactome_Synthesis_of_very_long_chain_fatty_acyl_CoAs_Main_Pathway	0									reactome_Synthesis_of_very_long_chain_fatty_acyl_CoAs_Main_Pathway	5.41987	0.00911579	0.0238309							reactome_Synthesis_of_very_long_chain_fatty_acyl_CoAs_Main_Pathway	0									reactome_Synthesis_of_very_long_chain_fatty_acyl_CoAs_Main_Pathway	0
reactome_Synthesis_secretion_and_deacylation_of_Ghrelin_Main_Pathway	0								reactome_Synthesis_secretion_and_deacylation_of_Ghrelin_Main_Pathway	0									reactome_Synthesis_secretion_and_deacylation_of_Ghrelin_Main_Pathway	0									reactome_Synthesis_secretion_and_deacylation_of_Ghrelin_Main_Pathway	0									reactome_Synthesis_secretion_and_deacylation_of_Ghrelin_Main_Pathway	0
reactome_Synthesis_secretion_and_inactivation_of_Glucagon_like_Peptide_1_GLP_1__Main_Pathway	0								reactome_Synthesis_secretion_and_inactivation_of_Glucagon_like_Peptide_1_GLP_1__Main_Pathway	0									reactome_Synthesis_secretion_and_inactivation_of_Glucagon_like_Peptide_1_GLP_1__Main_Pathway	0									reactome_Synthesis_secretion_and_inactivation_of_Glucagon_like_Peptide_1_GLP_1__Main_Pathway	0									reactome_Synthesis_secretion_and_inactivation_of_Glucagon_like_Peptide_1_GLP_1__Main_Pathway	0
reactome_TAK1_activates_NFkB_by_phosphorylation_and_activation_of_IKKs_complex_Main_Pathway	0								reactome_TAK1_activates_NFkB_by_phosphorylation_and_activation_of_IKKs_complex_Main_Pathway	4.54907	0.00911579	0.0212411							reactome_TAK1_activates_NFkB_by_phosphorylation_and_activation_of_IKKs_complex_Main_Pathway	0									reactome_TAK1_activates_NFkB_by_phosphorylation_and_activation_of_IKKs_complex_Main_Pathway	0									reactome_TAK1_activates_NFkB_by_phosphorylation_and_activation_of_IKKs_complex_Main_Pathway	0
reactome_TCF_dependent_signaling_in_response_to_WNT_Main_Pathway	0								reactome_TCF_dependent_signaling_in_response_to_WNT_Main_Pathway	0									reactome_TCF_dependent_signaling_in_response_to_WNT_Main_Pathway	0									reactome_TCF_dependent_signaling_in_response_to_WNT_Main_Pathway	0									reactome_TCF_dependent_signaling_in_response_to_WNT_Main_Pathway	0
reactome_temp_Immunoregulatory_interactions_between_a_Lymphoid_and_a_non_Lymphoid_cell	0								reactome_temp_Immunoregulatory_interactions_between_a_Lymphoid_and_a_non_Lymphoid_cell	0									reactome_temp_Immunoregulatory_interactions_between_a_Lymphoid_and_a_non_Lymphoid_cell	0									reactome_temp_Immunoregulatory_interactions_between_a_Lymphoid_and_a_non_Lymphoid_cell	0									reactome_temp_Immunoregulatory_interactions_between_a_Lymphoid_and_a_non_Lymphoid_cell	0
reactome_temp_Nuclear_Receptor_transcription_pathway	0								reactome_temp_Nuclear_Receptor_transcription_pathway	0									reactome_temp_Nuclear_Receptor_transcription_pathway	0									reactome_temp_Nuclear_Receptor_transcription_pathway	0									reactome_temp_Nuclear_Receptor_transcription_pathway	0
reactome_temp_Post_translational_modification_synthesis_of_GPI_anchored_proteins	0								reactome_temp_Post_translational_modification_synthesis_of_GPI_anchored_proteins	-1.52032	0.00911579	0.0212411							reactome_temp_Post_translational_modification_synthesis_of_GPI_anchored_proteins	-0.695129	0.00911579	0.0238309							reactome_temp_Post_translational_modification_synthesis_of_GPI_anchored_proteins	0									reactome_temp_Post_translational_modification_synthesis_of_GPI_anchored_proteins	0
reactome_Termination_of_O_glycan_biosynthesis_Main_Pathway	0								reactome_Termination_of_O_glycan_biosynthesis_Main_Pathway	0									reactome_Termination_of_O_glycan_biosynthesis_Main_Pathway	0									reactome_Termination_of_O_glycan_biosynthesis_Main_Pathway	0									reactome_Termination_of_O_glycan_biosynthesis_Main_Pathway	0
reactome_TGF_beta_receptor_signaling_activates_SMADs_Main_Pathway	0								reactome_TGF_beta_receptor_signaling_activates_SMADs_Main_Pathway	7.85201	0.00911579	0.0212411							reactome_TGF_beta_receptor_signaling_activates_SMADs_Main_Pathway	0									reactome_TGF_beta_receptor_signaling_activates_SMADs_Main_Pathway	-8.61213	0.0012044	0.00446032							reactome_TGF_beta_receptor_signaling_activates_SMADs_Main_Pathway	0
reactome_TGF_beta_receptor_signaling_in_EMT_epithelial_to_mesenchymal_transition__Main_Pathway	0								reactome_TGF_beta_receptor_signaling_in_EMT_epithelial_to_mesenchymal_transition__Main_Pathway	0									reactome_TGF_beta_receptor_signaling_in_EMT_epithelial_to_mesenchymal_transition__Main_Pathway	0									reactome_TGF_beta_receptor_signaling_in_EMT_epithelial_to_mesenchymal_transition__Main_Pathway	-0.419297	0.284215	0.362333							reactome_TGF_beta_receptor_signaling_in_EMT_epithelial_to_mesenchymal_transition__Main_Pathway	0
reactome_The_activation_of_arylsulfatases_Main_Pathway	0								reactome_The_activation_of_arylsulfatases_Main_Pathway	0									reactome_The_activation_of_arylsulfatases_Main_Pathway	0									reactome_The_activation_of_arylsulfatases_Main_Pathway	0									reactome_The_activation_of_arylsulfatases_Main_Pathway	0
reactome_The_canonical_retinoid_cycle_in_rods_twilight_vision__Main_Pathway	0								reactome_The_canonical_retinoid_cycle_in_rods_twilight_vision__Main_Pathway	9.45327	0.00911579	0.0212411							reactome_The_canonical_retinoid_cycle_in_rods_twilight_vision__Main_Pathway	0									reactome_The_canonical_retinoid_cycle_in_rods_twilight_vision__Main_Pathway	0									reactome_The_canonical_retinoid_cycle_in_rods_twilight_vision__Main_Pathway	0
reactome_Thrombin_signalling_through_proteinase_activated_receptors_PARs__Main_Pathway	0								reactome_Thrombin_signalling_through_proteinase_activated_receptors_PARs__Main_Pathway	0									reactome_Thrombin_signalling_through_proteinase_activated_receptors_PARs__Main_Pathway	5.55123	0.00911579	0.0238309							reactome_Thrombin_signalling_through_proteinase_activated_receptors_PARs__Main_Pathway	-0.130612	0.284215	0.362333							reactome_Thrombin_signalling_through_proteinase_activated_receptors_PARs__Main_Pathway	0
reactome_Thromboxane_signalling_through_TP_receptor_Main_Pathway	0								reactome_Thromboxane_signalling_through_TP_receptor_Main_Pathway	0									reactome_Thromboxane_signalling_through_TP_receptor_Main_Pathway	6.99938	0.00911579	0.0238309							reactome_Thromboxane_signalling_through_TP_receptor_Main_Pathway	-0.164685	0.284215	0.362333							reactome_Thromboxane_signalling_through_TP_receptor_Main_Pathway	0
reactome_Tie2_Signaling_Main_Pathway	0								reactome_Tie2_Signaling_Main_Pathway	0									reactome_Tie2_Signaling_Main_Pathway	7.87322	0.00911579	0.0238309							reactome_Tie2_Signaling_Main_Pathway	0									reactome_Tie2_Signaling_Main_Pathway	0
reactome_Trafficking_of_AMPA_receptors_Main_Pathway	0								reactome_Trafficking_of_AMPA_receptors_Main_Pathway	8.94671	0.00911579	0.0212411							reactome_Trafficking_of_AMPA_receptors_Main_Pathway	5.7587	0.00911579	0.0238309							reactome_Trafficking_of_AMPA_receptors_Main_Pathway	0									reactome_Trafficking_of_AMPA_receptors_Main_Pathway	0
reactome_Transcriptional_activation_of_mitochondrial_biogenesis_Main_Pathway	0								reactome_Transcriptional_activation_of_mitochondrial_biogenesis_Main_Pathway	-1.77164	0.0238095	0.0348729							reactome_Transcriptional_activation_of_mitochondrial_biogenesis_Main_Pathway	0	1	1							reactome_Transcriptional_activation_of_mitochondrial_biogenesis_Main_Pathway	0	1	1							reactome_Transcriptional_activation_of_mitochondrial_biogenesis_Main_Pathway	0.0901107	0.300862	0.322192
reactome_Transcriptional_regulation_of_pluripotent_stem_cells_Main_Pathway	0								reactome_Transcriptional_regulation_of_pluripotent_stem_cells_Main_Pathway	4.9075	0.00911579	0.0212411							reactome_Transcriptional_regulation_of_pluripotent_stem_cells_Main_Pathway	0									reactome_Transcriptional_regulation_of_pluripotent_stem_cells_Main_Pathway	0									reactome_Transcriptional_regulation_of_pluripotent_stem_cells_Main_Pathway	0
reactome_Transcriptional_regulation_of_white_adipocyte_differentiation_Main_Pathway	0								reactome_Transcriptional_regulation_of_white_adipocyte_differentiation_Main_Pathway	0									reactome_Transcriptional_regulation_of_white_adipocyte_differentiation_Main_Pathway	0									reactome_Transcriptional_regulation_of_white_adipocyte_differentiation_Main_Pathway	-1.42918	0.000240314	0.0025483							reactome_Transcriptional_regulation_of_white_adipocyte_differentiation_Main_Pathway	0
reactome_Transferrin_endocytosis_and_recycling_Main_Pathway	0								reactome_Transferrin_endocytosis_and_recycling_Main_Pathway	0	0.148635	0.192514							reactome_Transferrin_endocytosis_and_recycling_Main_Pathway	3.08258	0.0238095	0.0357346							reactome_Transferrin_endocytosis_and_recycling_Main_Pathway	2.16488	0.0003996	0.0025483							reactome_Transferrin_endocytosis_and_recycling_Main_Pathway	0.819814	0.223776	0.322192
reactome_Translocation_of_ZAP_70_to_Immunological_synapse_Main_Pathway	0								reactome_Translocation_of_ZAP_70_to_Immunological_synapse_Main_Pathway	0									reactome_Translocation_of_ZAP_70_to_Immunological_synapse_Main_Pathway	0									reactome_Translocation_of_ZAP_70_to_Immunological_synapse_Main_Pathway	0									reactome_Translocation_of_ZAP_70_to_Immunological_synapse_Main_Pathway	0
reactome_Transport_of_glucose_and_other_sugars_bile_salts_and_organic_acids_metal_ions_and_amine_compounds_Main_Pathway	0								reactome_Transport_of_glucose_and_other_sugars_bile_salts_and_organic_acids_metal_ions_and_amine_compounds_Main_Pathway	0									reactome_Transport_of_glucose_and_other_sugars_bile_salts_and_organic_acids_metal_ions_and_amine_compounds_Main_Pathway	0									reactome_Transport_of_glucose_and_other_sugars_bile_salts_and_organic_acids_metal_ions_and_amine_compounds_Main_Pathway	0									reactome_Transport_of_glucose_and_other_sugars_bile_salts_and_organic_acids_metal_ions_and_amine_compounds_Main_Pathway	0
reactome_Triglyceride_Biosynthesis_Main_Pathway	0								reactome_Triglyceride_Biosynthesis_Main_Pathway	0									reactome_Triglyceride_Biosynthesis_Main_Pathway	0									reactome_Triglyceride_Biosynthesis_Main_Pathway	0									reactome_Triglyceride_Biosynthesis_Main_Pathway	0
reactome_Tristetraprolin_TTP_destabilizes_mRNA_Main_Pathway	0								reactome_Tristetraprolin_TTP_destabilizes_mRNA_Main_Pathway	4.82696	0.00911579	0.0212411							reactome_Tristetraprolin_TTP_destabilizes_mRNA_Main_Pathway	0									reactome_Tristetraprolin_TTP_destabilizes_mRNA_Main_Pathway	-3.6401	0.000240314	0.0025483							reactome_Tristetraprolin_TTP_destabilizes_mRNA_Main_Pathway	0
reactome_TRP_channels_Main_Pathway	0								reactome_TRP_channels_Main_Pathway	0									reactome_TRP_channels_Main_Pathway	0									reactome_TRP_channels_Main_Pathway	0									reactome_TRP_channels_Main_Pathway	0
reactome_Tryptophan_catabolism_Main_Pathway	0								reactome_Tryptophan_catabolism_Main_Pathway	0									reactome_Tryptophan_catabolism_Main_Pathway	0									reactome_Tryptophan_catabolism_Main_Pathway	0									reactome_Tryptophan_catabolism_Main_Pathway	0
reactome_Unblocking_of_NMDA_receptor_glutamate_binding_and_activation_Main_Pathway	0								reactome_Unblocking_of_NMDA_receptor_glutamate_binding_and_activation_Main_Pathway	0									reactome_Unblocking_of_NMDA_receptor_glutamate_binding_and_activation_Main_Pathway	0									reactome_Unblocking_of_NMDA_receptor_glutamate_binding_and_activation_Main_Pathway	0									reactome_Unblocking_of_NMDA_receptor_glutamate_binding_and_activation_Main_Pathway	0
reactome_VEGFR2_mediated_cell_proliferation_Main_Pathway	0								reactome_VEGFR2_mediated_cell_proliferation_Main_Pathway	0	1	1							reactome_VEGFR2_mediated_cell_proliferation_Main_Pathway	5.20466	0.0238095	0.0357346							reactome_VEGFR2_mediated_cell_proliferation_Main_Pathway	0	1	1							reactome_VEGFR2_mediated_cell_proliferation_Main_Pathway	0.163326	0.300862	0.322192
reactome_Voltage_gated_Potassium_channels_Main_Pathway	0								reactome_Voltage_gated_Potassium_channels_Main_Pathway	0									reactome_Voltage_gated_Potassium_channels_Main_Pathway	0									reactome_Voltage_gated_Potassium_channels_Main_Pathway	0									reactome_Voltage_gated_Potassium_channels_Main_Pathway	0
reactome_WNT_ligand_biogenesis_and_trafficking_Main_Pathway	0								reactome_WNT_ligand_biogenesis_and_trafficking_Main_Pathway	-2.66567	0.00911579	0.0212411							reactome_WNT_ligand_biogenesis_and_trafficking_Main_Pathway	0									reactome_WNT_ligand_biogenesis_and_trafficking_Main_Pathway	0									reactome_WNT_ligand_biogenesis_and_trafficking_Main_Pathway	0
reactome_WNT5A_dependent_internalization_of_FZD2_FZD5_and_ROR2_Main_Pathway	0								reactome_WNT5A_dependent_internalization_of_FZD2_FZD5_and_ROR2_Main_Pathway	7.97179	0.00911579	0.0212411							reactome_WNT5A_dependent_internalization_of_FZD2_FZD5_and_ROR2_Main_Pathway	5.87088	0.00911579	0.0238309							reactome_WNT5A_dependent_internalization_of_FZD2_FZD5_and_ROR2_Main_Pathway	0									reactome_WNT5A_dependent_internalization_of_FZD2_FZD5_and_ROR2_Main_Pathway	0
reactome_WNT5A_dependent_internalization_of_FZD4_Main_Pathway	0								reactome_WNT5A_dependent_internalization_of_FZD4_Main_Pathway	8.6361	0.00911579	0.0212411							reactome_WNT5A_dependent_internalization_of_FZD4_Main_Pathway	6.36012	0.00911579	0.0238309							reactome_WNT5A_dependent_internalization_of_FZD4_Main_Pathway	0									reactome_WNT5A_dependent_internalization_of_FZD4_Main_Pathway	0
reactome_Xenobiotics_Main_Pathway	0								reactome_Xenobiotics_Main_Pathway	0									reactome_Xenobiotics_Main_Pathway	0									reactome_Xenobiotics_Main_Pathway	0									reactome_Xenobiotics_Main_Pathway	0
Regulation_of_Cell_Migration_and_Proliferation_by_Somatostatin_Receptor	0								Regulation_of_Cell_Migration_and_Proliferation_by_Somatostatin_Receptor	2.23033	0.00911579	0.0212411							Regulation_of_Cell_Migration_and_Proliferation_by_Somatostatin_Receptor	4.23646	0.00911579	0.0238309							Regulation_of_Cell_Migration_and_Proliferation_by_Somatostatin_Receptor	-0.119695	0.760019	0.84021							Regulation_of_Cell_Migration_and_Proliferation_by_Somatostatin_Receptor	0
Regulation_of_Cell_Migration_by_Platelet_derived_Growth_Factors	0								Regulation_of_Cell_Migration_by_Platelet_derived_Growth_Factors	0	0.511482	0.562919							Regulation_of_Cell_Migration_by_Platelet_derived_Growth_Factors	3.86504	0.0238095	0.0357346							Regulation_of_Cell_Migration_by_Platelet_derived_Growth_Factors	0	0.25843	0.362333							Regulation_of_Cell_Migration_by_Platelet_derived_Growth_Factors	-0.0852002	0.300862	0.322192
Regulation_of_Cytoskeleton_Remodeling_by_Activin_A	0								Regulation_of_Cytoskeleton_Remodeling_by_Activin_A	4.31861	0.00911579	0.0212411							Regulation_of_Cytoskeleton_Remodeling_by_Activin_A	0									Regulation_of_Cytoskeleton_Remodeling_by_Activin_A	-3.0507	0.000240314	0.0025483							Regulation_of_Cytoskeleton_Remodeling_by_Activin_A	0
retinol_biosynthesis	0								retinol_biosynthesis	8.69763	0.00911579	0.0212411							retinol_biosynthesis	4.03226	0.00911579	0.0238309							retinol_biosynthesis	0									retinol_biosynthesis	0
RhoA_Signaling	0								RhoA_Signaling	1.31386	0.00911579	0.0212411							RhoA_Signaling	-2.27824	0.00755598	0.0238309							RhoA_Signaling	0									RhoA_Signaling	0
Role_of_KITLG_in_Haematopoiesis	0								Role_of_KITLG_in_Haematopoiesis	1.00381	0.0238095	0.0348729							Role_of_KITLG_in_Haematopoiesis	0.251778	0.904762	1							Role_of_KITLG_in_Haematopoiesis	-0.924455	0.000426239	0.0025483							Role_of_KITLG_in_Haematopoiesis	-0.818805	0.128147	0.238819
Role_of_NTN1_in_Axon_Pathfinding	0								Role_of_NTN1_in_Axon_Pathfinding	2.19716	0.0238095	0.0348729							Role_of_NTN1_in_Axon_Pathfinding	1.66727	0.047619	0.0651434							Role_of_NTN1_in_Axon_Pathfinding	-0.843131	0.000426239	0.0025483							Role_of_NTN1_in_Axon_Pathfinding	0.116965	0.314737	0.325512
Role_of_Small_GTPases_in_G1_S_Transition	0								Role_of_Small_GTPases_in_G1_S_Transition	8.78521	0.0238095	0.0348729							Role_of_Small_GTPases_in_G1_S_Transition	0	0.511482	0.596052							Role_of_Small_GTPases_in_G1_S_Transition	0	0.25843	0.362333							Role_of_Small_GTPases_in_G1_S_Transition	-1.02288	0.00202114	0.00481383
Smooth_Muscle_Tone_Regulation_by_G_protein_Coupled_Receptors	0								Smooth_Muscle_Tone_Regulation_by_G_protein_Coupled_Receptors	3.82196	0.0238095	0.0348729							Smooth_Muscle_Tone_Regulation_by_G_protein_Coupled_Receptors	2.28723	0.0238095	0.0357346							Smooth_Muscle_Tone_Regulation_by_G_protein_Coupled_Receptors	-0.0155237	0.670103	0.773623							Smooth_Muscle_Tone_Regulation_by_G_protein_Coupled_Receptors	0.159992	0.300862	0.322192
SPP1_Pathway_in_Osteoclasts	0								SPP1_Pathway_in_Osteoclasts	8.65286	0.00911579	0.0212411							SPP1_Pathway_in_Osteoclasts	5.23621	0.00911579	0.0238309							SPP1_Pathway_in_Osteoclasts	-1.2647	0.000240314	0.0025483							SPP1_Pathway_in_Osteoclasts	0
STAT3_Pathway	0								STAT3_Pathway	0.70184	0.0238095	0.0348729							STAT3_Pathway	0.36494	0.0238095	0.0357346							STAT3_Pathway	0.619985	0.0003996	0.0025483							STAT3_Pathway	0.65556	0.0003996	0.00481383
STAT3_Pathway_Growth_Arrest_and_Differentiation	0								STAT3_Pathway_Growth_Arrest_and_Differentiation	0.630965	0.00911579	0.0212411							STAT3_Pathway_Growth_Arrest_and_Differentiation	0									STAT3_Pathway_Growth_Arrest_and_Differentiation	0									STAT3_Pathway_Growth_Arrest_and_Differentiation	0
stearate_biosynthesis	0								stearate_biosynthesis	0									stearate_biosynthesis	7.2265	0.00911579	0.0238309							stearate_biosynthesis	0									stearate_biosynthesis	0
superpathway_of_D_imyoi_inositol_145_trisphosphate_metabolism	0								superpathway_of_D_imyoi_inositol_145_trisphosphate_metabolism	0									superpathway_of_D_imyoi_inositol_145_trisphosphate_metabolism	0									superpathway_of_D_imyoi_inositol_145_trisphosphate_metabolism	0									superpathway_of_D_imyoi_inositol_145_trisphosphate_metabolism	0
superpathway_of_D_myo_inositol__1_4_5__trisphosphate_metabolism	0								superpathway_of_D_myo_inositol__1_4_5__trisphosphate_metabolism	0									superpathway_of_D_myo_inositol__1_4_5__trisphosphate_metabolism	0									superpathway_of_D_myo_inositol__1_4_5__trisphosphate_metabolism	0									superpathway_of_D_myo_inositol__1_4_5__trisphosphate_metabolism	0
superpathway_of_inositol_phosphate_compounds	0								superpathway_of_inositol_phosphate_compounds	0									superpathway_of_inositol_phosphate_compounds	0									superpathway_of_inositol_phosphate_compounds	-0.806428	0.000240314	0.0025483							superpathway_of_inositol_phosphate_compounds	0
[truncated: 431 more rows]

## Sheet: SKBR_cells_DS_vs_Control
cell_line	test_group	control_group	mol_pathway	test_mean_pal	p_val	p_adj
[truncated: 1,529 more rows]

[truncated: 4 more sheets: SKBR_cells_Egf_vs_Control, SKBR_cells_L_DS_vs_Control, SKBR_cells_L_Egf_vs_Control, SKBR_cells_Lapatinib_vs_Control]
